# Supplementary material for: Global Proteomic Profiling of Pediatric AML: A Pilot Study
Source: Cancers (Basel). 2021 Jun 24;13(13):3161. doi: 10.3390/cancers13133161 (PMC8268478; doi:10.3390/cancers13133161)
Supplement: Supplementary file 1 [file cancers-13-03161-s001.zip]

Archive with 1 entries (1 files):
- cancers-1240373-supplementary.xlsx
