# Supplementary material for: Global Proteomic Profiling of Pediatric AML: A Pilot Study
Source: Cancers (Basel). 2021 Jun 24;13(13):3161. doi: 10.3390/cancers13133161 (PMC8268478; doi:10.3390/cancers13133161)
Supplement: Supplementary file 1 [file cancers-13-03161-s001.zip › cancers-1240373-supplementary.xlsx]

## Sheet: Summary
Supplementary Table 1. Significant differential expressed proteins between CBF and non-CBF AML
Supplementary Table 2. Significant results of GSEA (FDR<0.05) on 9800 proteins in CBF status comparison utilizing GO,KEGG, and REACTOME databases
Supplementary Figure 1. Leukemic cell proteomic profiles comparing MRD1 positive with negative in 16 AML patients. (A) Volcano plot illustrating differentially regulated proteins expression with MRD1 positive (n=8) compared with MRD1 negative (n=8). Differential protein expression revealed a total of 17 upregulated proteins (red) and 48 downregulated proteins (blue) (p-value < 0.05, |Log2FC| > 1)…
Supplementary Table 3. Significant differential expressed proteins between MRD1 positive and negative in 16 AML patients
Supplementary Figure 2. Leukemic cell proteomic profiles comparing Ara-C LC50 high with negative in 13 patients with available LC50 level. (A) Volcano plot illustrating differentially regulated proteins expression in patients with LC50 high (n=7) compared with low (n=6). Differential protein expression revealed a total of 3 upregulated proteins (red) and 21 downregulated proteins (blue) (p-value …
Supplementary Table 4. Significant differential expressed proteins between Ara-C LC50 high and low in 13 patients with available LC50
Supplementary Table 5. Integrative Analysis of at least two significant differential expressed proteins among three comparator status (CBF, MRD1, and Ara-C LC50)

## Sheet: Supplementary Table 1
Supplementary Table 1. Significant differential expressed proteins between CBF and non-CBF AML
	CBF Status (6 CBF vs 10 non-CBF)				Protein-Transcript Correlation
ProteinIDs_GeneName	Log2FC	P.value	FDR	UpRegulated in	Corr	Corr.Pvalue	Protein.Description
Q9BW30__TPPP3	3.059	2.994e-14	2.93412e-10	CBF	0.00357143	0.989921	Tubulin polymerization-promoting protein family member 3 OS=Homo sapiens OX=9606 GN=TPPP3 PE=1 SV=1
P52943__CRIP2	1.664	1.424e-08	3.4888e-05	CBF	-0.303571	0.271356	Cysteine-rich protein 2 OS=Homo sapiens OX=9606 GN=CRIP2 PE=1 SV=1
Q15599__SLC9A3R2	1.639	7.576e-08	9.2806e-05	CBF	0.0678571	0.810109	Na(+)/H(+) exchange regulatory cofactor NHE-RF2 OS=Homo sapiens OX=9606 GN=SLC9A3R2 PE=1 SV=2
O95183__VAMP5	1.91	1.073e-07	0.000116838	CBF	0.128571	0.647916	Vesicle-associated membrane protein 5 OS=Homo sapiens OX=9606 GN=VAMP5 PE=1 SV=1
P50281__MMP14	2.151	8.149e-07	0.000469766	CBF	0.425	0.114295	Matrix metalloproteinase-14 OS=Homo sapiens OX=9606 GN=MMP14 PE=1 SV=3
Q16658__FSCN1	1.469	1.073e-06	0.000553442	CBF	0.371429	0.17285	Fascin OS=Homo sapiens OX=9606 GN=FSCN1 PE=1 SV=3
P54687__BCAT1	1.532	2.86e-06	0.00133467	CBF	0.221429	0.427714	Branched-chain-amino-acid aminotransferase, cytosolic OS=Homo sapiens OX=9606 GN=BCAT1 PE=1 SV=3
Q5VUG0__SFMBT2	1.015	4.132e-06	0.00168723	CBF			Scm-like with four MBT domains protein 2 OS=Homo sapiens OX=9606 GN=SFMBT2 PE=1 SV=1
Q8IWG1__WDR63	1.75	5.031e-06	0.00197215	CBF			WD repeat-containing protein 63 OS=Homo sapiens OX=9606 GN=WDR63 PE=2 SV=1
Q9BZW5__TM6SF1	1.158	5.513e-06	0.00206344	CBF	-0.0892857	0.751673	Transmembrane 6 superfamily member 1 OS=Homo sapiens OX=9606 GN=TM6SF1 PE=1 SV=2
P78549__NTHL1	1.052	6.495e-06	0.00214065	CBF	0.0714286	0.800296	Endonuclease III-like protein 1 OS=Homo sapiens OX=9606 GN=NTHL1 PE=1 SV=2
Q8NBN7__RDH13	1.117	9.78e-06	0.00279636	CBF			Retinol dehydrogenase 13 OS=Homo sapiens OX=9606 GN=RDH13 PE=1 SV=2
Q96P47__AGAP3	1.085	9.272e-06	0.00279636	CBF			Arf-GAP with GTPase, ANK repeat and PH domain-containing protein 3 OS=Homo sapiens OX=9606 GN=AGAP3 PE=1 SV=2
O43736__ITM2A	1.691	1.187e-05	0.00323128	CBF	0.346429	0.205896	Integral membrane protein 2A OS=Homo sapiens OX=9606 GN=ITM2A PE=1 SV=2
Q96SQ9__CYP2S1	1.882	1.452e-05	0.00364862	CBF			Cytochrome P450 2S1 OS=Homo sapiens OX=9606 GN=CYP2S1 PE=1 SV=2
M0R081__CLEC11A	1.556	1.642e-05	0.0040229	CBF	-0.289286	0.295665	C-type lectin domain family 11 member A OS=Homo sapiens OX=9606 GN=CLEC11A PE=1 SV=1
O95340__PAPSS2	1.132	1.871e-05	0.00437267	CBF	-0.135714	0.62962	Bifunctional 3'-phosphoadenosine 5'-phosphosulfate synthase 2 OS=Homo sapiens OX=9606 GN=PAPSS2 PE=1 SV=2
Q9Y5R2__MMP24	2.121	2.478e-05	0.0053687	CBF	0.257143	0.35486	Matrix metalloproteinase-24 OS=Homo sapiens OX=9606 GN=MMP24 PE=2 SV=1
Q96SL4__GPX7	1.061	2.813e-05	0.0058654	CBF	0.257143	0.35486	Glutathione peroxidase 7 OS=Homo sapiens OX=9606 GN=GPX7 PE=1 SV=1
Q16610__ECM1	1.209	3.319e-05	0.00647953	CBF	0.217857	0.435393	Extracellular matrix protein 1 OS=Homo sapiens OX=9606 GN=ECM1 PE=1 SV=2
O43312__MTSS1	1.027	3.372e-05	0.00647953	CBF	0.2	0.474814	Protein MTSS 1 OS=Homo sapiens OX=9606 GN=MTSS1 PE=1 SV=2
Q9NYL2__MAP3K20	1.254	3.695e-05	0.00683966	CBF	-0.135714	0.62962	Mitogen-activated protein kinase kinase kinase 20 OS=Homo sapiens OX=9606 GN=MAP3K20 PE=1 SV=3
P09486__SPARC	1.332	4.179e-05	0.00744622	CBF	0.185714	0.507541	SPARC OS=Homo sapiens OX=9606 GN=SPARC PE=1 SV=1
Q8IU85__CAMK1D	1.25	4.496e-05	0.00763048	CBF	0.475	0.0735709	Calcium/calmodulin-dependent protein kinase type 1D OS=Homo sapiens OX=9606 GN=CAMK1D PE=1 SV=1
Q86YS6__RAB43	1.136	5.959e-05	0.00871615	CBF			Ras-related protein Rab-43 OS=Homo sapiens OX=9606 GN=RAB43 PE=1 SV=1
C9J798__RASA4B	1.242	6.134e-05	0.00883846	CBF	-0.221429	0.427714	Ras GTPase-activating protein 4B OS=Homo sapiens OX=9606 GN=RASA4B PE=3 SV=2
Q9Y623__MYH4	1.819	7.166e-05	0.00946811	CBF	0.0285714	0.91949	Myosin-4 OS=Homo sapiens OX=9606 GN=MYH4 PE=2 SV=2
O43374__RASA4	1.242	6.897e-05	0.00946811	CBF	-0.221429	0.427714	Ras GTPase-activating protein 4 OS=Homo sapiens OX=9606 GN=RASA4 PE=2 SV=2
P05067__APP	1.642	8.85e-05	0.0112636	CBF	-0.146429	0.60255	Amyloid-beta precursor protein OS=Homo sapiens OX=9606 GN=APP PE=1 SV=3
P05783__KRT18	1.322	0.0001021	0.0123528	CBF	-0.0107143	0.96977	Keratin, type I cytoskeletal 18 OS=Homo sapiens OX=9606 GN=KRT18 PE=1 SV=2
Q9NQX4__MYO5C	1.06	0.0001066	0.01274	CBF	0.117857	0.675712	Unconventional myosin-Vc OS=Homo sapiens OX=9606 GN=MYO5C PE=1 SV=2
Q9BZG1__RAB34	1.365	0.0001432	0.0149294	CBF			Ras-related protein Rab-34 OS=Homo sapiens OX=9606 GN=RAB34 PE=1 SV=1
Q14914__PTGR1	1.368	0.0001514	0.01514	CBF			Prostaglandin reductase 1 OS=Homo sapiens OX=9606 GN=PTGR1 PE=1 SV=2
P17342__NPR3	1.521	0.0001887	0.017612	CBF	0.542857	0.0365218	Atrial natriuretic peptide receptor 3 OS=Homo sapiens OX=9606 GN=NPR3 PE=1 SV=2
P11055__MYH3	1.666	0.0002503	0.0209653	CBF	0.353571	0.196072	Myosin-3 OS=Homo sapiens OX=9606 GN=MYH3 PE=1 SV=3
Q5EB52__MEST	1.84	0.0002588	0.0214223	CBF	0.339286	0.216029	Mesoderm-specific transcript homolog protein OS=Homo sapiens OX=9606 GN=MEST PE=1 SV=2
Q9UGQ3__SLC2A6	1.041	0.0002798	0.0221132	CBF	-0.453571	0.0894859	Solute carrier family 2, facilitated glucose transporter member 6 OS=Homo sapiens OX=9606 GN=SLC2A6 PE=1 SV=2
Q9Y240__CLEC11A	1.154	0.0003134	0.0238087	CBF			C-type lectin domain family 11 member A OS=Homo sapiens OX=9606 GN=CLEC11A PE=1 SV=1
P59768__GNG2	1.263	0.0003735	0.0277295	CBF			Guanine nucleotide-binding protein G(I)/G(S)/G(O) subunit gamma-2 OS=Homo sapiens OX=9606 GN=GNG2 PE=1 SV=2
Q9NYL2-2__MAP3K20	1.388	0.0003948	0.0286596	CBF			Isoform 2 of Mitogen-activated protein kinase kinase kinase 20 OS=Homo sapiens OX=9606 GN=MAP3K20
P28068__HLA-DMB	1.023	0.0005316	0.0347312	CBF	0.325	0.237225	HLA class II histocompatibility antigen, DM beta chain OS=Homo sapiens OX=9606 GN=HLA-DMB PE=1 SV=1
P14210__HGF	1.035	0.000553	0.0353617	CBF	0.407143	0.132013	Hepatocyte growth factor OS=Homo sapiens OX=9606 GN=HGF PE=1 SV=2
P15144__ANPEP	1.431	0.0006123	0.0372704	CBF	0.228571	0.412566	Aminopeptidase N OS=Homo sapiens OX=9606 GN=ANPEP PE=1 SV=4
P28906__CD34	1.252	0.0006782	0.0395617	CBF	0.446429	0.0952932	Hematopoietic progenitor cell antigen CD34 OS=Homo sapiens OX=9606 GN=CD34 PE=1 SV=2
Q9H2H9__SLC38A1	1.059	0.0007264	0.0413879	CBF	0.614286	0.014834	Sodium-coupled neutral amino acid transporter 1 OS=Homo sapiens OX=9606 GN=SLC38A1 PE=1 SV=1
Q9Y6K8__AK5	1.653	0.0007444	0.0420175	CBF	0.189286	0.499263	Adenylate kinase isoenzyme 5 OS=Homo sapiens OX=9606 GN=AK5 PE=1 SV=2
Q15165__PON2	1.249	0.000748	0.0420175	CBF	0.139286	0.620546	Serum paraoxonase/arylesterase 2 OS=Homo sapiens OX=9606 GN=PON2 PE=1 SV=4
P50238__CRIP1	1.415	0.0008498	0.0450747	CBF	0.0821429	0.771029	Cysteine-rich protein 1 OS=Homo sapiens OX=9606 GN=CRIP1 PE=1 SV=3
P09917__ALOX5	1.144	0.0008889	0.0460911	CBF	-0.439286	0.101361	Arachidonate 5-lipoxygenase OS=Homo sapiens OX=9606 GN=ALOX5 PE=1 SV=2
P49006__MARCKSL1	1.194	0.0009978	0.0488922	CBF	0.278571	0.314709	MARCKS-related protein OS=Homo sapiens OX=9606 GN=MARCKSL1 PE=1 SV=2
Q6ZMY3__SPOCD1	1.018	0.001027	0.0498248	CBF			SPOC domain-containing protein 1 OS=Homo sapiens OX=9606 GN=SPOCD1 PE=2 SV=1
Q99685__MGLL	-1.957	8.304e-10	4.06896e-06	non-CBF	-0.132143	0.638744	Monoglyceride lipase OS=Homo sapiens OX=9606 GN=MGLL PE=1 SV=2
Q9UL68__MYT1L	-2.181	5.157e-09	1.68462e-05	non-CBF	-0.646429	0.00921455	Myelin transcription factor 1-like protein OS=Homo sapiens OX=9606 GN=MYT1L PE=2 SV=3
P04040__CAT	-1.691	4.081e-08	7.99876e-05	non-CBF	-0.289286	0.295665	Catalase OS=Homo sapiens OX=9606 GN=CAT PE=1 SV=3
Q96BS2__TESC	-1.661	5.467e-08	8.92943e-05	non-CBF	0.367857	0.177342	Calcineurin B homologous protein 3 OS=Homo sapiens OX=9606 GN=TESC PE=1 SV=3
Q9UDT6-2__CLIP2	-1.619	6.545e-08	9.163e-05	non-CBF			Isoform 2 of CAP-Gly domain-containing linker protein 2 OS=Homo sapiens OX=9606 GN=CLIP2
F8VWQ5__CS	-1.553	1.301e-07	0.000127498	non-CBF			Citrate synthase, mitochondrial OS=Homo sapiens OX=9606 GN=CS PE=1 SV=1
Q14012__CAMK1	-1.749	1.516e-07	0.000135062	non-CBF	0.428571	0.11096	Calcium/calmodulin-dependent protein kinase type 1 OS=Homo sapiens OX=9606 GN=CAMK1 PE=1 SV=1
O75881__CYP7B1	-2.235	2.342e-07	0.000190346	non-CBF	0.2	0.474814	Cytochrome P450 7B1 OS=Homo sapiens OX=9606 GN=CYP7B1 PE=1 SV=2
P10720__PF4V1	-1.801	2.525e-07	0.000190346	non-CBF	-0.307143	0.265473	Platelet factor 4 variant OS=Homo sapiens OX=9606 GN=PF4V1 PE=1 SV=1
Q9UDT6__CLIP2	-1.609	3.161e-07	0.00022127	non-CBF	0.228571	0.412566	CAP-Gly domain-containing linker protein 2 OS=Homo sapiens OX=9606 GN=CLIP2 PE=1 SV=1
P15151__PVR	-1.573	3.832e-07	0.000250357	non-CBF	0.371429	0.17285	Poliovirus receptor OS=Homo sapiens OX=9606 GN=PVR PE=1 SV=2
P47914__RPL29	-1.439	4.357e-07	0.000266866	non-CBF	-0.339286	0.216029	60S ribosomal protein L29 OS=Homo sapiens OX=9606 GN=RPL29 PE=1 SV=2
O60486__PLXNC1	-1.167	9.769e-07	0.000531868	non-CBF	0.442857	0.0982941	Plexin-C1 OS=Homo sapiens OX=9606 GN=PLXNC1 PE=1 SV=1
O95816__BAG2	-1.483	2.407e-06	0.00117943	non-CBF	0.189286	0.499263	BAG family molecular chaperone regulator 2 OS=Homo sapiens OX=9606 GN=BAG2 PE=1 SV=1
P40121__CAPG	-1.725	3.216e-06	0.00143258	non-CBF	0.214286	0.443141	Macrophage-capping protein OS=Homo sapiens OX=9606 GN=CAPG PE=1 SV=2
Q8TBX8__PIP4K2C	-1.181	4.112e-06	0.00168723	non-CBF	0.264286	0.341174	Phosphatidylinositol 5-phosphate 4-kinase type-2 gamma OS=Homo sapiens OX=9606 GN=PIP4K2C PE=1 SV=3
Q9NSV4__DIAPH3	-1.121	5.685e-06	0.00206344	non-CBF	0.1	0.722897	Protein diaphanous homolog 3 OS=Homo sapiens OX=9606 GN=DIAPH3 PE=1 SV=4
Q9HCK1__ZDBF2	-1.317	6.208e-06	0.00214065	non-CBF			DBF4-type zinc finger-containing protein 2 OS=Homo sapiens OX=9606 GN=ZDBF2 PE=1 SV=3
Q6ZVT6__C3orf67	-1.122	6.553e-06	0.00214065	non-CBF			Uncharacterized protein C3orf67 OS=Homo sapiens OX=9606 GN=C3orf67 PE=2 SV=2
Q92692__NECTIN2	-1.16	8.226e-06	0.00260048	non-CBF	0.485714	0.0664263	Nectin-2 OS=Homo sapiens OX=9606 GN=NECTIN2 PE=1 SV=1
Q5T2T1__MPP7	-1.158	9.523e-06	0.00279636	non-CBF			MAGUK p55 subfamily member 7 OS=Homo sapiens OX=9606 GN=MPP7 PE=1 SV=1
I3L4Y1__ABR	-1.147	1.385e-05	0.00357184	non-CBF	0.25	0.368846	Active breakpoint cluster region-related protein (Fragment) OS=Homo sapiens OX=9606 GN=ABR PE=1 SV=2
Q9BXA5__SUCNR1	-1.022	1.356e-05	0.00357184	non-CBF			Succinate receptor 1 OS=Homo sapiens OX=9606 GN=SUCNR1 PE=1 SV=2
Q8TD30__GPT2	-1.309	1.874e-05	0.00437267	non-CBF			Alanine aminotransferase 2 OS=Homo sapiens OX=9606 GN=GPT2 PE=1 SV=1
P02775__PPBP	-1.784	2.142e-05	0.00477082	non-CBF	0.728571	0.00206521	Platelet basic protein OS=Homo sapiens OX=9606 GN=PPBP PE=1 SV=3
P33121__ACSL1	-1.113	2.135e-05	0.00477082	non-CBF	0.578571	0.0238467	Long-chain-fatty-acid--CoA ligase 1 OS=Homo sapiens OX=9606 GN=ACSL1 PE=1 SV=1
Q9H477__RBKS	-1.209	2.52e-05	0.0053687	non-CBF	-0.253571	0.361816	Ribokinase OS=Homo sapiens OX=9606 GN=RBKS PE=1 SV=1
O95810__CAVIN2	-1.513	2.876e-05	0.00587183	non-CBF	0.457143	0.0866781	Caveolae-associated protein 2 OS=Homo sapiens OX=9606 GN=CAVIN2 PE=1 SV=3
P31260__HOXA10	-1.641	3.289e-05	0.00647953	non-CBF	0.107143	0.703901	Homeobox protein Hox-A10 OS=Homo sapiens OX=9606 GN=HOXA10 PE=1 SV=3
Q9NP59__SLC40A1	-1.563	4.323e-05	0.00756525	non-CBF			Solute carrier family 40 member 1 OS=Homo sapiens OX=9606 GN=SLC40A1 PE=1 SV=1
Q96JZ2__HSH2D	-1.367	4.654e-05	0.00773037	non-CBF			Hematopoietic SH2 domain-containing protein OS=Homo sapiens OX=9606 GN=HSH2D PE=1 SV=1
Q3ZCW2__LGALSL	-1.288	5.831e-05	0.00865815	non-CBF	-0.485714	0.0664263	Galectin-related protein OS=Homo sapiens OX=9606 GN=LGALSL PE=1 SV=2
Q9UDY2__TJP2	-1.14	7.246e-05	0.00946811	non-CBF	0.535714	0.039567	Tight junction protein ZO-2 OS=Homo sapiens OX=9606 GN=TJP2 PE=1 SV=2
Q63ZY3__KANK2	-1.015	7.052e-05	0.00946811	non-CBF	-0.564286	0.0284325	KN motif and ankyrin repeat domain-containing protein 2 OS=Homo sapiens OX=9606 GN=KANK2 PE=1 SV=1
Q96QF0__RAB3IP	-1.062	7.862e-05	0.0101378	non-CBF			Rab-3A-interacting protein OS=Homo sapiens OX=9606 GN=RAB3IP PE=1 SV=1
Q6ZMD2__SPNS3	-1.302	0.0001145	0.0133583	non-CBF			Protein spinster homolog 3 OS=Homo sapiens OX=9606 GN=SPNS3 PE=1 SV=2
P22894__MMP8	-2.143	0.0001234	0.0138536	non-CBF	0.157143	0.575953	Neutrophil collagenase OS=Homo sapiens OX=9606 GN=MMP8 PE=1 SV=1
P48507__GCLM	-1.025	0.0001268	0.0139622	non-CBF	0.45	0.0923574	Glutamate--cysteine ligase regulatory subunit OS=Homo sapiens OX=9606 GN=GCLM PE=1 SV=1
P08514__ITGA2B	-1.347	0.0001284	0.0139813	non-CBF	0.475	0.0735709	Integrin alpha-IIb OS=Homo sapiens OX=9606 GN=ITGA2B PE=1 SV=3
Q9Y653__ADGRG1	-1.626	0.0001448	0.0149373	non-CBF	-0.310714	0.259667	Adhesion G-protein coupled receptor G1 OS=Homo sapiens OX=9606 GN=ADGRG1 PE=1 SV=2
P08311__CTSG	-1.968	0.0001626	0.0160681	non-CBF	0.339286	0.216029	Cathepsin G OS=Homo sapiens OX=9606 GN=CTSG PE=1 SV=2
Q8N2C7__UNC80	-1.123	0.0001797	0.0170977	non-CBF			Protein unc-80 homolog OS=Homo sapiens OX=9606 GN=UNC80 PE=1 SV=2
Q96C24__SYTL4	-1.623	0.0001926	0.0178064	non-CBF			Synaptotagmin-like protein 4 OS=Homo sapiens OX=9606 GN=SYTL4 PE=1 SV=2
P21980__TGM2	-1.35	0.0001979	0.0181254	non-CBF	0.460714	0.0839334	Protein-glutamine gamma-glutamyltransferase 2 OS=Homo sapiens OX=9606 GN=TGM2 PE=1 SV=2
Q9BS40__LXN	-1.005	0.0002021	0.0183387	non-CBF	0.285714	0.301936	Latexin OS=Homo sapiens OX=9606 GN=LXN PE=1 SV=2
Q14246__ADGRE1	-1.278	0.0002227	0.0194265	non-CBF	0.210714	0.450958	Adhesion G protein-coupled receptor E1 OS=Homo sapiens OX=9606 GN=ADGRE1 PE=2 SV=3
Q9HAZ2__PRDM16	-1.31	0.0002772	0.0220859	non-CBF	0.417857	0.121173	Histone-lysine N-methyltransferase PRDM16 OS=Homo sapiens OX=9606 GN=PRDM16 PE=1 SV=3
Q9GZY6__LAT2	-1.038	0.0002839	0.0222578	non-CBF	0.457143	0.0866781	Linker for activation of T-cells family member 2 OS=Homo sapiens OX=9606 GN=LAT2 PE=1 SV=1
Q9H0R8__GABARAPL1	-1.289	0.000338	0.0252855	non-CBF	0.275	0.321211	Gamma-aminobutyric acid receptor-associated protein-like 1 OS=Homo sapiens OX=9606 GN=GABARAPL1 PE=1 SV=1
P00352__ALDH1A1	-1.159	0.0003827	0.0281989	non-CBF	0.210714	0.450958	Retinal dehydrogenase 1 OS=Homo sapiens OX=9606 GN=ALDH1A1 PE=1 SV=2
P07359__GP1BA	-1.382	0.0003877	0.0283542	non-CBF	0.0571429	0.8397	Platelet glycoprotein Ib alpha chain OS=Homo sapiens OX=9606 GN=GP1BA PE=1 SV=2
P05106__ITGB3	-1.478	0.0004446	0.0311544	non-CBF	0.55	0.0336554	Integrin beta-3 OS=Homo sapiens OX=9606 GN=ITGB3 PE=1 SV=2
Q8WWI5-2__SLC44A1	-1.338	0.0004522	0.0311544	non-CBF			Isoform 2 of Choline transporter-like protein 1 OS=Homo sapiens OX=9606 GN=SLC44A1
Q9P0M6__MACROH2A2	-1.418	0.0005029	0.0337563	non-CBF	0.0607143	0.829812	Core histone macro-H2A.2 OS=Homo sapiens OX=9606 GN=MACROH2A2 PE=1 SV=3
P07996__THBS1	-1.153	0.0005455	0.0351704	non-CBF	0.435714	0.104493	Thrombospondin-1 OS=Homo sapiens OX=9606 GN=THBS1 PE=1 SV=2
Q9P1Z2__CALCOCO1	-1.02	0.0005569	0.0353617	non-CBF	-0.0107143	0.96977	Calcium-binding and coiled-coil domain-containing protein 1 OS=Homo sapiens OX=9606 GN=CALCOCO1 PE=1 SV=2
Q8WWI5__SLC44A1	-1.343	0.000589	0.0363031	non-CBF	0.0142857	0.9597	Choline transporter-like protein 1 OS=Homo sapiens OX=9606 GN=SLC44A1 PE=1 SV=1
P11717__IGF2R	-1.066	0.0006448	0.0385307	non-CBF	0.539286	0.0380217	Cation-independent mannose-6-phosphate receptor OS=Homo sapiens OX=9606 GN=IGF2R PE=1 SV=3
P14770__GP9	-1.06	0.0007638	0.0422895	non-CBF	0.00714286	0.979844	Platelet glycoprotein IX OS=Homo sapiens OX=9606 GN=GP9 PE=1 SV=3
P02689__PMP2	-1.253	0.0008203	0.044414	non-CBF	-0.0178571	0.949635	Myelin P2 protein OS=Homo sapiens OX=9606 GN=PMP2 PE=1 SV=3
Q14766__LTBP1	-1.288	0.0008318	0.0447892	non-CBF	0.435714	0.104493	Latent-transforming growth factor beta-binding protein 1 OS=Homo sapiens OX=9606 GN=LTBP1 PE=1 SV=4
P50135-2__HNMT	-1.926	0.0008509	0.0450747	non-CBF			Isoform 2 of Histamine N-methyltransferase OS=Homo sapiens OX=9606 GN=HNMT
Q08380__LGALS3BP	-1.055	0.0008509	0.0450747	non-CBF	0.228571	0.412566	Galectin-3-binding protein OS=Homo sapiens OX=9606 GN=LGALS3BP PE=1 SV=1
P29966__MARCKS	-1.626	0.0008743	0.0458189	non-CBF	0.860714	3.80553e-05	Myristoylated alanine-rich C-kinase substrate OS=Homo sapiens OX=9606 GN=MARCKS PE=1 SV=4
Q9NYD6__HOXC10	-1.928	0.0008819	0.0459714	non-CBF	-0.121429	0.666401	Homeobox protein Hox-C10 OS=Homo sapiens OX=9606 GN=HOXC10 PE=1 SV=2
A6NC78__GOLGA8IP	-1.276	0.0009566	0.0484358	non-CBF			Putative golgin subfamily A member 8I OS=Homo sapiens OX=9606 GN=GOLGA8IP PE=5 SV=2

## Sheet: Supplementary Table 2
Supplementary Table 2. Significant results of GSEA (FDR<0.05) on 9800 proteins in CBF status comparison utilizing GO,KEGG, and REACTOME databases
ONTOLOGY	ID	Description	setSize	enrichmentScore	NES	pvalue	FDR	core_enrichment (GeneSymbol/GeneID/UniprotID)
CC	GO:0098590	plasma membrane region	495	-0.299979	-1.82724	0.000166611	0.00658783	AP2A2/ARPC2/SLC1A5/MAPK1/GPHN/CFL1/DPP4/NOS3/RAPGEF2/SCN10A/ENPEP/GASK1A/EPS15/SLC9A1/GNB1/EPS8/PSD4/MX2/NEDD4/RHOC/NECAP2/STXBP2/GNA13/RANGRF/ATP1A3/SYNE1/ICAM2/GRIN2C/MTMR9/DLG4/PRKAA1/ZFYVE19/ITGB2/ITGB2/DLG2/FN1/NECTIN1/ICAM2/FGR/FN1/INPP5K/PTPRA/NECTIN1/SLC26A5/SLC14A1/SYNE1/RAC1/SHROOM3/AP1S1/C2CD5/ADRB2/SYAP1/DLG2/HDAC6/C2CD5/TF/ATP6V1B2/FN1/ABCC1/EXOC3/LRRC7/SLC2A1/EPS15L1/EPS15L1/LCP1/RA…
CC	GO:0000323	lytic vacuole	497	-0.3033	-1.84778	0.000166973	0.00658783	HGS/AP2A2/NSF/BLOC1S1/DYNC1LI2/LAMP2/GNB2/VPS33A/RAB5C/LMBRD1/RNASE6/AP2A2/MAPK1/DPP4/USP5/USP4/ENPEP/STK11IP/GNB1/AP3D1/ATP11A/MYO5A/STX8/USP4/WDR45B/STXBP2/GABARAP/PRDX6/AP3M1/NPC2/WDR45B/CTBS/TRAPPC1/GDI2/BLOC1S2/ACTR2/RMC1/FNIP1/PIK3CD/KXD1/CAPN1/DNAJC5/CCT2/TECPR1/CCZ1/UNC13D/CST7/SPAG9/AP1S1/BCL10/RNASE3/AZU1/NCOA4/HEBP2/ATP13A2/ADRB2/AKR1B1/SIDT2/HLA-DPA1/HLA-DRB1/ADA2/TMEM9B/GALNS/VPS36/C…
CC	GO:0005764	lysosome	497	-0.3033	-1.84778	0.000166973	0.00658783	HGS/AP2A2/NSF/BLOC1S1/DYNC1LI2/LAMP2/GNB2/VPS33A/RAB5C/LMBRD1/RNASE6/AP2A2/MAPK1/DPP4/USP5/USP4/ENPEP/STK11IP/GNB1/AP3D1/ATP11A/MYO5A/STX8/USP4/WDR45B/STXBP2/GABARAP/PRDX6/AP3M1/NPC2/WDR45B/CTBS/TRAPPC1/GDI2/BLOC1S2/ACTR2/RMC1/FNIP1/PIK3CD/KXD1/CAPN1/DNAJC5/CCT2/TECPR1/CCZ1/UNC13D/CST7/SPAG9/AP1S1/BCL10/RNASE3/AZU1/NCOA4/HEBP2/ATP13A2/ADRB2/AKR1B1/SIDT2/HLA-DPA1/HLA-DRB1/ADA2/TMEM9B/GALNS/VPS36/C…
BP	GO:0051603	proteolysis involved in cellular protein catabolic process	486	-0.284386	-1.72771	0.00016728	0.00658783	FAF1/PDCD6IP/RNF114/WWP1/PSMB10/USP19/UBQLN1/CCAR2/NPLOC4/F8A1/PARK7/ATP5IF1/TRIM58/UBXN2B/CASP8/TRIP12/CDC27/GSK3A/GZMA/RACK1/TRIP12/FBXL20/PSMA4/ATXN3/PSMB9/ARIH1/RFFL/SIRT1/UFD1/ARMC8/TRIP12/NEDD4L/UBR4/UCHL5/UBR4/USP5/USP14/USP4/RSPRY1/PSMA2/HSPA1A/ATXN3/HSPBP1/USP4/PSME3/ATXN3/UBE4A/NEDD4/PSME3IP1/CCDC22/UBE2B/SNF8/ATXN3/NEDD4L/PSMC6/MAPK9/UCHL5/PSMA4/UBE4B/DDA1/SUMO2/UBE2G2/PSMD9/TOR1A/PSMB…
MF	GO:0019900	kinase binding	466	-0.271981	-1.64625	0.000168067	0.00658783	PRKRIP1/MAP2K3/ELP2/SLC2A1/FBXO7/TRIP4/TRAF6/TFRC/BAD/DLG1/CDKN1B/BCL2L1/MAP2K2/WDR45/CAB39/LDHA/MAP2K3/TRIP6/WWC3/RGS14/RB1/EXOC2/GCH1/AP1B1/STK39/PRKAR1B/AP1B1/ATG13/CCNB1/MAPRE2/CEACAM1/AXIN1/ILK/PDLIM5/SFN/PCNA/ADD2/STUB1/GSK3B/ADD2/PAK1/LIMS1/RGS14/TPX2/KIZ/LLGL1/RPS19/TOLLIP/RAC2/PICK1/CDKN2C/MAP2K6/WDR45/LIMS1/CYLD/TNS2/CASP1/RAB11FIP2/MVP/NEK9/FAS/BTG1/PTPRR/MAPK4/MICAL1/PRKAG1/WNK1/PPME1…
BP	GO:0043299	leukocyte degranulation	466	-0.35351	-2.13972	0.000168067	0.00658783	AP2A2/SIRPB1/UBR4/MAPK1/NRAS/LAIR1/UBR4/HSPA6/PSMA2/STK11IP/HSPA1A/PLEKHO2/ATP11A/RAB10/LCN2/ORM1/STXBP2/SRP14/CD33/PRDX6/CSNK2B/ADGRE5/NPC2/TRAPPC1/GDI2/ITGB2/ITGB2/ACTR2/KCNAB2/ARPC5/PIK3CD/FGR/FES/CAPN1/YPEL5/ALDH3B1/DNAJC5/CCT2/HLA-B/CAND1/KCNAB2/UNC13D/RAC1/OSTF1/RNASE3/AZU1/HEBP2/SERPINB10/QSOX1/PSMC3/HUWE1/ADA2/GALNS/PSMB1/ENPP4/PSMD3/HBB/MANBA/RNASE2/HRNR/PTX3/DERA/AGL/STOM/ACTR1B/LILRB2/…
BP	GO:0002444	myeloid leukocyte mediated immunity	476	-0.343029	-2.07911	0.000168095	0.00658783	AP2A2/SIRPB1/UBR4/MAPK1/NRAS/LAIR1/UBR4/HSPA6/PSMA2/STK11IP/HSPA1A/PLEKHO2/ATP11A/RAB10/LCN2/ORM1/STXBP2/SRP14/CD33/PRDX6/CSNK2B/ADGRE5/NPC2/TRAPPC1/GDI2/ITGB2/ITGB2/ACTR2/KCNAB2/ARPC5/PIK3CD/FGR/FES/CAPN1/YPEL5/ALDH3B1/DNAJC5/CCT2/HLA-B/CAND1/KCNAB2/UNC13D/RAC1/OSTF1/RNASE3/AZU1/HEBP2/SERPINB10/QSOX1/PSMC3/HUWE1/ADA2/GALNS/PSMB1/ENPP4/PSMD3/HBB/MANBA/RNASE2/HRNR/PTX3/DERA/AGL/STOM/ACTR1B/LILRB2/…
BP	GO:0051050	positive regulation of transport	467	-0.258121	-1.5623	0.000168265	0.00658783	RGCC/TMEM30A/GSTM2/ATP1B3/ATP2B1/SNAPIN/GLMN/CASP8/CD4/SMAD3/CD47/AZIN2/CASP8/MYH10/RAP1A/SH3GLB1/AIMP1/ZFAND1/TGFB1/LMAN2/PPIA/HIP1/DNM2/FYN/AP1G1/YWHAG/TM7SF3/ABCA7/MIB1/EXOC1/SIRPA/SEC24A/ATP8A2/HNRNPK/CEBPB/DTNBP1/CLASP2/HNRNPK/SYK/PPM1A/HNRNPK/DNM2/UBE2D3/SOX11/PDCD6IP/HLA-DRB1/DNM1L/PARK7/MICALL2/ATP5IF1/LILRA5/PPID/HOMER1/CASP8/GSK3A/CLASP2/RACK1/HLA-DRB1/SIRPB1/HGS/DNM1L/ATG5/CYP4F2/AHCYL…
BP	GO:0009725	response to hormone	461	-0.263736	-1.59451	0.000168435	0.00658783	SLC9A1/GNB1/COL1A1/MYO5A/RAB10/EIF4E/PRMT2/CBFB/PKLR/NEDD4/CRK/ATP1A3/CSNK2B/KRAS/HCLS1/SRSF4/PRKAA1/EIF4EBP2/RAB8B/GSTM3/PIK3R2/FHL2/FYN/IL1RN/INPP5K/PTPRA/SLC26A5/TNC/CBFB/GATA1/NCOA4/CBFB/RNF14/C2CD5/AKR1B1/SYAP1/PIK3R1/HDAC6/LDHA/C2CD5/OSBPL8/ATP6V1B2/NUCKS1/ZMIZ1/ASNS/AGL/JUND/SLC2A1/CTSH/UPRT/TRIP4/BCAS3/LPIN1/APRT/AKT2/ABCA3/BAD/CDKN1B/IDE/LPIN2/CAB39/LDHA/KRAS/PRCP/WBP2/EIF2B5/MARS1/CAMK2…
BP	GO:0002283	neutrophil activation involved in immune response	439	-0.35349	-2.12711	0.000168492	0.00658783	AP2A2/SIRPB1/UBR4/MAPK1/NRAS/LAIR1/UBR4/HSPA6/PSMA2/STK11IP/HSPA1A/PLEKHO2/ATP11A/RAB10/LCN2/ORM1/STXBP2/SRP14/CD33/PRDX6/CSNK2B/ADGRE5/NPC2/TRAPPC1/GDI2/ITGB2/ITGB2/ACTR2/KCNAB2/ARPC5/FGR/CAPN1/YPEL5/ALDH3B1/DNAJC5/CCT2/HLA-B/CAND1/KCNAB2/UNC13D/RAC1/OSTF1/RNASE3/AZU1/HEBP2/SERPINB10/QSOX1/PSMC3/HUWE1/ADA2/GALNS/PSMB1/ENPP4/PSMD3/HBB/MANBA/RNASE2/HRNR/PTX3/DERA/AGL/STOM/ACTR1B/LILRB2/KCMF1/LRRC7…
BP	GO:0043632	modification-dependent macromolecule catabolic process	439	-0.265066	-1.59503	0.000168492	0.00658783	UBE2D2/FBXL18/CUL4A/RNF167/KIF14/WWP2/SUMO1/UBE2A/VPS4B/USP11/PSMC1/USP34/SIAH1/RNF146/ZYG11B/STAM/PSMD5/PCBP2/GID8/EXOSC2/FBXW5/BAP1/PSME1/SIAH2/USP19/BAG6/AURKB/BIRC6/XPO1/PSME2/DNAJB12/RMND5A/GLMN/HECTD3/FBXO4/PCBP2/ELOC/ARMC8/FBXW11/FBXW4/PSME4/UBR2/UBE3C/MIB1/PCNP/CUL2/ZNRF1/PSMD10/UBE2D3/FAF1/RNF114/WWP1/PSMB10/USP19/UBQLN1/CCAR2/NPLOC4/PARK7/TRIM58/UBXN2B/TRIP12/CDC27/GSK3A/RACK1/TRIP12/FB…
BP	GO:0036230	granulocyte activation	447	-0.355929	-2.14486	0.000168606	0.00658783	PECAM1/KARS1/LAMP2/CD300A/RAB5C/ARMC8/AP2A2/SIRPB1/UBR4/MAPK1/NRAS/LAIR1/UBR4/HSPA6/PSMA2/STK11IP/HSPA1A/PLEKHO2/ATP11A/RAB10/LCN2/ORM1/STXBP2/SRP14/CD33/PRDX6/CSNK2B/ADGRE5/NPC2/TRAPPC1/GDI2/ITGB2/ITGB2/ACTR2/KCNAB2/ARPC5/FGR/CAPN1/YPEL5/ALDH3B1/DNAJC5/CCT2/HLA-B/CAND1/KCNAB2/UNC13D/RAC1/OSTF1/RNASE3/AZU1/HEBP2/SERPINB10/QSOX1/PSMC3/HUWE1/ADA2/GALNS/PSMB1/ENPP4/PSMD3/HBB/MANBA/RNASE2/HRNR/PTX3/D…
BP	GO:0002446	neutrophil mediated immunity	444	-0.350251	-2.1091	0.000168634	0.00658783	AP2A2/SIRPB1/UBR4/MAPK1/NRAS/LAIR1/UBR4/HSPA6/PSMA2/STK11IP/HSPA1A/PLEKHO2/ATP11A/RAB10/LCN2/ORM1/STXBP2/SRP14/CD33/PRDX6/CSNK2B/ADGRE5/NPC2/TRAPPC1/GDI2/ITGB2/ITGB2/ACTR2/KCNAB2/ARPC5/FGR/CAPN1/YPEL5/ALDH3B1/DNAJC5/CCT2/HLA-B/CAND1/KCNAB2/UNC13D/RAC1/OSTF1/RNASE3/AZU1/HEBP2/SERPINB10/QSOX1/PSMC3/HUWE1/ADA2/GALNS/PSMB1/ENPP4/PSMD3/HBB/MANBA/RNASE2/HRNR/PTX3/DERA/AGL/STOM/ACTR1B/LILRB2/KCMF1/LRRC7…
BP	GO:0033993	response to lipid	423	-0.30441	-1.82405	0.000168691	0.00658783	CTSH/TRIP4/SNCA/CLU/TRAF6/ABCA3/NOCT/MAPK3/BAD/CD86/CDKN1B/KRAS/LILRB2/WBP2/GCH1/CHMP5/TNC/CCL5/CCNB1/GGT1/AXIN1/P2RX7/DNMT3B/TYMS/PCNA/HMGCS1/PAK1/IRAK1/GDAP2/CASP1/SLPI/OTUD5/SELP/AACS/LTF/AKR1C3/BPI/CASP9/TWF2/CCNA2/PPARD/GSTP1/RWDD1/IDH1/FECH/DAG1/ITGA2/HCK/CD38/CX3CR1/DEFA3/PDE4D/PDE4D/PLCG2/DEFA1/OGG1/FAM210B/ALAD/FABP3/CA2/S100B/ABR/ARG1/ANXA3/CTNNB1/HNMT/CD36/HNMT/IGF2R/CALCOCO1/THBS1/TRI…
BP	GO:0043312	neutrophil degranulation	438	-0.354096	-2.12994	0.000168691	0.00658783	AP2A2/SIRPB1/UBR4/MAPK1/NRAS/LAIR1/UBR4/HSPA6/PSMA2/STK11IP/HSPA1A/PLEKHO2/ATP11A/RAB10/LCN2/ORM1/STXBP2/SRP14/CD33/PRDX6/CSNK2B/ADGRE5/NPC2/TRAPPC1/GDI2/ITGB2/ITGB2/ACTR2/KCNAB2/ARPC5/FGR/CAPN1/YPEL5/ALDH3B1/DNAJC5/CCT2/HLA-B/CAND1/KCNAB2/UNC13D/RAC1/OSTF1/RNASE3/AZU1/HEBP2/SERPINB10/QSOX1/PSMC3/HUWE1/ADA2/GALNS/PSMB1/ENPP4/PSMD3/HBB/MANBA/RNASE2/HRNR/PTX3/DERA/AGL/STOM/ACTR1B/LILRB2/KCMF1/LRRC7…
MF	GO:0019901	protein kinase binding	408	-0.269118	-1.60614	0.000168776	0.00658783	PRKRIP1/MAP2K3/ELP2/FBXO7/TRIP4/TRAF6/TFRC/BAD/DLG1/CDKN1B/BCL2L1/WDR45/MAP2K3/RGS14/EXOC2/GCH1/AP1B1/STK39/PRKAR1B/AP1B1/ATG13/CCNB1/MAPRE2/CEACAM1/AXIN1/ILK/PDLIM5/SFN/PCNA/ADD2/GSK3B/ADD2/PAK1/LIMS1/RGS14/TPX2/KIZ/LLGL1/RPS19/RAC2/PICK1/CDKN2C/MAP2K6/WDR45/LIMS1/CYLD/RAB11FIP2/MVP/NEK9/PTPRR/MAPK4/MICAL1/PRKAG1/WNK1/PPME1/DCTN1/PRKAR2B/WNK1/NBEAL2/MAPRE1/CASP9/THY1/PLEK/TWF2/ADD2/DCTN2/CCNA2/G…
BP	GO:0002275	myeloid cell activation involved in immune response	470	-0.353662	-2.14105	0.00016889	0.00658783	AP2A2/SIRPB1/UBR4/MAPK1/NRAS/LAIR1/UBR4/HSPA6/PSMA2/STK11IP/HSPA1A/PLEKHO2/ATP11A/RAB10/LCN2/ORM1/STXBP2/SRP14/CD33/PRDX6/CSNK2B/DYSF/ADGRE5/NPC2/TRAPPC1/GDI2/ITGB2/ITGB2/ACTR2/KCNAB2/ARPC5/PIK3CD/FGR/FES/CAPN1/YPEL5/ALDH3B1/DNAJC5/CCT2/HLA-B/CAND1/KCNAB2/UNC13D/RAC1/OSTF1/RNASE3/AZU1/HEBP2/SERPINB10/QSOX1/PSMC3/HUWE1/ADA2/GALNS/PSMB1/ENPP4/PSMD3/HBB/MANBA/RNASE2/HRNR/PTX3/DERA/AGL/STOM/ACTR1B/LI…
BP	GO:0006511	ubiquitin-dependent protein catabolic process	422	-0.27294	-1.63438	0.000169119	0.00658783	UBE2D2/FBXL18/CUL4A/RNF167/KIF14/WWP2/SUMO1/UBE2A/VPS4B/USP11/PSMC1/USP34/SIAH1/RNF146/ZYG11B/STAM/PSMD5/PCBP2/GID8/FBXW5/BAP1/PSME1/SIAH2/USP19/BAG6/AURKB/BIRC6/XPO1/PSME2/DNAJB12/RMND5A/GLMN/HECTD3/FBXO4/PCBP2/ELOC/ARMC8/FBXW11/FBXW4/PSME4/UBR2/UBE3C/MIB1/PCNP/CUL2/ZNRF1/PSMD10/UBE2D3/FAF1/RNF114/WWP1/PSMB10/USP19/UBQLN1/CCAR2/NPLOC4/PARK7/TRIM58/UBXN2B/TRIP12/CDC27/GSK3A/RACK1/TRIP12/FBXL20/PS…
MF	GO:0008289	lipid binding	410	-0.282962	-1.68892	0.000169176	0.00658783	DYSF/NPC2/ANXA7/SNX6/WDR45B/HS1BP3/SNX27/IQSEC1/ZFYVE19/EXOC8/CHMP3/FYB1/FYB1/FES/SNX6/WIPI2/TECPR1/OSBPL5/RNASE3/ATP13A2/C2CD5/ACOX1/GLTP/GBF1/SYTL5/VPS36/GOLPH3L/C2CD5/OSBPL8/SNX2/SEC14L4/TPP1/PCTP/NSFL1C/PSMA1/ARFIP2/SNCA/TPCN1/SNX12/EPN1/OSBPL10/BAD/PLA2G4A/ACBD6/RASGRP2/WDR45/ARAP1/PSMB4/UNC119B/ANKFY1/SPTBN2/CAMP/CPTP/P2RX7/ZFYVE1/TRIP10/FNBP1/MYO1G/STARD8/OSBPL2/TWF1/PITPNA/SNX15/VCP/PDZD8…
BP	GO:0019941	modification-dependent protein catabolic process	428	-0.270637	-1.62241	0.000169377	0.00658783	UBE2D2/FBXL18/CUL4A/RNF167/KIF14/WWP2/SUMO1/UBE2A/VPS4B/USP11/PSMC1/USP34/SIAH1/RNF146/ZYG11B/STAM/PSMD5/PCBP2/GID8/FBXW5/BAP1/PSME1/SIAH2/USP19/BAG6/AURKB/BIRC6/XPO1/PSME2/DNAJB12/RMND5A/GLMN/HECTD3/FBXO4/PCBP2/ELOC/ARMC8/FBXW11/FBXW4/PSME4/UBR2/UBE3C/MIB1/PCNP/CUL2/ZNRF1/PSMD10/UBE2D3/FAF1/RNF114/WWP1/PSMB10/USP19/UBQLN1/CCAR2/NPLOC4/PARK7/TRIM58/UBXN2B/TRIP12/CDC27/GSK3A/RACK1/TRIP12/FBXL20/PS…
BP	GO:0042119	neutrophil activation	443	-0.353258	-2.12499	0.000169377	0.00658783	AP2A2/SIRPB1/UBR4/MAPK1/NRAS/LAIR1/UBR4/HSPA6/PSMA2/STK11IP/HSPA1A/PLEKHO2/ATP11A/RAB10/LCN2/ORM1/STXBP2/SRP14/CD33/PRDX6/CSNK2B/ADGRE5/NPC2/TRAPPC1/GDI2/ITGB2/ITGB2/ACTR2/KCNAB2/ARPC5/FGR/CAPN1/YPEL5/ALDH3B1/DNAJC5/CCT2/HLA-B/CAND1/KCNAB2/UNC13D/RAC1/OSTF1/RNASE3/AZU1/HEBP2/SERPINB10/QSOX1/PSMC3/HUWE1/ADA2/GALNS/PSMB1/ENPP4/PSMD3/HBB/MANBA/RNASE2/HRNR/PTX3/DERA/AGL/STOM/ACTR1B/LILRB2/KCMF1/LRRC7…
BP	GO:0031347	regulation of defense response	390	-0.283057	-1.68123	0.000170155	0.00658783	KPNA6/HLA-B/SIGLEC10/IRF3/UBE2K/CST7/ERAP1/BCL10/IFNAR2/FAM3A/HLA-A/PSMC3/HLA-DRB1/PSMB1/PPM1B/PSMD3/SIRT2/FADD/PSMB2/PSMA7/ABCC1/USP15/HLA-DRB1/USP15/VPS35/PSMA1/PSMD6/SKP1/SNCA/PSMC2/TRAF6/DDT/PBK/MAPK3/SH2D1A/RIOK3/KRAS/PSMD14/RB1/PSMA8/PSMB6/PSMD4/STK39/PSMB4/CCL5/SIGLEC10/PSMB5/HEXIM1/GGT1/TBC1D23/SEC14L1/PSMA6/CEACAM1/PLSCR1/PSMA8/RNASEL/PAK1/PSMC5/PSMA6/PSMA7/CTSC/RPS19/PSMD12/PSMA3/PSMD1/…
BP	GO:0006897	endocytosis	354	-0.317149	-1.86506	0.000170474	0.00658783	ATP9A/HSP90AA1/AP1G1/SCRIB/ABCA7/MIB1/HNRNPK/HNRNPK/RAB5B/SYK/FCGR1A/HNRNPK/DNM2/RABEP1/MICALL1/EEA1/DNM1L/FCGR1B/SNX1/CD163/CLINT1/RIN3/DNM1L/AP2A2/CD300A/SNX5/CLINT1/RAB5C/LRSAM1/NEDD4L/RAB1A/AP2A2/SH3GL2/MAPK1/ALB/EPS15/SH3GL1/MRC2/PDLIM7/RABGAP1L/MX2/SYNRG/NEDD4/NECAP2/NEDD4L/AP3M1/SYNRG/SMAP1/PI4KB/MTMR9/DLG4/ANKRD13A/ITGB2/ITGB2/DGKQ/SMAP1/TOR1A/RABGEF1/SCYL2/RAB4A/RABEP2/RAC1/AP1S1/ADRB2/R…
MF	GO:0050839	cell adhesion molecule binding	356	-0.281205	-1.65435	0.000170474	0.00658783	SNX5/EIF2S3/CLINT1/EIF5/NDRG1/CAST/RAB1A/YKT6/YWHAE/RPL24/CEMIP2/EPS15/SH3GL1/HSPA1A/PCBP1/RAB10/CAPZA1/RPL34/HCFC1/YWHAE/CAST/PRDX6/ICAM2/ANXA7/UNC45A/ITGB5/CC2D1A/ITGB2/ITGB2/RPL6/FN1/NECTIN1/ICAM2/FN1/PPFIBP1/RACK1/EIF4H/NECTIN1/CLIC1/RPSA/EIF4H/EMD/HCFC1/BCAM/ISG15/PARVA/LDHA/YWHAB/SNX2/FN1/EXOC3/LILRB2/EPS15L1/ARFIP2/EPS15L1/EMB/LCP1/DLG1/LDHA/LILRB2/PSMB6/CHMP5/SPTBN2/EEF1D/GAPVD1/ALDOA/DHX…
BP	GO:0002253	activation of immune response	334	-0.27221	-1.58985	0.000170911	0.00658783	LIME1/KRAS/ICAM2/PSMC6/RFTN1/PSMA4/VAV1/ACTR2/YES1/PSMD9/ARPC5/FYB1/PIK3R2/ICAM2/PIK3CD/FYB1/FGR/PSMB8/FYN/CBFB/RAC1/BCL10/CBFB/HLA-A/PSMC3/HLA-DPA1/PIK3R1/HLA-DRB1/PSMB1/PSMD3/PSMB2/PSMA7/HLA-DRB1/PSMA1/PSMD6/SKP1/LGALS3/PSMC2/CLU/TRAF6/RAPGEF1/MAPK3/SH2D1A/KRAS/PSMD14/PSMA8/PSMB6/EIF2B5/PSMD4/PSMB4/PSMB5/HEXIM1/ERMAP/PSMA6/CEACAM1/EIF2B1/PLSCR1/LIMK1/PSMA8/MYO1G/LCP2/ARPC4/PAK1/PSMC5/PSMA6/PSMA…
MF	GO:0051020	GTPase binding	362	-0.273532	-1.61053	0.000171057	0.00658783	RAB3GAP2/NCF2/RIN3/FGD4/ACAP2/DNM1L/NSF/GDPGP1/GNB2/DENND10/ULK1/WDR44/SBF1/NDRG1/OPTN/IPO5/RAP1GAP/IQSEC1/RAPGEF2/SH3GL1/GNB1/MYO5A/IPO9/EPS8/TNPO3/RABGAP1L/HERC1/PSD4/DIAPH2/RANGRF/AP3M1/IQSEC1/NUTF2/GDI2/VAV1/EXOC8/FNIP1/IPO11/RABGEF1/FGD3/XPO6/CCZ1/DAAM1/UNC13D/IPO13/TBC1D13/RAC1/EXOC4/VPS52/CDC42EP3/GBF1/SYTL5/RALBP1/SERGEF/TBC1D17/RIC8B/PPP6R1/ARFIP2/CYRIA/LCP1/RAPGEF1/RASGRP2/ATP7A/EXOC2/R…
BP	GO:0010498	proteasomal protein catabolic process	337	-0.296701	-1.73488	0.000171086	0.00658783	PSME1/SIAH2/USP19/BAG6/AURKB/XPO1/PSME2/DNAJB12/RMND5A/GLMN/HECTD3/FBXO4/PCBP2/ARMC8/FBXW11/FBXW4/PSME4/UBR2/PCNP/CUL2/ZNRF1/PSMD10/UBE2D3/FAF1/WWP1/PSMB10/USP19/UBQLN1/CCAR2/NPLOC4/F8A1/PARK7/UBXN2B/CDC27/GSK3A/RACK1/FBXL20/PSMA4/ATXN3/PSMB9/ARIH1/RFFL/SIRT1/UFD1/ARMC8/NEDD4L/UCHL5/USP5/USP14/PSMA2/HSPA1A/ATXN3/HSPBP1/PSME3/ATXN3/UBE4A/NEDD4/PSME3IP1/UBE2B/ATXN3/NEDD4L/PSMC6/MAPK9/UCHL5/PSMA4/UB…
BP	GO:0050801	ion homeostasis	333	-0.281038	-1.64086	0.000171145	0.00658783	SCN10A/SLC9A1/GNB1/AP3D1/MYO5A/LCN2/CCDC22/NEDD4L/YWHAE/GNA13/RANGRF/ATP1A3/LIME1/GLRX3/ANXA7/GRIN2C/DLG4/PRKAA1/ISCU/SLC12A5/FYN/RACK1/BDH2/RAB20/RMDN3/TPT1/CAND1/ATOX1/NCOA4/ATP13A2/ABCB6/CXCR4/TF/EIF2AK1/ATP6V1B2/GDF2/MT1E/ALAS2/CLCN3/SKP1/TFR2/SNCA/TPCN1/TFRC/MAPK3/ARF1/TMEM38B/ATP7A/ATP7B/STK39/RAB7A/CCL5/FKBP1A/ATP6V1F/NEDD4L/P2RX7/ATP6V1A/RAB39A/PDZD8/BOLA2/ROGDI/SLC4A1/RAP1GDS1/BAX/LTF/PI…
CC	GO:0030055	cell-substrate junction	325	-0.274772	-1.60183	0.000171644	0.00658783	RPS8/ARPC2/MAPK1/CFL1/YWHAE/DPP4/SLC9A1/HSPA1A/MRC2/RAB10/PDLIM7/ARHGAP22/PARVG/YWHAE/GNA13/RPL38/RPL18/YWHAQ/KRAS/LAP3/ADGRE5/ITGB5/GDI2/ITGB2/ITGB2/ACTR2/YES1/RPL6/KIF23/ARPC5/FHL2/RPS17/PPFIBP1/FES/CAPN1/PTPRA/TNC/RAC1/PARVA/RPL7/FLNC/YWHAB/PTPN12/DCAF6/UBOX5/ZFYVE21/SNTB1/LCP1/MPZL1/MPZL1/PRUNE1/MAPK3/ARF1/MAP2K2/KRAS/TRIP6/RPL8/RPL10A/TNC/MAPRE2/LIMK1/ILK/STARD8/ARPC5L/PAK1/LIMS1/LIMS2/TWF1/…
CC	GO:0010008	endosome membrane	322	-0.312278	-1.81756	0.000171762	0.00658783	DTNBP1/SPG21/TBK1/RAB5B/FCGR1A/RAP2C/UBE2D3/HLA-DRB3/MYO1B/MTMR4/HLA-DRB1/RABEP1/MICALL1/EEA1/AP3D1/RHOB/VPS41/FCGR1B/LAMP2/VTI1B/STX12/SNX1/HLA-DRB1/ACAP2/IRAK4/HGS/AP2A2/LAMP2/RFFL/VPS33A/WDR44/SNX5/RAB5C/NDRG1/AP2A2/OPTN/RAB15/CHMP1A/EPS15/SH3GL1/AP3D1/STX8/RAB10/SNF8/SNX6/SNX27/RAB8B/ATG9A/RMC1/CHMP3/VPS45/RABGEF1/SCYL2/SNX6/RAB4A/HLA-B/VPS45/RAC1/ZFYVE27/VPS53/VPS52/ACAP1/HLA-A/ATP13A2/INPP4…
BP	GO:0002768	immune response-regulating cell surface receptor signaling pathway	305	-0.292879	-1.69492	0.000171851	0.00658783	ARPC2/MAPK1/NRAS/STK11/UBE2N/PSMA2/PSME3/WIPF2/CBFB/CRK/MAP2K4/LIME1/KRAS/ICAM2/PSMC6/MAPK9/MAPK10/RFTN1/PSMA4/VAV1/ACTR2/YES1/PSMD9/ARPC5/FYB1/PIK3R2/ICAM2/PIK3CD/FYB1/FGR/PSMB8/FYN/CBFB/RAC1/BCL10/CBFB/HLA-A/PSMC3/HLA-DPA1/PIK3R1/HLA-DRB1/PSMB1/PSMD3/PSMB2/PSMA7/HLA-DRB1/LILRB2/PSMA1/PSMD6/SKP1/LGALS3/PSMC2/TRAF6/RAPGEF1/MAPK3/SH2D1A/KRAS/PSMD14/LILRB2/PSMA8/PSMB6/EIF2B5/PSMD4/PSMB4/PSMB5/ERMAP…
BP	GO:0002764	immune response-regulating signaling pathway	307	-0.296631	-1.71695	0.000172028	0.00658783	ARPC2/MAPK1/NRAS/STK11/UBE2N/PSMA2/PSME3/WIPF2/CBFB/CRK/MAP2K4/CD33/LIME1/KRAS/ICAM2/PSMC6/MAPK9/MAPK10/RFTN1/PSMA4/VAV1/ACTR2/YES1/PSMD9/ARPC5/FYB1/PIK3R2/ICAM2/PIK3CD/FYB1/FGR/PSMB8/FYN/CBFB/RAC1/BCL10/CBFB/HLA-A/PSMC3/HLA-DPA1/PIK3R1/HLA-DRB1/PSMB1/PSMD3/PSMB2/PSMA7/HLA-DRB1/LILRB2/CTSH/PSMA1/PSMD6/SKP1/LGALS3/PSMC2/TRAF6/RAPGEF1/MAPK3/SH2D1A/KRAS/PSMD14/LILRB2/PSMA8/PSMB6/EIF2B5/PSMD4/PSMB4/P…
BP	GO:0043161	proteasome-mediated ubiquitin-dependent protein catabolic process	303	-0.29536	-1.70651	0.000172533	0.00658783	GID8/FBXW5/PSME1/SIAH2/USP19/BAG6/AURKB/XPO1/PSME2/DNAJB12/RMND5A/GLMN/HECTD3/FBXO4/PCBP2/ARMC8/FBXW11/FBXW4/PSME4/UBR2/PCNP/CUL2/ZNRF1/PSMD10/UBE2D3/FAF1/WWP1/PSMB10/USP19/UBQLN1/CCAR2/NPLOC4/PARK7/UBXN2B/CDC27/GSK3A/RACK1/FBXL20/PSMA4/ATXN3/PSMB9/ARIH1/RFFL/SIRT1/UFD1/ARMC8/NEDD4L/UCHL5/USP5/USP14/PSMA2/HSPA1A/ATXN3/HSPBP1/PSME3/ATXN3/UBE4A/NEDD4/UBE2B/ATXN3/NEDD4L/PSMC6/MAPK9/UCHL5/PSMA4/UBE4B…
BP	GO:0032103	positive regulation of response to external stimulus	270	-0.350397	-1.9936	0.000174551	0.00658783	ICAM3/TRIM5/PSMC1/PQBP1/VAMP7/F2/ANO6/TLR4/PSMD5/SRC/IL16/HLA-F/PSME1/PRKACB/RPS19/PSME2/SMAD3/LSM14A/TRIM5/CD47/HMGB2/STX3/POLR3C/TGFB1/FBXW11/PSME4/FYN/AP1G1/PSPC1/CEBPB/CLEC4A/TBK1/SYK/PSMD10/RELA/OXSR1/PSMB10/DYSF/DNM1L/PARK7/PRKACB/LILRA5/DYSF/PSMA4/RPS6KA5/DNM1L/PSMB9/KARS1/IL6ST/NDEL1/ABCC1/LRSAM1/CHUK/OPTN/MAPK1/NRAS/PSMA2/TRADD/PSME3/KRAS/ICAM2/DYSF/PSMC6/PSMA4/VAV1/PSMD9/ICAM2/PSMB8/FYN…
CC	GO:0034774	secretory granule lumen	270	-0.399769	-2.27451	0.000174551	0.00658783	LCN2/ORM1/SRP14/PRDX6/CSNK2B/NPC2/TRAPPC1/GDI2/ACTR2/FN1/ARPC5/FGR/FN1/CCT2/CAND1/UNC13D/OSTF1/RNASE3/AZU1/HEBP2/QSOX1/PSMC3/HUWE1/ADA2/GALNS/PSMB1/PSMD3/TF/RNASE2/HRNR/PTX3/FN1/DERA/AGL/CTSW/ACTR1B/LRRC7/FOLR3/ACLY/APAF1/DERA/TCN1/CTSH/PSMD6/GLA/GYG1/PSMC2/CLU/PCYOX1L/APRT/CAB39/PSMD14/CAMP/ALDOA/MAN2B1/ATG7/ACLY/DBNL/DBNL/CTSC/VCP/TOLLIP/PSMD12/PSMD1/DBNL/GCA/PSMD2/DBNL/DPP7/PSMD13/SLPI/MVP/PSM…
BP	GO:0007186	G protein-coupled receptor signaling pathway	221	-0.309257	-1.71445	0.000174581	0.00658783	RGS18/SNCA/USP20/GNAS/RGS14/CAMK2A/CCL5/GNAS/HOMER3/GNAS/GNG10/RGS14/GRK6/RAC2/PICK1/GRK6/PDCL/METAP2/METAP2/RIC8A/AKR1C3/LMBRD2/LTB4R/PLEK/DGKA/PIK3CB/ADGRG3/CX3CR1/HEBP1/PDE4D/PDE4D/RGS3/PDE11A/PDE2A/SORT1/FLNA/ATP2B4/CA2/ABR/FCN1/FLNA/GNG5/IGF2R/GP1BA/ADGRE1/TGM2/ADGRG1/ADCY7/PPBP/ABR/SUCNR1/MGLL
CC	GO:0031983	vesicle lumen	272	-0.39834	-2.2673	0.000174642	0.00658783	LCN2/ORM1/SRP14/PRDX6/CSNK2B/NPC2/TRAPPC1/GDI2/ACTR2/FN1/ARPC5/FGR/FN1/CCT2/CAND1/UNC13D/OSTF1/RNASE3/AZU1/HEBP2/QSOX1/PSMC3/HUWE1/ADA2/GALNS/PSMB1/PSMD3/TF/RNASE2/HRNR/PTX3/FN1/DERA/AGL/CTSW/ACTR1B/LRRC7/FOLR3/ACLY/APAF1/DERA/TCN1/CTSH/PSMD6/GLA/GYG1/PSMC2/CLU/PCYOX1L/APRT/CAB39/PSMD14/CAMP/ALDOA/MAN2B1/ATG7/ACLY/DBNL/DBNL/CTSC/VCP/TOLLIP/PSMD12/PSMD1/DBNL/GCA/PSMD2/DBNL/DPP7/PSMD13/SLPI/MVP/PSM…
CC	GO:0060205	cytoplasmic vesicle lumen	271	-0.398906	-2.26992	0.000174703	0.00658783	LCN2/ORM1/SRP14/PRDX6/CSNK2B/NPC2/TRAPPC1/GDI2/ACTR2/FN1/ARPC5/FGR/FN1/CCT2/CAND1/UNC13D/OSTF1/RNASE3/AZU1/HEBP2/QSOX1/PSMC3/HUWE1/ADA2/GALNS/PSMB1/PSMD3/TF/RNASE2/HRNR/PTX3/FN1/DERA/AGL/CTSW/ACTR1B/LRRC7/FOLR3/ACLY/APAF1/DERA/TCN1/CTSH/PSMD6/GLA/GYG1/PSMC2/CLU/PCYOX1L/APRT/CAB39/PSMD14/CAMP/ALDOA/MAN2B1/ATG7/ACLY/DBNL/DBNL/CTSC/VCP/TOLLIP/PSMD12/PSMD1/DBNL/GCA/PSMD2/DBNL/DPP7/PSMD13/SLPI/MVP/PSM…
CC	GO:0005769	early endosome	232	-0.380083	-2.12257	0.000174948	0.00658783	MYO1B/PTP4A2/MTMR4/RABEP1/EEA1/DYSF/RHOB/F8A1/VPS41/FCGR1B/CORO1A/VTI1B/STX12/SNX1/DYSF/RIN3/MME/HGS/VPS33A/SNX5/RAB5C/RAB1A/SH3GL2/MAPK1/CHMP1A/EPS15/SH3GL1/ATP11A/MYO5A/STX8/RABGAP1L/DIAPH2/DYSF/SNX6/RFTN1/SNX27/RABGEF1/SNX6/RAB4A/PLEKHJ1/HLA-B/RABEP2/HLA-A/INPP4A/ADRB2/GRIPAP1/TMEM9B/CXCR4/TF/GRIPAP1/SNX2/TOM1/TRAK2/VPS35/CLCN3/RUSC1/SNX12/TFRC/AKT2/RAPGEF1/MAPK3/MAP2K2/RBSN/PTP4A1/OCRL/ANKFY1…
MF	GO:0008233	peptidase activity	281	-0.325389	-1.85918	0.000174948	0.00658783	CASP8/SENP8/GZMA/OTUD6B/PSMA4/MME/ATXN3/PSMB9/NPEPPS/ATG4B/CASP4/UFD1/NDEL1/UCHL5/DPP4/CHMP1A/USP5/USP14/USP4/ENPEP/PSMA2/ATXN3/USP4/ATXN3/OTUB1/ATXN3/CASP10/LAP3/ERAP1/UCHL5/PSMA4/EIF3F/DPEP2/TPP2/ATG4B/PSMB8/CAPN1/CASP10/USP7/GGT5/ERAP1/AZU1/COPS5/USP25/PSMB1/COPS4/PSMB2/ALG13/PSMA7/TPP1/NUDT16/USP15/CTSW/USP15/NRDC/CTSH/PSMA1/PM20D2/PARL/USP20/USP9Y/IDE/PSMD14/PRCP/PSMA8/PSMB6/PSMB4/PSMB5/GGT1…
CC	GO:0098793	presynapse	251	-0.311438	-1.75653	0.000175009	0.00658783	DLG4/IQSEC1/TRAPPC4/RAB8B/KCNAB2/DGKQ/NECTIN1/VPS45/TOR1A/PPFIBP1/DNAJC5/RAB4A/NECTIN1/KCNAB2/VPS45/C16orf70/AP1S1/COPS5/SYAP1/COPS4/EXOC3/SLC2A1/VPS35/CLCN3/SNCA/RAB27B/BCL2L1/KCNAB2/WDR7/SNCB/CLTA/SLC6A9/SPTBN2/ILK/P2RX7/PDLIM5/GLUL/SEPTIN8/CLTA/BORCS5/PICK1/SLC2A8/ROGDI/SYNJ1/VPS35/AAK1/STXBP3/PICALM/MICAL1/ATP2B3/SLC9A6/STX4/METTL5/PICALM/ATP2B2/SLC9A6/NAPA/ITGA2/PCLO/AAK1/SRI/DNAJC6/BLVRB/PI…
BP	GO:0043687	post-translational protein modification	222	-0.328449	-1.82231	0.000175101	0.00658783	FBXW5/RAB5A/PSME1/COPS7B/RAB13/PSME2/AFP/FBXO4/ELOC/FBXW2/FBXW11/FBXW4/ITIH2/PSME4/IGFBP7/CUL2/SERPINA1/PSMD10/PTP4A2/PSMB10/SUMF1/ASB6/SENP8/FBXL20/PSMA4/FBN1/PSMB9/ATG5/GAN/RAB1A/ESCO2/ALB/PSMA2/RAB1B/PSME3/CCDC22/PSMC6/UBE2M/PSMA4/DDA1/PSMD9/FN1/PSMB8/FN1/WIPI2/TNC/CAND1/COPS5/QSOX1/PSMC3/RNF7/KBTBD7/GPS1/FBXW4/PSMB1/PSMD3/TF/COPS4/PSMB2/FN1/PSMA7/DCAF6/FBXO7/PSMA1/PSMD6/SKP1/PSMC2/COPS8/PSMD1…
BP	GO:0002831	regulation of response to biotic stimulus	263	-0.298857	-1.69344	0.000175193	0.00658783	KRAS/ICAM2/TKFC/PSMC6/ERAP1/PSMA4/VAV1/PSMD9/CARD16/SIGIRR/ICAM2/FGR/PSMB8/FYN/FBXO38/HLA-B/IRF3/UBE2K/ERAP1/BCL10/IFNAR2/FAM3A/HLA-A/PSMC3/PSMB1/PPM1B/PSMD3/SIRT2/FADD/PSMB2/PSMA7/USP15/CD180/USP15/PSMA1/PSMD6/SKP1/PSMC2/TRAF6/MAPK3/SH2D1A/RIOK3/KRAS/PSMD14/PSMA8/PSMB6/PSMD4/PSMB4/CCL5/PSMB5/HEXIM1/SEC14L1/PSMA6/CEACAM1/PLSCR1/PSMA8/RNASEL/PAK1/PSMC5/PSMA6/PSMA7/RPS19/PSMD12/PSMA3/PSMD1/PSMD2/PS…
BP	GO:0090066	regulation of anatomical structure size	263	-0.292509	-1.65747	0.000175193	0.00658783	CAPZA1/EPS8/ACTR3B/DSTN/SNF8/ANXA7/HCLS1/GBA2/AKT1S1/SLC12A5/VAV1/ACTR2/FN1/ARPC5/FN1/SLC26A5/RAC1/NAA80/ZFYVE27/CDC42EP3/ATP13A2/ADRB2/WDR35/FN1/CLCN3/ARFIP2/CYRIA/ARF1/DLG1/ATP7A/GCH1/SPTBN2/LIMK1/ILK/P2RX7/DMTN/DMTN/ADD2/ARPC4/ARPC5L/GSK3B/CLNS1A/ADD2/PAK1/DBNL/MTPN/TWF1/ADD3/DBNL/PICK1/SEMA4A/DBNL/ADD3/ARPC3/DBNL/RAB21/RAP1GDS1/SPTBN4/PICALM/GCLC/SPTA1/XK/KEL/TWF1/PLEK/TWF2/ADD2/ARPIN/GMFB/PP…
BP	GO:0002429	immune response-activating cell surface receptor signaling pathway	282	-0.312177	-1.78379	0.000175223	0.00658783	ARPC2/MAPK1/NRAS/STK11/UBE2N/PSMA2/PSME3/WIPF2/CBFB/CRK/LIME1/KRAS/ICAM2/PSMC6/RFTN1/PSMA4/VAV1/ACTR2/YES1/PSMD9/ARPC5/FYB1/PIK3R2/ICAM2/PIK3CD/FYB1/FGR/PSMB8/FYN/CBFB/RAC1/BCL10/CBFB/HLA-A/PSMC3/HLA-DPA1/PIK3R1/HLA-DRB1/PSMB1/PSMD3/PSMB2/PSMA7/HLA-DRB1/PSMA1/PSMD6/SKP1/LGALS3/PSMC2/TRAF6/RAPGEF1/MAPK3/SH2D1A/KRAS/PSMD14/PSMA8/PSMB6/EIF2B5/PSMD4/PSMB4/PSMB5/ERMAP/PSMA6/CEACAM1/EIF2B1/PLSCR1/LIMK1…
BP	GO:0002757	immune response-activating signal transduction	282	-0.312177	-1.78379	0.000175223	0.00658783	ARPC2/MAPK1/NRAS/STK11/UBE2N/PSMA2/PSME3/WIPF2/CBFB/CRK/LIME1/KRAS/ICAM2/PSMC6/RFTN1/PSMA4/VAV1/ACTR2/YES1/PSMD9/ARPC5/FYB1/PIK3R2/ICAM2/PIK3CD/FYB1/FGR/PSMB8/FYN/CBFB/RAC1/BCL10/CBFB/HLA-A/PSMC3/HLA-DPA1/PIK3R1/HLA-DRB1/PSMB1/PSMD3/PSMB2/PSMA7/HLA-DRB1/PSMA1/PSMD6/SKP1/LGALS3/PSMC2/TRAF6/RAPGEF1/MAPK3/SH2D1A/KRAS/PSMD14/PSMA8/PSMB6/EIF2B5/PSMD4/PSMB4/PSMB5/ERMAP/PSMA6/CEACAM1/EIF2B1/PLSCR1/LIMK1…
BP	GO:0045088	regulation of innate immune response	209	-0.323041	-1.7759	0.000175377	0.00658783	KRAS/ICAM2/TKFC/PSMC6/ERAP1/PSMA4/VAV1/PSMD9/ICAM2/FGR/PSMB8/FYN/HLA-B/IRF3/UBE2K/ERAP1/BCL10/IFNAR2/FAM3A/HLA-A/PSMC3/PSMB1/PSMD3/FADD/PSMB2/PSMA7/PSMA1/PSMD6/SKP1/PSMC2/TRAF6/SH2D1A/RIOK3/KRAS/PSMD14/PSMA8/PSMB6/PSMD4/PSMB4/CCL5/PSMB5/HEXIM1/PSMA6/CEACAM1/PLSCR1/PSMA8/RNASEL/PAK1/PSMC5/PSMA6/PSMA7/RPS19/PSMD12/PSMA3/PSMD1/PSMD2/PSMD8/PSMD13/HLA-B/PSMA5/PSMB3/HLA-B/TAB3/HRAS/PSMD11/PSMC4/PSMD2/P…
MF	GO:0005543	phospholipid binding	266	-0.300009	-1.70242	0.000175469	0.00658783	DYSF/ANXA7/SNX6/WDR45B/HS1BP3/SNX27/ZFYVE19/EXOC8/CHMP3/FES/SNX6/WIPI2/TECPR1/OSBPL5/ATP13A2/C2CD5/GLTP/GBF1/SYTL5/VPS36/GOLPH3L/C2CD5/OSBPL8/SNX2/TPP1/PCTP/NSFL1C/ARFIP2/SNCA/TPCN1/SNX12/EPN1/OSBPL10/BAD/PLA2G4A/WDR45/ARAP1/ANKFY1/SPTBN2/CPTP/ZFYVE1/MYO1G/OSBPL2/TWF1/PITPNA/SNX15/PICK1/WDR45/SESTD1/ATG2A/SPTBN4/EPB41/TLN1/PLEKHA4/PICALM/DENND1C/DENND1B/TWF1/PLCD1/THY1/PLEK/TWF2/DGKA/SNX3/EPB41/P…
BP	GO:0016236	macroautophagy	243	-0.302438	-1.69743	0.000175747	0.00658783	VPS4B/PACS2/CHMP4A/PAFAH1B2/HMOX1/ATG2B/RUBCN/STAM/RAB3GAP1/AMBRA1/SRC/ATG14/RRAGC/LAMTOR5/ADPRH/RAB5A/ATP6V1E2/GNAI3/PRKAA2/SNAPIN/CHMP2B/SH3GLB1/CASP3/SLC38A9/NBR1/EXOC1/EXOC7/TBK1/VPS13D/UBQLN1/EPG5/PRKAB1/VPS41/LAMP2/MTMR3/STX12/PRKAG3/UBXN2B/RAB3GAP2/ATG101/ATP6V1E1/EXOC7/HGS/ATG5/LAMP2/SIRT1/VPS33A/ATG4B/ULK1/EXOC7/SNX5/LRSAM1/SESN1/RAB1A/OPTN/UFC1/TIGAR/RAB1B/WDR45B/NEDD4/SNF8/GABARAP/CSNK…
BP	GO:0007599	hemostasis	211	-0.322563	-1.77538	0.000175778	0.00658783	VAV1/DGKQ/FN1/VPS45/FYN/FN1/VKORC1/CLIC1/VPS45/RAC1/FIBP/GATA1/HBD/C1GALT1C1/PIK3R1/FBLN1/ENPP4/HBB/HBE1/FN1/NFE2/ZFPM1/HBG1/ITPK1/GNAS/MAPK3/PLA2G4A/HBG2/PRCP/RBSN/PRKAR1B/AP3B1/CEACAM1/COL1A2/PLSCR1/GNAS/ILK/P2RX7/DMTN/GNAS/DMTN/LCP2/EHD2/EHD3/SLC4A1/SELP/STXBP3/TLN1/MICAL1/PRKAR2B/GP1BB/RAB27A/PLEK/DGKA/FERMT3/PIK3CB/EHD1/PRKCD/ITGA2/MMRN1/CEACAM1/PLCG2/FLNA/LNPK/CD59/VWF/CD36/FLNA/GP9/THBS1/I…
BP	GO:0031349	positive regulation of defense response	216	-0.396285	-2.18804	0.000175932	0.00658783	ICAM3/TRIM5/PSMC1/PQBP1/VAMP7/TLR4/PSMD5/SRC/IL16/HLA-F/PSME1/PRKACB/RPS19/PSME2/LSM14A/TRIM5/CD47/HMGB2/POLR3C/FBXW11/PSME4/FYN/AP1G1/PSPC1/CEBPB/CLEC4A/TBK1/SYK/PSMD10/RELA/PSMB10/PARK7/PRKACB/LILRA5/PSMA4/RPS6KA5/PSMB9/KARS1/IL6ST/ABCC1/LRSAM1/CHUK/OPTN/NRAS/PSMA2/TRADD/PSME3/KRAS/ICAM2/PSMC6/PSMA4/VAV1/PSMD9/ICAM2/PSMB8/FYN/KPNA6/IRF3/UBE2K/BCL10/PSMC3/PSMB1/PSMD3/FADD/PSMB2/PSMA7/ABCC1/USP15…
BP	GO:0016579	protein deubiquitination	201	-0.335986	-1.83656	0.000176056	0.00658783	WDR20/SENP8/OTUD6B/PSMA4/ATXN3/HGS/PSMB9/UFD1/UCHL5/USP5/USP14/USP4/PSMA2/ATXN3/USP4/PSME3/HCFC1/ATXN3/OTUB1/ATXN3/PSMC6/UCHL5/PSMA4/EIF3F/PSMD9/PSMB8/USP7/HCFC1/ASXL2/COPS5/USP25/PSMC3/ADRB2/PSMB1/PSMD3/PSMB2/ADRM1/PSMA7/USP15/USP15/PSMA1/PSMD6/PSMC2/TRAF6/USP20/USP9Y/PSMD14/PSMA8/PSMB6/PSMD4/PSMB4/PSMB5/PSMA6/STAM2/UBXN1/RNF123/PSMA8/USP9X/PSMC5/PSMA6/PSMA7/VCP/PSMD12/PSMA3/PSMD1/USP38/PSMD2/CY…
BP	GO:0070646	protein modification by small protein removal	214	-0.348693	-1.92162	0.000176087	0.00658783	WDR20/SENP8/OTUD6B/PSMA4/ATXN3/HGS/PSMB9/UFD1/UCHL5/USP5/USP14/USP4/PSMA2/ATXN3/USP4/PSME3/HCFC1/ATXN3/OTUB1/ATXN3/PSMC6/UCHL5/PSMA4/EIF3F/PSMD9/TOR1A/PSMB8/USP7/HCFC1/ASXL2/COPS5/USP25/PSMC3/ADRB2/GPS1/PSMB1/PSMD3/COPS4/PSMB2/ADRM1/PSMA7/USP15/USP15/PSMA1/PSMD6/PSMC2/TRAF6/USP20/COPS8/USP9Y/PSMD14/PSMA8/PSMB6/PSMD4/PSMB4/PSMB5/PSMA6/STAM2/COPS3/UBXN1/RNF123/PSMA8/USP9X/PSMC5/PSMA6/PSMA7/VCP/PSMD…
BP	GO:0000086	G2/M transition of mitotic cell cycle	200	-0.330841	-1.80649	0.00017618	0.00658783	CDK5RAP3/VPS4A/PPP1R12A/PRKACA/PKMYT1/CEP78/LCMT1/CDK5RAP2/SKP2/PSMB7/NEDD1/RCC2/PPP1R12B/CKAP5/KIF14/CDK5RAP2/CCNH/VPS4B/NAE1/HAUS3/PSMC1/PAFAH1B1/PSMD5/RNASEH2B/CENPJ/PSME1/AURKB/HAUS6/PSME2/NES/FBXW11/PLCB1/CCNB2/DNM2/PSME4/HSP90AA1/YWHAG/CLSPN/KDM8/PSMD10/DNM2/PSMB10/HAUS4/ODF2/HUS1/HAUS5/PSMA4/PSMB9/CLASP1/PAFAH1B1/SSNA1/FOXN3/OPTN/YWHAE/TUBG1/PSMA2/ARPP19/TUBB4A/PSME3/PBX1/YWHAE/PSMC6/PSMA4…
BP	GO:0050817	coagulation	208	-0.328615	-1.80389	0.00017618	0.00658783	VAV1/DGKQ/FN1/VPS45/FYN/FN1/VKORC1/CLIC1/VPS45/RAC1/FIBP/GATA1/HBD/C1GALT1C1/PIK3R1/FBLN1/ENPP4/HBB/HBE1/FN1/NFE2/ZFPM1/HBG1/ITPK1/GNAS/MAPK3/PLA2G4A/HBG2/PRCP/RBSN/PRKAR1B/AP3B1/CEACAM1/COL1A2/PLSCR1/GNAS/ILK/P2RX7/DMTN/GNAS/DMTN/LCP2/EHD2/EHD3/SLC4A1/SELP/STXBP3/TLN1/MICAL1/PRKAR2B/GP1BB/RAB27A/PLEK/DGKA/FERMT3/PIK3CB/EHD1/PRKCD/ITGA2/MMRN1/CEACAM1/PLCG2/FLNA/LNPK/CD59/VWF/CD36/FLNA/GP9/THBS1/I…
BP	GO:0050851	antigen receptor-mediated signaling pathway	200	-0.318869	-1.74112	0.00017618	0.00658783	LIME1/PSMC6/RFTN1/PSMA4/PSMD9/FYB1/PIK3R2/PIK3CD/FYB1/PSMB8/FYN/CBFB/BCL10/CBFB/HLA-A/PSMC3/HLA-DPA1/PIK3R1/HLA-DRB1/PSMB1/PSMD3/PSMB2/PSMA7/HLA-DRB1/PSMA1/PSMD6/SKP1/LGALS3/PSMC2/TRAF6/SH2D1A/PSMD14/PSMA8/PSMB6/EIF2B5/PSMD4/PSMB4/PSMB5/ERMAP/PSMA6/CEACAM1/EIF2B1/PSMA8/LCP2/PAK1/PSMC5/PSMA6/PSMA7/PSMD12/PSMA3/PSMD1/PSMD2/CYLD/PSMD8/PSMD13/PSMA5/PSMB3/BAX/DENND1B/WNK1/HRAS/WNK1/PSMD11/PSMC4/PSMD2/…
BP	GO:0000209	protein polyubiquitination	237	-0.357612	-1.9982	0.000176554	0.00658783	BARD1/UBE2D2/FBXL18/RNF167/WWP2/UBE2A/TRIM5/PSMC1/SIAH1/LNPEP/RNF146/HERC5/PSMD5/FBXW5/PSME1/SIAH2/PSME2/RMND5A/FBXO4/TRIM5/FBXW2/FBXW11/FBXW4/PSME4/UBR2/UBE3C/ZNRF1/PSMD10/UBE2D3/RNF114/WWP1/PSMB10/THOP1/DYSF/TRIM58/TRIP12/DYSF/CDC27/TRIP12/FBXL20/PSMA4/PSMB9/NPEPPS/ARIH1/RFFL/UBE2T/LRSAM1/TRIP12/NEDD4L/UBE2V2/UBE2N/PSMA2/PSME3/CBFB/OTUB1/UBE4A/NEDD4/UBE2B/NEDD4L/DYSF/PSMC6/UBE2M/PSMA4/UBE4B/DDA…
BP	GO:0007596	blood coagulation	207	-0.329377	-1.80561	0.000176741	0.00658783	VAV1/DGKQ/FN1/VPS45/FYN/FN1/VKORC1/CLIC1/VPS45/RAC1/FIBP/GATA1/HBD/C1GALT1C1/PIK3R1/FBLN1/ENPP4/HBB/HBE1/FN1/NFE2/ZFPM1/HBG1/ITPK1/GNAS/MAPK3/PLA2G4A/HBG2/PRCP/RBSN/PRKAR1B/AP3B1/CEACAM1/COL1A2/PLSCR1/GNAS/ILK/P2RX7/DMTN/GNAS/DMTN/LCP2/EHD2/EHD3/SLC4A1/SELP/STXBP3/TLN1/MICAL1/PRKAR2B/GP1BB/RAB27A/PLEK/DGKA/FERMT3/PIK3CB/EHD1/PRKCD/ITGA2/MMRN1/CEACAM1/PLCG2/FLNA/LNPK/CD59/VWF/CD36/FLNA/GP9/THBS1/I…
BP	GO:0019882	antigen processing and presentation	195	-0.362585	-1.96951	0.000177431	0.00658783	CAPZA2/DNM2/PSME4/KLC2/AP1G1/SEC24A/CLEC4A/RAB5B/PSMD10/FCGR1A/DNM2/HLA-DRB3/HLA-DRB1/PSMB10/AP3D1/FCGR1B/NCF2/HLA-DRB1/PSMA4/KIF4A/RACGAP1/KIF22/AP2A2/PSMB9/ATG5/DYNC1LI2/KIF11/CHUK/SEC24C/AP2A2/SH3GL2/PSMA2/AP3D1/SAR1B/RAB10/PSME3/CAPZA1/PSMC6/RFTN1/ERAP1/ITGB5/PSMA4/RAB8B/DCTN5/PSMD9/SEC24D/KIF23/PSMB8/RAB4A/HLA-B/ERAP1/AP1S1/HLA-A/PSMC3/HLA-DPA1/HLA-DRB1/PSMB1/PSMD3/PSMB2/PSMA7/ACTR1B/HLA-DRB…
BP	GO:0016197	endosomal transport	185	-0.428605	-2.31405	0.00017762	0.00658783	MICALL1/EEA1/TRAPPC10/EPG5/ANKRD50/AP3D1/DNM1L/MICALL2/VTI1B/SNX1/ARFIP1/ACAP2/HGS/ARFRP1/DNM1L/BLOC1S1/DENND10/SNX5/YKT6/CHMP1A/EPS15/AP3D1/RAB10/CCDC22/SNF8/SNX6/SNX27/BLOC1S2/CHMP3/SNX6/PLEKHJ1/SPAG9/EIPR1/AP1S1/VPS53/VPS52/GBF1/GRIPAP1/VPS36/VPS53/GRIPAP1/SNX2/TBC1D17/CHMP4C/TOM1/VPS35/EPS15L1/EPS15L1/AP5S1/SNX12/AP5B1/RBSN/CHMP5/RAB7A/VPS50/ANKFY1/TBC1D23/AP3B1/STAM2/GGA1/VTA1/GRIPAP1/PREPL/…
BP	GO:0034612	response to tumor necrosis factor	173	-0.364618	-1.95024	0.000177904	0.00658783	SYK/PSMD10/ERBIN/RELA/MAP3K5/PSMB10/CD58/ERBIN/CASP8/RACK1/PSMA4/PSMB9/KARS1/RFFL/SIRT1/CASP4/CHUK/TNFSF13/MAPK1/PSMA2/HSPA1A/COL1A1/TRADD/PSME3/LCN2/PSMC6/PSMA4/PSMD9/CARD16/PSMB8/RACK1/INPP5K/UBE2K/GGT5/PSMC3/PSMB1/PSMD3/COMMD7/WDR35/PSMB2/PSMA7/PSMA1/PSMD6/PSMC2/TRAF6/MAPK3/PSMD14/PSMA8/PSMB6/GCH1/PSMD4/PSMB4/CCL5/PSMB5/GGT1/PSMA6/ILK/PSMA8/PSMC5/LIMS1/PSMA6/PSMA7/PSMD12/PSMA3/PSMD1/LIMS1/PSMD…
BP	GO:0038093	Fc receptor signaling pathway	169	-0.394128	-2.10022	0.000178827	0.00658783	GRB2/PSME1/CYFIP2/PSME2/FER/CYFIP2/CD47/SHC1/RAP1A/ARPC1B/FBXW11/PSME4/FYN/HSP90AA1/SYK/PSMD10/FCGR1A/RELA/PSMB10/TEC/FCGR1B/ACTR3/PSMA4/PSMB9/CHUK/ARPC2/MAPK1/PSMA2/PSME3/WIPF2/CRK/MAP2K4/PSMC6/MAPK9/MAPK10/PSMA4/VAV1/ACTR2/YES1/PSMD9/ARPC5/PIK3R2/FGR/PSMB8/FYN/RAC1/BCL10/PSMC3/PIK3R1/PSMB1/PSMD3/PSMB2/PSMA7/PSMA1/PSMD6/SKP1/PSMC2/TRAF6/RAPGEF1/MAPK3/PSMD14/PSMA8/PSMB6/PSMD4/PSMB4/PSMB5/PSMA6/LI…
BP	GO:0048002	antigen processing and presentation of peptide antigen	167	-0.368915	-1.96173	0.000179083	0.00658783	CAPZA2/DNM2/PSME4/KLC2/AP1G1/SEC24A/CLEC4A/PSMD10/FCGR1A/DNM2/HLA-DRB3/HLA-DRB1/PSMB10/FCGR1B/NCF2/HLA-DRB1/PSMA4/KIF4A/RACGAP1/KIF22/AP2A2/PSMB9/DYNC1LI2/KIF11/CHUK/SEC24C/AP2A2/SH3GL2/PSMA2/SAR1B/PSME3/CAPZA1/PSMC6/ERAP1/ITGB5/PSMA4/DCTN5/PSMD9/SEC24D/KIF23/PSMB8/HLA-B/ERAP1/AP1S1/HLA-A/PSMC3/HLA-DPA1/HLA-DRB1/PSMB1/PSMD3/PSMB2/PSMA7/ACTR1B/HLA-DRB1/PSMA1/PSMD6/PSMC2/TRAF6/ARF1/IDE/PSMD14/PSMA8…
BP	GO:0002833	positive regulation of response to biotic stimulus	168	-0.409958	-2.18283	0.000179115	0.00658783	ICAM3/TRIM5/PSMC1/PQBP1/TLR4/PSMD5/SRC/HLA-F/PSME1/PRKACB/RPS19/PSME2/LSM14A/TRIM5/HMGB2/POLR3C/FBXW11/PSME4/FYN/AP1G1/PSPC1/CLEC4A/TBK1/SYK/PSMD10/RELA/PSMB10/PRKACB/PSMA4/RPS6KA5/PSMB9/LRSAM1/CHUK/OPTN/NRAS/PSMA2/PSME3/KRAS/ICAM2/PSMC6/PSMA4/VAV1/PSMD9/ICAM2/PSMB8/FYN/FBXO38/IRF3/UBE2K/BCL10/PSMC3/PSMB1/PSMD3/FADD/PSMB2/PSMA7/USP15/CD180/USP15/PSMA1/PSMD6/SKP1/PSMC2/TRAF6/MAPK3/SH2D1A/RIOK3/KRA…
BP	GO:0071356	cellular response to tumor necrosis factor	158	-0.390105	-2.05786	0.000179469	0.00658783	SYK/PSMD10/ERBIN/RELA/MAP3K5/PSMB10/CD58/ERBIN/CASP8/RACK1/PSMA4/PSMB9/KARS1/RFFL/SIRT1/CASP4/CHUK/TNFSF13/MAPK1/PSMA2/HSPA1A/COL1A1/TRADD/PSME3/LCN2/PSMC6/PSMA4/PSMD9/CARD16/PSMB8/RACK1/INPP5K/UBE2K/PSMC3/PSMB1/PSMD3/COMMD7/WDR35/PSMB2/PSMA7/PSMA1/PSMD6/PSMC2/TRAF6/MAPK3/PSMD14/PSMA8/PSMB6/PSMD4/PSMB4/CCL5/PSMB5/PSMA6/ILK/PSMA8/PSMC5/LIMS1/PSMA6/PSMA7/PSMD12/PSMA3/PSMD1/LIMS1/PSMD2/CYLD/PSMD8/CA…
BP	GO:0019884	antigen processing and presentation of exogenous antigen	162	-0.37277	-1.97037	0.00018005	0.00658783	CAPZA2/DNM2/PSME4/KLC2/AP1G1/SEC24A/CLEC4A/PSMD10/FCGR1A/DNM2/HLA-DRB3/HLA-DRB1/PSMB10/AP3D1/FCGR1B/NCF2/HLA-DRB1/PSMA4/KIF4A/RACGAP1/KIF22/AP2A2/PSMB9/DYNC1LI2/KIF11/CHUK/SEC24C/AP2A2/SH3GL2/PSMA2/AP3D1/SAR1B/PSME3/CAPZA1/PSMC6/ITGB5/PSMA4/DCTN5/PSMD9/SEC24D/KIF23/PSMB8/HLA-B/AP1S1/HLA-A/PSMC3/HLA-DPA1/HLA-DRB1/PSMB1/PSMD3/PSMB2/PSMA7/ACTR1B/HLA-DRB1/PSMA1/PSMD6/PSMC2/TRAF6/ARF1/PSMD14/PSMA8/PSM…
BP	GO:0050852	T cell receptor signaling pathway	156	-0.386611	-2.03451	0.000180343	0.00658783	LIME1/PSMC6/RFTN1/PSMA4/PSMD9/FYB1/PIK3R2/PIK3CD/FYB1/PSMB8/FYN/BCL10/HLA-A/PSMC3/HLA-DPA1/PIK3R1/HLA-DRB1/PSMB1/PSMD3/PSMB2/PSMA7/HLA-DRB1/PSMA1/PSMD6/SKP1/LGALS3/PSMC2/TRAF6/SH2D1A/PSMD14/PSMA8/PSMB6/EIF2B5/PSMD4/PSMB4/PSMB5/ERMAP/PSMA6/CEACAM1/EIF2B1/PSMA8/LCP2/PAK1/PSMC5/PSMA6/PSMA7/PSMD12/PSMA3/PSMD1/PSMD2/CYLD/PSMD8/PSMD13/PSMA5/PSMB3/DENND1B/WNK1/HRAS/WNK1/PSMD11/PSMC4/PSMD2/THY1/PSMD7/PIK…
BP	GO:0070555	response to interleukin-1	128	-0.426454	-2.18012	0.000180343	0.00658783	FBXW11/PLCB1/PSME4/SIRPA/CEBPB/PSMD10/RELA/PSMB10/VRK2/PSMA4/IRAK4/RPS6KA5/PSMB9/CHUK/UBE2N/PSMA2/PSME3/LCN2/OTUB1/PSMC6/PSMA4/PSMD9/PSMB8/IL1RN/PSMC3/PELI1/PSMB1/PSMD3/PSMB2/PSMA7/UBE2V1/PSMA1/PSMD6/SKP1/SNCA/PSMC2/TRAF6/MAPK3/PSMD14/PSMA8/MTHFR/PSMB6/PSMD4/PSMB4/CCL5/PSMB5/PSMA6/PSMA8/PSMC5/IRAK1/PSMA6/PSMA7/TOLLIP/PSMD12/PSMA3/PSMD1/PSMD2/PSMD8/PSMD13/TANK/PSMA5/PSMB3/TAB3/GCLC/PSMD11/PSMC4/PS…
BP	GO:0002478	antigen processing and presentation of exogenous peptide antigen	159	-0.369958	-1.95078	0.000180375	0.00658783	CAPZA2/DNM2/PSME4/KLC2/AP1G1/SEC24A/CLEC4A/PSMD10/FCGR1A/DNM2/HLA-DRB3/HLA-DRB1/PSMB10/FCGR1B/NCF2/HLA-DRB1/PSMA4/KIF4A/RACGAP1/KIF22/AP2A2/PSMB9/DYNC1LI2/KIF11/CHUK/SEC24C/AP2A2/SH3GL2/PSMA2/SAR1B/PSME3/CAPZA1/PSMC6/ITGB5/PSMA4/DCTN5/PSMD9/SEC24D/KIF23/PSMB8/HLA-B/AP1S1/HLA-A/PSMC3/HLA-DPA1/HLA-DRB1/PSMB1/PSMD3/PSMB2/PSMA7/ACTR1B/HLA-DRB1/PSMA1/PSMD6/PSMC2/TRAF6/ARF1/PSMD14/PSMA8/PSMB6/PSMD4/AP1…
BP	GO:0045089	positive regulation of innate immune response	148	-0.425318	-2.22011	0.000180473	0.00658783	ICAM3/TRIM5/PSMC1/PQBP1/TLR4/PSMD5/SRC/HLA-F/PSME1/PRKACB/RPS19/PSME2/LSM14A/TRIM5/HMGB2/POLR3C/FBXW11/PSME4/FYN/AP1G1/PSPC1/CLEC4A/TBK1/SYK/PSMD10/RELA/PSMB10/PRKACB/PSMA4/RPS6KA5/PSMB9/CHUK/NRAS/PSMA2/PSME3/KRAS/ICAM2/PSMC6/PSMA4/VAV1/PSMD9/ICAM2/PSMB8/FYN/IRF3/UBE2K/BCL10/PSMC3/PSMB1/PSMD3/FADD/PSMB2/PSMA7/PSMA1/PSMD6/SKP1/PSMC2/TRAF6/SH2D1A/RIOK3/KRAS/PSMD14/PSMA8/PSMB6/PSMD4/PSMB4/CCL5/PSMB5…
CC	GO:0070820	tertiary granule	144	-0.397805	-2.06466	0.000180865	0.00658783	AP2A2/LAMP2/CD300A/ARMC8/AP2A2/UBR4/NRAS/LAIR1/UBR4/ATP11A/ORM1/STXBP2/CD33/ITGB2/ITGB2/KCNAB2/YPEL5/KCNAB2/RAC1/SERPINB10/QSOX1/ENPP4/HBB/PTX3/STOM/LILRB2/FOLR3/TCN1/CTSH/LGALS3/KCNAB2/LILRB2/PRCP/METTL7A/CEACAM1/CAMP/ALDOA/CLEC12A/DBNL/DBNL/STBD1/DOK3/DBNL/DBNL/LTA4H/STXBP3/LTF/ATP6V0A1/LYZ/CHIT1/OLFM4/NBEAL2/IDH1/MGAM/OSCAR/TSPAN14/ITGAX/ITGAM/PGLYRP1/MGAM/MMP9/HP/CEACAM1/CEACAM8/PGM1/CTSD/CD5…
CC	GO:0005775	vacuolar lumen	125	-0.39806	-2.02485	0.000181159	0.00658783	PRDX6/NPC2/TRAPPC1/GDI2/ACTR2/CCT2/UNC13D/RNASE3/AZU1/HEBP2/ATP13A2/ADA2/GALNS/MANBA/RNASE2/HRNR/TPP1/HEXA/ACLY/GLA/GYG1/MAN2B1/ACLY/CTSC/VCP/TOLLIP/PSMD1/GCA/DPP7/IDUA/ACTR10/LYZ/BPI/NAGLU/CTSL/PLBD2/CTSF/PRKCD/DEFA3/CTSA/DEFA1/CTSD/ARG1/TPP1/PYCARD/CTSG
BP	GO:0038061	NIK/NF-kappaB signaling	120	-0.414377	-2.09173	0.000181488	0.00658783	PSMA2/TRADD/PSME3/REL/LIME1/PSMC6/PSMA4/PSMD9/PSMB8/PSMC3/PSMB1/PPM1B/PSMD3/PSMB2/PSMA7/PSMA1/PSMD6/SKP1/PSMC2/TRAF6/COPS8/CD86/TRIP6/PSMD14/PSMA8/PSMB6/PSMD4/PSMB4/PSMB5/PSMA6/ILK/PSMA8/PSMC5/LIMS1/IRAK1/PSMA6/PSMA7/PSMD12/PSMA3/PSMD1/LIMS1/PSMD2/CYLD/IL18R1/PSMD8/PSMD13/PSMA5/PSMB3/PSMD11/PSMC4/PSMD2/PSMD7/PSMF1/ADGRG3/UACA/ACTN4/MMP8/PTPN22/RIPK3
CC	GO:0101002	ficolin-1-rich granule	118	-0.474842	-2.38878	0.000181521	0.00658783	KPNB1/CCT8/ALDOC/EEF2/HSPA8/HK3/GLB1/MAPK1/HSPA6/PSMA2/HSPA1A/PLEKHO2/SRP14/CSNK2B/ACTR2/ARPC5/CAPN1/YPEL5/CAND1/OSTF1/PSMC3/HUWE1/PSMB1/PSMD3/HBB/DERA/AGL/ACTR1B/KCMF1/ACLY/APAF1/DERA/CTSH/PSMD6/GYG1/PSMC2/CAB39/PSMD14/ALDOA/ATG7/PDAP1/ACLY/DBNL/DBNL/VCP/PSMD12/DBNL/PSMD2/DBNL/LTA4H/PSMD13/MVP/PSMA5/ACTR10/PSMD11/PSMD2/AMPD3/GSTP1/PNP/PSMD7/IDH1/APEH/COMMD9/MMP9/PGAM1/PGM1/CTSD/ALAD/FCN1/LRG1/CAT
CC	GO:1904813	ficolin-1-rich granule lumen	118	-0.474842	-2.38878	0.000181521	0.00658783	KPNB1/CCT8/ALDOC/EEF2/HSPA8/HK3/GLB1/MAPK1/HSPA6/PSMA2/HSPA1A/PLEKHO2/SRP14/CSNK2B/ACTR2/ARPC5/CAPN1/YPEL5/CAND1/OSTF1/PSMC3/HUWE1/PSMB1/PSMD3/HBB/DERA/AGL/ACTR1B/KCMF1/ACLY/APAF1/DERA/CTSH/PSMD6/GYG1/PSMC2/CAB39/PSMD14/ALDOA/ATG7/PDAP1/ACLY/DBNL/DBNL/VCP/PSMD12/DBNL/PSMD2/DBNL/LTA4H/PSMD13/MVP/PSMA5/ACTR10/PSMD11/PSMD2/AMPD3/GSTP1/PNP/PSMD7/IDH1/APEH/COMMD9/MMP9/PGAM1/PGM1/CTSD/ALAD/FCN1/LRG1/CAT
BP	GO:0016482	cytosolic transport	135	-0.437716	-2.25272	0.000181851	0.00658783	EEA1/TRAPPC10/CORO1A/VTI1B/SNX1/ARFIP1/ARFRP1/DOP1A/DENND10/SNX5/YKT6/MAPK1/EPS15/STX8/SNF8/SNX6/ACTR2/CHMP3/SNX6/PLEKHJ1/CCDC91/SPAG9/EIPR1/AP1S1/VPS53/VPS52/GBF1/MON2/VPS53/SNX2/TBC1D17/VPS35/SNX12/MAPK3/MAP2K2/RBSN/RAB7A/ANKFY1/TBC1D23/GGA1/DOP1B/PREPL/VPS26A/GCC2/VPS51/UBE2O/EHD3/ANKRD27/RAB21/VPS35/TBC1D10B/TBC1D10A/DCTN1/SNX3/RILP/VPS29/AP2A1/CLTC/TANC2/WIPI1/CLTCL1/WDR81/SORT1/VPS26B/SNX8/…
BP	GO:0002218	activation of innate immune response	114	-0.436054	-2.17796	0.000182682	0.00658783	ICAM3/TRIM5/PSMC1/PQBP1/TLR4/PSMD5/SRC/PSME1/PRKACB/PSME2/TRIM5/FBXW11/PSME4/FYN/PSPC1/CLEC4A/TBK1/SYK/PSMD10/RELA/PSMB10/PRKACB/PSMA4/RPS6KA5/PSMB9/CHUK/NRAS/PSMA2/PSME3/KRAS/ICAM2/PSMC6/PSMA4/PSMD9/ICAM2/PSMB8/FYN/BCL10/PSMC3/PSMB1/PSMD3/PSMB2/PSMA7/PSMA1/PSMD6/SKP1/PSMC2/TRAF6/KRAS/PSMD14/PSMA8/PSMB6/PSMD4/PSMB4/PSMB5/HEXIM1/PSMA6/PSMA8/PAK1/PSMC5/PSMA6/PSMA7/PSMD12/PSMA3/PSMD1/PSMD2/PSMD8/PSM…
BP	GO:0002220	innate immune response activating cell surface receptor signaling pathway	89	-0.511176	-2.44273	0.000183083	0.00658783	FBXW11/PSME4/FYN/CLEC4A/SYK/PSMD10/RELA/PSMB10/PRKACB/PSMA4/RPS6KA5/PSMB9/CHUK/NRAS/PSMA2/PSME3/KRAS/ICAM2/PSMC6/PSMA4/PSMD9/ICAM2/PSMB8/FYN/BCL10/PSMC3/PSMB1/PSMD3/PSMB2/PSMA7/PSMA1/PSMD6/SKP1/PSMC2/TRAF6/KRAS/PSMD14/PSMA8/PSMB6/PSMD4/PSMB4/PSMB5/PSMA6/PSMA8/PAK1/PSMC5/PSMA6/PSMA7/PSMD12/PSMA3/PSMD1/PSMD2/PSMD8/PSMD13/PSMA5/PSMB3/TAB3/HRAS/PSMD11/PSMC4/PSMD2/PSMD7/PSMF1/PRKCD/PLCG2/FCN1
BP	GO:0033209	tumor necrosis factor-mediated signaling pathway	109	-0.457506	-2.26636	0.000183385	0.00658783	PSMD5/PIAS4/PTPN2/PSME1/PSME2/CASP8/CPNE1/CASP8/PSME4/SYK/PSMD10/RELA/PSMB10/CASP8/RACK1/PSMA4/PSMB9/KARS1/RFFL/CASP4/CHUK/TNFSF13/PSMA2/HSPA1A/TRADD/PSME3/PSMC6/PSMA4/PSMD9/CARD16/PSMB8/RACK1/UBE2K/PSMC3/PSMB1/PSMD3/COMMD7/PSMB2/PSMA7/PSMA1/PSMD6/PSMC2/TRAF6/PSMD14/PSMA8/PSMB6/PSMD4/PSMB4/PSMB5/PSMA6/ILK/PSMA8/PSMC5/LIMS1/PSMA6/PSMA7/PSMD12/PSMA3/PSMD1/LIMS1/PSMD2/CYLD/PSMD8/CASP1/PSMD13/PSMA5/P…
BP	GO:0002758	innate immune response-activating signal transduction	90	-0.515585	-2.46704	0.00018352	0.00658783	FBXW11/PSME4/FYN/CLEC4A/SYK/PSMD10/RELA/PSMB10/PRKACB/PSMA4/RPS6KA5/PSMB9/CHUK/NRAS/PSMA2/PSME3/KRAS/ICAM2/PSMC6/PSMA4/PSMD9/ICAM2/PSMB8/FYN/BCL10/PSMC3/PSMB1/PSMD3/PSMB2/PSMA7/PSMA1/PSMD6/SKP1/PSMC2/TRAF6/KRAS/PSMD14/PSMA8/PSMB6/PSMD4/PSMB4/PSMB5/PSMA6/PSMA8/PAK1/PSMC5/PSMA6/PSMA7/PSMD12/PSMA3/PSMD1/PSMD2/PSMD8/PSMD13/PSMA5/PSMB3/TAB3/HRAS/PSMD11/PSMC4/PSMD2/PSMD7/PSMF1/PRKCD/HCK/PLCG2/FCN1
BP	GO:0038095	Fc-epsilon receptor signaling pathway	107	-0.444214	-2.19295	0.000183554	0.00658783	GRB2/PSME1/PSME2/FER/SHC1/FBXW11/PSME4/SYK/PSMD10/RELA/PSMB10/TEC/PSMA4/PSMB9/CHUK/MAPK1/PSMA2/PSME3/MAP2K4/PSMC6/MAPK9/MAPK10/PSMA4/VAV1/PSMD9/PIK3R2/PSMB8/RAC1/BCL10/PSMC3/PIK3R1/PSMB1/PSMD3/PSMB2/PSMA7/PSMA1/PSMD6/SKP1/PSMC2/TRAF6/MAPK3/PSMD14/PSMA8/PSMB6/PSMD4/PSMB4/PSMB5/PSMA6/PSMA8/LCP2/PAK1/PSMC5/JUN/PSMA6/PSMA7/PSMD12/PSMA3/PSMD1/PSMD2/PSMD8/PSMD13/PSMA5/PSMB3/TAB3/PSMD11/PSMC4/PSMD2/PSMD…
BP	GO:0001738	morphogenesis of a polarized epithelium	80	-0.527223	-2.46061	0.000183824	0.00658783	EXOC5/PSME4/SCRIB/PSMD10/PSMB10/PSMA4/AP2A2/PSMB9/PAFAH1B1/AP2A2/PSMA2/RAB10/PSME3/PSMC6/PSMA4/PSMD9/PSMB8/DAAM1/RAC1/PSMC3/PSMB1/PSMD3/PSMB2/PSMA7/PSMA1/PSMD6/PSMC2/PSMD14/PSMA8/PSMB6/PSMD4/PSMB4/PSMB5/PSMA6/PSMA8/PSMC5/PSMA6/PSMA7/PSMD12/PSMA3/PSMD1/PSMD2/PSMD8/PSMD13/PSMA5/PSMB3/PLEKHA4/AP2B1/PSMD11/PSMC4/PSMD2/PSMD7/AP2M1/AP2A1/PSMF1/CLTC/AP2S1/SH3BP1
BP	GO:1905330	regulation of morphogenesis of an epithelium	80	-0.508042	-2.37109	0.000183824	0.00658783	CLASP2/PSMA4/AP2A2/PSMB9/CLASP1/AP2A2/PSMA2/PSME3/PSMC6/PSMA4/PSMD9/PSMB8/DAAM1/RAC1/PSMC3/PSMB1/PSMD3/PSMB2/PSMA7/PSMA1/PSMD6/PSMC2/PSMD14/PSMA8/PSMB6/PSMD4/PSMB4/PSMB5/PSMA6/PSMA8/PSMC5/PSMA6/PSMA7/PSMD12/PSMA3/PSMD1/PSMD2/PSMD8/PSMD13/PSMA5/PSMB3/PLEKHA4/AP2B1/PSMD11/PSMC4/PSMD2/PSMD7/AP2M1/ITGAX/AP2A1/PSMF1/CLTC/AP2S1/CTNNB1
BP	GO:0071347	cellular response to interleukin-1	110	-0.480527	-2.38202	0.000183857	0.00658783	FBXW11/PLCB1/PSME4/SIRPA/CEBPB/PSMD10/RELA/PSMB10/VRK2/PSMA4/IRAK4/RPS6KA5/PSMB9/CHUK/UBE2N/PSMA2/PSME3/LCN2/OTUB1/PSMC6/PSMA4/PSMD9/PSMB8/IL1RN/PSMC3/PELI1/PSMB1/PSMD3/PSMB2/PSMA7/UBE2V1/PSMA1/PSMD6/SKP1/PSMC2/TRAF6/MAPK3/PSMD14/PSMA8/PSMB6/PSMD4/PSMB4/CCL5/PSMB5/PSMA6/PSMA8/PSMC5/IRAK1/PSMA6/PSMA7/TOLLIP/PSMD12/PSMA3/PSMD1/PSMD2/PSMD8/PSMD13/TANK/PSMA5/PSMB3/TAB3/PSMD11/PSMC4/PSMD2/PSMD7/SQSTM1…
CC	GO:1905368	peptidase complex	83	-0.478351	-2.2495	0.000183959	0.00658783	PSME4/UBE3C/SGF29/PSMD10/PSMB10/UBQLN1/PSMA4/PSMB9/UCHL5/USP14/PSMA2/PSME3/PSMC6/UCHL5/PSMA4/PSMD9/PSMB8/PSMC3/PSMB1/PSMD3/PSMB2/ADRM1/PSMA7/TXNL1/PSMA1/PSMD6/PSMC2/IDE/PSMD14/PSMA8/PSMB6/PSMD4/PSMB4/PSMB5/PSMA6/SEC11C/PSMA8/PSMC5/PSMA6/PSMA7/VCP/PSMD12/PSMA3/PSMD1/DNAJB2/PSMD2/PSMD8/PAAF1/PSMD13/PSMA5/PSMB3/UBR1/PSMD11/PSMC4/PSMD2/PSMD7/PSMF1
BP	GO:0002223	stimulatory C-type lectin receptor signaling pathway	87	-0.509925	-2.42207	0.00018406	0.00658783	FBXW11/PSME4/FYN/CLEC4A/SYK/PSMD10/RELA/PSMB10/PRKACB/PSMA4/RPS6KA5/PSMB9/CHUK/NRAS/PSMA2/PSME3/KRAS/ICAM2/PSMC6/PSMA4/PSMD9/ICAM2/PSMB8/FYN/BCL10/PSMC3/PSMB1/PSMD3/PSMB2/PSMA7/PSMA1/PSMD6/SKP1/PSMC2/TRAF6/KRAS/PSMD14/PSMA8/PSMB6/PSMD4/PSMB4/PSMB5/PSMA6/PSMA8/PAK1/PSMC5/PSMA6/PSMA7/PSMD12/PSMA3/PSMD1/PSMD2/PSMD8/PSMD13/PSMA5/PSMB3/TAB3/HRAS/PSMD11/PSMC4/PSMD2/PSMD7/PSMF1/PRKCD/PLCG2
BP	GO:0070498	interleukin-1-mediated signaling pathway	81	-0.567368	-2.65371	0.000184128	0.00658783	FBXW11/PLCB1/PSME4/PSMD10/RELA/PSMB10/VRK2/PSMA4/IRAK4/RPS6KA5/PSMB9/CHUK/UBE2N/PSMA2/PSME3/PSMC6/PSMA4/PSMD9/PSMB8/IL1RN/PSMC3/PELI1/PSMB1/PSMD3/PSMB2/PSMA7/UBE2V1/PSMA1/PSMD6/SKP1/PSMC2/TRAF6/MAPK3/PSMD14/PSMA8/PSMB6/PSMD4/PSMB4/PSMB5/PSMA6/PSMA8/PSMC5/IRAK1/PSMA6/PSMA7/TOLLIP/PSMD12/PSMA3/PSMD1/PSMD2/PSMD8/PSMD13/PSMA5/PSMB3/TAB3/PSMD11/PSMC4/PSMD2/PSMD7/SQSTM1/PSMF1
BP	GO:0031146	SCF-dependent proteasomal ubiquitin-dependent protein catabolic process	69	-0.608294	-2.76139	0.00018474	0.00658783	SKP2/PSMB7/CUL5/FBXL18/CUL4A/KIF14/PSMC1/PSMD5/FBXW5/PSME1/PSME2/FBXO4/FBXW11/FBXW4/PSME4/CUL2/PSMD10/PSMB10/FBXL20/PSMA4/PSMB9/PSMA2/PSME3/PSMC6/PSMA4/PSMD9/PSMB8/FBXO38/PSMC3/FBXW4/PSMB1/PSMD3/PSMB2/PSMA7/PSMA1/PSMD6/SKP1/FBXL17/PSMC2/PSMD14/PSMA8/PSMB6/PSMD4/PSMB4/PSMB5/FBXO44/PSMA6/FBXO6/PSMA8/PSMC5/PSMA6/PSMA7/PSMD12/PSMA3/PSMD1/PSMD2/FBXO9/PSMD8/PSMD13/PSMA5/PSMB3/PSMD11/PSMC4/PSMD2/PSMD7/P…
BP	GO:0031145	anaphase-promoting complex-dependent catabolic process	71	-0.539789	-2.46315	0.000185254	0.00658783	PSMA2/PSME3/PSMC6/PSMA4/PSMD9/PSMB8/ANAPC4/CDC26/PSMC3/PSMB1/PSMD3/PSMB2/PSMA7/PSMA1/PSMD6/PSMC2/PSMD14/PSMA8/PSMB6/PSMD4/PSMB4/CCNB1/PSMB5/PSMA6/ANAPC10/PSMA8/PSMC5/PSMA6/PSMA7/PSMD12/PSMA3/PSMD1/PSMD2/PSMD8/PSMD13/PSMA5/PSMB3/PSMD11/PSMC4/CDK2/PSMD2/AURKA/PSMD7/PSMF1
CC	GO:1905369	endopeptidase complex	66	-0.582707	-2.61909	0.000185254	0.00658783	PSME4/UBE3C/PSMD10/PSMB10/UBQLN1/PSMA4/PSMB9/UCHL5/USP14/PSMA2/PSME3/PSMC6/UCHL5/PSMA4/PSMD9/PSMB8/PSMC3/PSMB1/PSMD3/PSMB2/ADRM1/PSMA7/TXNL1/PSMA1/PSMD6/PSMC2/IDE/PSMD14/PSMA8/PSMB6/PSMD4/PSMB4/PSMB5/PSMA6/PSMA8/PSMC5/PSMA6/PSMA7/VCP/PSMD12/PSMA3/PSMD1/DNAJB2/PSMD2/PSMD8/PAAF1/PSMD13/PSMA5/PSMB3/UBR1/PSMD11/PSMC4/PSMD2/PSMD7/PSMF1
BP	GO:0090175	regulation of establishment of planar polarity	65	-0.592735	-2.65496	0.000185391	0.00658783	PSMA4/AP2A2/PSMB9/AP2A2/PSMA2/PSME3/PSMC6/PSMA4/PSMD9/PSMB8/DAAM1/RAC1/PSMC3/PSMB1/PSMD3/PSMB2/PSMA7/PSMA1/PSMD6/PSMC2/PSMD14/PSMA8/PSMB6/PSMD4/PSMB4/PSMB5/PSMA6/PSMA8/PSMC5/PSMA6/PSMA7/PSMD12/PSMA3/PSMD1/PSMD2/PSMD8/PSMD13/PSMA5/PSMB3/PLEKHA4/AP2B1/PSMD11/PSMC4/PSMD2/PSMD7/AP2M1/AP2A1/PSMF1/CLTC/AP2S1
CC	GO:0000502	proteasome complex	60	-0.620639	-2.73876	0.000185529	0.00658783	PSME4/UBE3C/PSMD10/PSMB10/UBQLN1/PSMA4/PSMB9/UCHL5/USP14/PSMA2/PSME3/PSMC6/UCHL5/PSMA4/PSMD9/PSMB8/PSMC3/PSMB1/PSMD3/PSMB2/ADRM1/PSMA7/TXNL1/PSMA1/PSMD6/PSMC2/IDE/PSMD14/PSMA8/PSMB6/PSMD4/PSMB4/PSMB5/PSMA6/PSMA8/PSMC5/PSMA6/PSMA7/VCP/PSMD12/PSMA3/PSMD1/DNAJB2/PSMD2/PSMD8/PAAF1/PSMD13/PSMA5/PSMB3/UBR1/PSMD11/PSMC4/PSMD2/PSMD7/PSMF1
BP	GO:0060071	Wnt signaling pathway, planar cell polarity pathway	64	-0.596093	-2.65887	0.000185563	0.00658783	PSMA4/AP2A2/PSMB9/AP2A2/PSMA2/PSME3/PSMC6/PSMA4/PSMD9/PSMB8/DAAM1/RAC1/PSMC3/PSMB1/PSMD3/PSMB2/PSMA7/PSMA1/PSMD6/PSMC2/PSMD14/PSMA8/PSMB6/PSMD4/PSMB4/PSMB5/PSMA6/PSMA8/PSMC5/PSMA6/PSMA7/PSMD12/PSMA3/PSMD1/PSMD2/PSMD8/PSMD13/PSMA5/PSMB3/PLEKHA4/AP2B1/PSMD11/PSMC4/PSMD2/PSMD7/AP2M1/AP2A1/PSMF1/CLTC/AP2S1
BP	GO:0001736	establishment of planar polarity	70	-0.56179	-2.55463	0.000185701	0.00658783	PSMA4/AP2A2/PSMB9/PAFAH1B1/AP2A2/PSMA2/PSME3/PSMC6/PSMA4/PSMD9/PSMB8/DAAM1/RAC1/PSMC3/PSMB1/PSMD3/PSMB2/PSMA7/PSMA1/PSMD6/PSMC2/PSMD14/PSMA8/PSMB6/PSMD4/PSMB4/PSMB5/PSMA6/PSMA8/PSMC5/PSMA6/PSMA7/PSMD12/PSMA3/PSMD1/PSMD2/PSMD8/PSMD13/PSMA5/PSMB3/PLEKHA4/AP2B1/PSMD11/PSMC4/PSMD2/PSMD7/AP2M1/AP2A1/PSMF1/CLTC/AP2S1
BP	GO:0007164	establishment of tissue polarity	70	-0.56179	-2.55463	0.000185701	0.00658783	PSMA4/AP2A2/PSMB9/PAFAH1B1/AP2A2/PSMA2/PSME3/PSMC6/PSMA4/PSMD9/PSMB8/DAAM1/RAC1/PSMC3/PSMB1/PSMD3/PSMB2/PSMA7/PSMA1/PSMD6/PSMC2/PSMD14/PSMA8/PSMB6/PSMD4/PSMB4/PSMB5/PSMA6/PSMA8/PSMC5/PSMA6/PSMA7/PSMD12/PSMA3/PSMD1/PSMD2/PSMD8/PSMD13/PSMA5/PSMB3/PLEKHA4/AP2B1/PSMD11/PSMC4/PSMD2/PSMD7/AP2M1/AP2A1/PSMF1/CLTC/AP2S1
BP	GO:0019730	antimicrobial humoral response	45	-0.549146	-2.25622	0.000186602	0.00658783	RNASE3/AZU1/FAM3A/HLA-A/TF/CLU/ATP7A/GAPDH/DMBT1/CAMP/RPS19/SLPI/LTF/LYZ/BPI/PGLYRP1/DEFA3/DEFA1/CTSG/PPBP/PF4V1
BP	GO:0030042	actin filament depolymerization	43	-0.520812	-2.11602	0.000186741	0.00658783	SPTBN2/DMTN/DMTN/ADD2/ADD2/MTPN/TWF1/ADD3/ADD3/SPTBN4/MICAL1/SPTA1/TWF1/PLEK/TWF2/ADD2/SPTB/TMOD1/ADD1/SH3BP1/CAPG
BP	GO:0033238	regulation of cellular amine metabolic process	52	-0.587814	-2.49596	0.000186741	0.00658783	PSMA2/PSME3/PSMC6/PSMA4/ITGB2/ITGB2/PSMD9/PSMB8/PSMC3/PSMB1/PSMD3/PSMB2/PSMA7/VPS35/PSMA1/PSMD6/PSMC2/PSMD14/PSMA8/PSMB6/PSMD4/PSMB4/PSMB5/PSMA6/PSMA8/PSMC5/PSMA6/PSMA7/PSMD12/PSMA3/PSMD1/PSMD2/PSMD8/PSMD13/VPS35/PSMA5/PSMB3/PSMD11/PSMC4/PSMD2/PSMD7/ITGAM/PSMF1/HPRT1/ATP2B4
CC	GO:1904724	tertiary granule lumen	51	-0.561729	-2.3714	0.000186916	0.00658783	QSOX1/HBB/PTX3/FOLR3/TCN1/CTSH/METTL7A/CAMP/ALDOA/DBNL/DBNL/DBNL/DBNL/LTA4H/LTF/LYZ/CHIT1/OLFM4/IDH1/OSCAR/PGLYRP1/MMP9/HP/PGM1/CTSD/LRG1/MMP8/PPBP
BP	GO:0006521	regulation of cellular amino acid metabolic process	46	-0.61572	-2.53895	0.000187056	0.00658783	PSMD10/PSMB10/PARK7/PSMA4/PSMB9/PSMA2/PSME3/PSMC6/PSMA4/PSMD9/PSMB8/PSMC3/PSMB1/PSMD3/PSMB2/PSMA7/PSMA1/PSMD6/PSMC2/PSMD14/PSMA8/PSMB6/PSMD4/PSMB4/PSMB5/PSMA6/PSMA8/PSMC5/PSMA6/PSMA7/PSMD12/PSMA3/PSMD1/PSMD2/PSMD8/PSMD13/PSMA5/PSMB3/PSMD11/PSMC4/PSMD2/PSMD7/PSMF1/ATP2B4
BP	GO:0030834	regulation of actin filament depolymerization	39	-0.548496	-2.17527	0.000187899	0.00658783	SPTBN2/DMTN/DMTN/ADD2/ADD2/MTPN/TWF1/ADD3/ADD3/SPTBN4/SPTA1/TWF1/PLEK/TWF2/ADD2/SPTB/TMOD1/ADD1/SH3BP1/CAPG
CC	GO:0030118	clathrin coat	36	-0.586081	-2.27543	0.000189358	0.00658783	VPS41/CLINT1/AFTPH/AP2A2/VPS33A/CLINT1/AP2A2/SCN10A/EPS15/SYNRG/NECAP2/AP3M1/SYNRG/AP1S1/EPS15L1/EPS15L1/EPN1/AP1G2/AP1B1/CLTA/AP1B1/AP3B1/CLTA/NECAP1/SYNJ1/PICALM/SYNRG/AP2B1/AP2M1/PICALM/AP2A1/CLTC/CLTCL1/AP2S1/CLTB/CLTB/IGF2R
CC	GO:0000407	phagophore assembly site	30	-0.568893	-2.10964	0.000189825	0.00658783	ATG2B/ULK3/ATG14/NBR1/STX12/ATG101/ATG5/ULK1/ULK2/RAB1B/WDR45B/WDR45B/ATG9A/WIPI2/WDR45/RAB7A/ATG13/ZFYVE1/ATG7/STBD1/WDR45/ATG2A/ILRUN/SQSTM1/WIPI1
BP	GO:0051693	actin filament capping	30	-0.573893	-2.12818	0.000189825	0.00658783	SPTBN2/DMTN/DMTN/ADD2/ADD2/MTPN/TWF1/ADD3/ADD3/SPTBN4/SPTA1/TWF1/TWF2/ADD2/SPTB/TMOD1/ADD1/CAPG
CC	GO:0022624	proteasome accessory complex	24	-0.697718	-2.44571	0.000189934	0.00658783	PSME3/PSMC6/PSMD9/PSMC3/PSMD3/ADRM1/PSMD6/PSMC2/PSMD14/PSMD4/PSMC5/PSMD12/PSMD1/PSMD2/PSMD8/PSMD13/PSMD11/PSMC4/PSMD2/PSMD7
CC	GO:0030132	clathrin coat of coated pit	13	-0.784057	-2.31772	0.000190549	0.00658783	AP2A2/AP2A2/EPS15/EPS15L1/EPS15L1/CLTA/CLTA/SYNJ1/PICALM/AP2B1/AP2M1/PICALM/AP2A1/CLTC/AP2S1/CLTB/CLTB
CC	GO:0030125	clathrin vesicle coat	22	-0.682591	-2.34078	0.000190585	0.00658783	CLINT1/AFTPH/AP2A2/CLINT1/AP2A2/EPS15/SYNRG/NECAP2/SYNRG/AP1S1/EPN1/AP1G2/CLTA/CLTA/NECAP1/PICALM/SYNRG/AP2B1/AP2M1/PICALM/AP2A1/CLTC/CLTCL1/AP2S1/CLTB/CLTB
CC	GO:0005839	proteasome core complex	19	-0.714095	-2.35209	0.000190876	0.00658783	PSMB10/PSMA4/PSMB9/PSMA2/PSMA4/PSMB8/PSMB1/PSMB2/PSMA7/PSMA1/PSMA8/PSMB6/PSMB4/PSMB5/PSMA6/PSMA8/PSMA6/PSMA7/PSMA3/PSMA5/PSMB3/PSMF1
BP	GO:0010039	response to iron ion	17	-0.687915	-2.2006	0.000191241	0.00658783	TF/TFR2/SNCA/ATP7A/CCNB1/NFYA/CPOX/CYBRD1/ALAD/G6PD/SLC40A1
BP	GO:0050892	intestinal absorption	17	-0.700875	-2.24206	0.000191241	0.00658783	SLC2A5/EPB41/AKR1C1/EPB41/PLS1/SLC26A6/EPB41/CD36/TJP2
MF	GO:0061608	nuclear import signal receptor activity	17	-0.682247	-2.18247	0.000191241	0.00658783	TNPO1/TNPO2/RANBP6/KPNB1/IPO5/IPO9/TNPO3/NUTF2/IPO11/KPNA6/KPNA4/KPNA1/KPNA3/HIKESHI/KPNA2
CC	GO:0005838	proteasome regulatory particle	21	-0.747768	-2.52554	0.000191975	0.00658783	PSMC6/PSMD9/PSMC3/PSMD3/ADRM1/PSMD6/PSMC2/PSMD14/PSMD4/PSMC5/PSMD12/PSMD1/PSMD2/PSMD8/PSMD13/PSMD11/PSMC4/PSMD2/PSMD7
CC	GO:0000137	Golgi cis cisterna	12	-0.776532	-2.23695	0.000192567	0.00658783	LLGL1/GOLGA8CP/GOLGA8N/GOLGA8R/GOLGA8H/GOLGA8M/GOLGA8K/GOLGA8IP
MF	GO:0019825	oxygen binding	11	-0.758597	-2.12399	0.000194288	0.00658783	HBM/ALB/HBD/HBB/HBE1/HBA1/HBG1/HBG2/HBQ1/HBZ
BP	GO:0046501	protoporphyrinogen IX metabolic process	11	-0.799533	-2.2386	0.000194288	0.00658783	PPOX/EIF2AK1/ALAS2/HMBS/CPOX/UROS/FECH/UROD/ALAD
BP	GO:0000338	protein deneddylation	10	-0.790155	-2.14545	0.000194666	0.00658783	TOR1A/COPS5/GPS1/COPS4/COPS8/COPS3/COPS6/COPS2/COPS7A
BP	GO:0009954	proximal/distal pattern formation	10	-0.81606	-2.21579	0.000194666	0.00658783	HOXC9/CTNNB1/HOXD10/HOXC10/HOXA10
CC	GO:0031838	haptoglobin-hemoglobin complex	10	-0.795812	-2.16081	0.000194666	0.00658783	HBD/HBB/HBE1/HBA1/HBG1/HBG2/HBQ1/HBZ/HP
BP	GO:0016024	CDP-diacylglycerol biosynthetic process	10	0.822636	2.28939	0.00020555	0.00658783	AGPAT2/GPAT4/GPAT3/AGPAT5/CDS2/TAMM41/TAMM41/AGPAT3
BP	GO:0046341	CDP-diacylglycerol metabolic process	11	0.807783	2.31442	0.000205973	0.00658783	AGPAT2/GPAT4/GPAT3/AGPAT5/CDS2/TAMM41/TAMM41/AGPAT3
CC	GO:0042613	MHC class II protein complex	12	0.855274	2.51862	0.000207943	0.00658783	HLA-DMB/HLA-DRB3/HLA-DQB1/HLA-DQB1/HLA-DQB1/HLA-DQB1/HLA-DRB5/HLA-DQB1/HLA-DQB1/HLA-DRB5/HLA-DQB1/HLA-DPA1/HLA-DRB1/HLA-DPB1/HLA-DRA/HLA-DRB1/HLA-DQA1/CD74/CD74/HLA-DRB1/HLA-DRB1/HLA-DRB1/HLA-DRB1/HLA-DRB1/HLA-DRB1/HLA-DPB1/HLA-DRB1/HLA-DRB3/HLA-DOA/HLA-DQB1
BP	GO:0000478	endonucleolytic cleavage involved in rRNA processing	16	0.701463	2.25133	0.000208725	0.00658783	UTP20/FCF1/NOP14/RCL1/BMS1/BOP1/TBL3/RRS1/NOL9/UTP23/NOP9/TSR1/RPP40/ABT1
BP	GO:0000479	endonucleolytic cleavage of tricistronic rRNA transcript (SSU-rRNA, 5.8S rRNA, LSU-rRNA)	16	0.701463	2.25133	0.000208725	0.00658783	UTP20/FCF1/NOP14/RCL1/BMS1/BOP1/TBL3/RRS1/NOL9/UTP23/NOP9/TSR1/RPP40/ABT1
BP	GO:0000463	maturation of LSU-rRNA from tricistronic rRNA transcript (SSU-rRNA, 5.8S rRNA, LSU-rRNA)	14	0.721798	2.22505	0.00020903	0.00658783	RPL7L1/GTPBP4/FTSJ3/RPF2/NIFK/DDX18/BOP1/URB1/PES1/NOL9/WDR12
BP	GO:0033617	mitochondrial cytochrome c oxidase assembly	20	0.656204	2.25032	0.000209074	0.00658783	COA4/COA1/COX16/BCS1L/SMIM20/COA5/SCO1/OXA1L/TACO1/COX14/TIMM21/COX20/COX17/SCO2/COX19/COA3
BP	GO:0015985	energy coupled proton transport, down electrochemical gradient	18	0.703786	2.33486	0.000209512	0.00658783	DNAJC30/ATP5MC1/DMAC2L/ATP5F1C/ATP5ME/ATP5F1A/ATP6/ATP5F1D/CYC1/ATP5PO/ATP5PF/ATP5PD/COX5B/ATP6/ATP5MG/ATP5F1B/ATP5PB/STOML2/STOML2/ATP5F1B/ATP5F1B
BP	GO:0015986	ATP synthesis coupled proton transport	18	0.703786	2.33486	0.000209512	0.00658783	DNAJC30/ATP5MC1/DMAC2L/ATP5F1C/ATP5ME/ATP5F1A/ATP6/ATP5F1D/CYC1/ATP5PO/ATP5PF/ATP5PD/COX5B/ATP6/ATP5MG/ATP5F1B/ATP5PB/STOML2/STOML2/ATP5F1B/ATP5F1B
BP	GO:0042776	mitochondrial ATP synthesis coupled proton transport	18	0.703786	2.33486	0.000209512	0.00658783	DNAJC30/ATP5MC1/DMAC2L/ATP5F1C/ATP5ME/ATP5F1A/ATP6/ATP5F1D/CYC1/ATP5PO/ATP5PF/ATP5PD/COX5B/ATP6/ATP5MG/ATP5F1B/ATP5PB/STOML2/STOML2/ATP5F1B/ATP5F1B
CC	GO:0042611	MHC protein complex	19	0.747032	2.51562	0.000209952	0.00658783	HLA-DMB/HLA-DRB3/HLA-DQB1/HLA-DQB1/HLA-DQB1/HLA-B/HLA-DQB1/HLA-DRB5/HLA-DQB1/HLA-DQB1/HLA-DRB5/HLA-DQB1/HLA-DPA1/HLA-B/HLA-DRB1/HLA-DPB1/HLA-DRA/HLA-DRB1/HLA-DQA1/CD74/CD74/HLA-B/HLA-A/HLA-C/HLA-B/HLA-A/HLA-C/HLA-A/HLA-DRB1/HLA-C/HLA-DRB1/HLA-DRB1/HLA-DRB1/HLA-DRB1/HLA-DRB1/HLA-DPB1/HLA-DRB1/HLA-A/HLA-C/HLA-DRB3/HLA-A/HLA-DOA/HLA-DQB1/B2M/HLA-DRB3/HLA-B/HLA-B
BP	GO:0046471	phosphatidylglycerol metabolic process	19	0.631186	2.12551	0.000209952	0.00658783	LPCAT4/PTPMT1/CDS2/PHB2/SLC27A1/LPCAT1/TAMM41/LPGAT1/TAMM41/DNAJC19
BP	GO:0008535	respiratory chain complex IV assembly	22	0.645293	2.26697	0.000210305	0.00658783	COA4/COA6/COA1/COX16/BCS1L/SMIM20/COA5/SCO1/OXA1L/TACO1/COX14/TIMM21/COX20/COX17/SCO2/COX19/COA3
BP	GO:0006999	nuclear pore organization	13	0.772658	2.32354	0.000210349	0.00658783	NDC1/AHCTF1/NUP153/NUP205/NUP93/NUP107/NUP35/NUP133/NUP98/TPR/RTN4/SEH1L/NUP54
MF	GO:0071617	lysophospholipid acyltransferase activity	15	0.679885	2.1339	0.000210748	0.00658783	ABHD4/AGPAT2/GPAT3/LPCAT4/AGPAT5/LPCAT1/AGPAT3/MBOAT7/AGPAT3/TAZ
CC	GO:0030686	90S preribosome	28	0.782491	2.93926	0.000211015	0.00658783	UTP20/NOP14/IMP4/NOC2L/UTP18/WDR3/BMS1/UTP6/UTP4/RSL1D1/RRP7A/NOL6/IMP3/RRP7BP/PWP2/WDR36/BOP1/NOC4L/HEATR1/TBL3/MPHOSPH10
CC	GO:0098576	lumenal side of membrane	28	0.678751	2.54958	0.000211015	0.00658783	HLA-DRB3/HLA-DQB1/HLA-DQB1/HLA-DQB1/HLA-B/HLA-DQB1/HLA-DRB5/CALR/HLA-DQB1/HLA-DQB1/HLA-DRB5/HLA-DQB1/HLA-DPA1/HLA-B/HLA-DRB1/HLA-DPB1/HLA-DRA/HLA-DRB1/NUCB1/BCAP31/PKD2/DNAJC19/HLA-DQA1/CD74/TAPBP/CD74/HLA-B/HLA-A/HLA-C/HLA-B/HLA-A/HLA-C/CANX/HLA-A/HLA-DRB1/HLA-C/HLA-DRB1/HLA-DRB1/HLA-DRB1/HLA-DRB1/HLA-DRB1/HLA-DPB1/HLA-DRB1/HLA-A/HM13/HLA-C/HLA-DRB3/HLA-A/HLA-DQB1/HLA-DRB3/HLA-B/HLA-B/HLA-B/BDH1
CC	GO:0000314	organellar small ribosomal subunit	27	0.752613	2.80022	0.00021106	0.00658783	MRPS17/MRPS33/MRPS15/MRPS6/MRPS28/MRPS18A/MRPS24/MRPS16/MRPS35/MRPS22/MRPS14/MRPS26/MRPS7/MRPS18B/MRPS27/MRPS12/MRPS9/MRPS31/MRPS11/MRPS5
BP	GO:0000469	cleavage involved in rRNA processing	27	0.560583	2.08575	0.00021106	0.00658783	UTP20/FCF1/NOP14/RCL1/BMS1/BOP1/TBL3/RRS1/NHP2/RRP36/NOL9/UTP23/NOP9/TSR1/RPP40/ABT1/NOB1
BP	GO:0000470	maturation of LSU-rRNA	27	0.676986	2.51884	0.00021106	0.00658783	RPF1/RPL7L1/GTPBP4/FTSJ3/RPF2/MRPL1/RSL1D1/NIFK/DDX18/LAS1L/NOP2/BOP1/NOP2/URB1/SNU13/MAK16/NHP2/PES1/SNU13/NOL9/WDR12
CC	GO:0005763	mitochondrial small ribosomal subunit	27	0.752613	2.80022	0.00021106	0.00658783	MRPS17/MRPS33/MRPS15/MRPS6/MRPS28/MRPS18A/MRPS24/MRPS16/MRPS35/MRPS22/MRPS14/MRPS26/MRPS7/MRPS18B/MRPS27/MRPS12/MRPS9/MRPS31/MRPS11/MRPS5
MF	GO:0017056	structural constituent of nuclear pore	23	0.661372	2.35134	0.00021106	0.00658783	NDC1/NUP153/NUP205/NUP188/NUP155/NUP93/NUP107/NUP35/NUP160/NUP133/NUP85/NUP58/NUP98/TPR/NUP54/NUP62/POM121C/NUP88/POM121/NUP214/NUP214
CC	GO:0030687	preribosome, large subunit precursor	23	0.685135	2.43583	0.00021106	0.00658783	RPF1/NOC2L/FTSJ3/PPAN/WDR74/LAS1L/BOP1/RRP1/RRS1/MAK16/EBNA1BP2/PES1/RRP1B/MRTO4/WDR12/MDN1
CC	GO:0071556	integral component of lumenal side of endoplasmic reticulum membrane	23	0.762624	2.71132	0.00021106	0.00658783	HLA-DRB3/HLA-DQB1/HLA-DQB1/HLA-DQB1/HLA-B/HLA-DQB1/HLA-DRB5/CALR/HLA-DQB1/HLA-DQB1/HLA-DRB5/HLA-DQB1/HLA-DPA1/HLA-B/HLA-DRB1/HLA-DPB1/HLA-DRA/HLA-DRB1/BCAP31/PKD2/HLA-DQA1/CD74/TAPBP/CD74/HLA-B/HLA-A/HLA-C/HLA-B/HLA-A/HLA-C/CANX/HLA-A/HLA-DRB1/HLA-C/HLA-DRB1/HLA-DRB1/HLA-DRB1/HLA-DRB1/HLA-DRB1/HLA-DPB1/HLA-DRB1/HLA-A/HM13/HLA-C/HLA-DRB3/HLA-A/HLA-DQB1
CC	GO:0098553	lumenal side of endoplasmic reticulum membrane	23	0.762624	2.71132	0.00021106	0.00658783	HLA-DRB3/HLA-DQB1/HLA-DQB1/HLA-DQB1/HLA-B/HLA-DQB1/HLA-DRB5/CALR/HLA-DQB1/HLA-DQB1/HLA-DRB5/HLA-DQB1/HLA-DPA1/HLA-B/HLA-DRB1/HLA-DPB1/HLA-DRA/HLA-DRB1/BCAP31/PKD2/HLA-DQA1/CD74/TAPBP/CD74/HLA-B/HLA-A/HLA-C/HLA-B/HLA-A/HLA-C/CANX/HLA-A/HLA-DRB1/HLA-C/HLA-DRB1/HLA-DRB1/HLA-DRB1/HLA-DRB1/HLA-DRB1/HLA-DPB1/HLA-DRB1/HLA-A/HM13/HLA-C/HLA-DRB3/HLA-A/HLA-DQB1
MF	GO:0030515	snoRNA binding	31	0.585069	2.25219	0.000211104	0.00658783	NOP14/IMP4/WDR3/BMS1/NUDT5/UTP6/IMP3/NUDT5/NOP56/HEATR1/TBL3/GAR1/DHX37/NOP10/SNU13/NOP58/NUFIP1/NHP2/RRP9/SNU13
BP	GO:0006409	tRNA export from nucleus	34	0.667836	2.63593	0.00021173	0.00658783	NDC1/NOL6/NUP153/NUP205/AAAS/NUP188/NUP155/NUP93/NUP107/NUP35/NUP160/RANBP2/NUP133/NUP85/NUP58/NUP37/NUP98/TPR/SEH1L/NUP54/NUP62/POM121C/NUP88/NUP42/SEC13/NUP50/POM121/NUP214/NUP214
BP	GO:0071431	tRNA-containing ribonucleoprotein complex export from nucleus	34	0.667836	2.63593	0.00021173	0.00658783	NDC1/NOL6/NUP153/NUP205/AAAS/NUP188/NUP155/NUP93/NUP107/NUP35/NUP160/RANBP2/NUP133/NUP85/NUP58/NUP37/NUP98/TPR/SEH1L/NUP54/NUP62/POM121C/NUP88/NUP42/SEC13/NUP50/POM121/NUP214/NUP214
BP	GO:0000462	maturation of SSU-rRNA from tricistronic rRNA transcript (SSU-rRNA, 5.8S rRNA, LSU-rRNA)	36	0.60952	2.44562	0.00021182	0.00658783	UTP20/FCF1/NOP14/RCL1/BMS1/UTP6/UTP3/NOL10/UTP4/DCAF13/PWP2/HEATR1/TBL3/WDR46/DHX37/MRPS11/RRS1/NGDN/RRP36/UTP23/HELB/NOP9/TSR1/RPP40
CC	GO:0032040	small-subunit processome	35	0.808498	3.2142	0.00021182	0.00658783	UTP20/FCF1/NOP14/IMP4/UTP11/UTP18/WDR3/UTP6/UTP3/NOL10/UTP4/NOL6/UTP14A/IMP3/DCAF13/PWP2/PDCD11/WDR36/NOP56/NOC4L/HEATR1/TBL3/WDR46/EMG1/MPHOSPH10/SNU13/NOP58/NGDN/FBL/RRP9/SNU13
BP	GO:0051031	tRNA transport	36	0.662105	2.65661	0.00021182	0.00658783	NDC1/TOMM20/NOL6/NUP153/NUP205/AAAS/NUP188/NUP155/NUP93/NUP107/NUP35/NUP160/RANBP2/NUP133/NUP85/NUP58/NUP37/NUP98/TPR/SEH1L/NUP54/NUP62/POM121C/NUP88/NUP42/SEC13/NUP50/POM121/NUP214/NUP214
BP	GO:0006099	tricarboxylic acid cycle	33	0.531952	2.08198	0.000212089	0.00658783	ME3/DLST/IDH3B/SDHB/SDHC/MDH2/PDHB/PDHA2/DLAT/SDHD/SDHAF2/SDHA/PDHA1/ME2/IDH3A/IDH3G/SUCLG1/PDHA1/SUCLG2
BP	GO:0042407	cristae formation	29	0.642797	2.43236	0.000212359	0.00658783	ATP5MC1/UQCC3/AFG3L2/DMAC2L/ATP5F1C/ATP5ME/SPG7/SPG7/APOO/ATP5F1A/IMMT/ATP6/ATP5F1D/IMMT/IMMT/IMMT/TAZ/MICOS13/ATP5PO/ATP5PF/SAMM50/CHCHD3/ATP5PD/DNAJC11/ATP6/ATP5MG/ATP5F1B/ATP5PB/APOOL
BP	GO:0097064	ncRNA export from nucleus	38	0.635263	2.58568	0.000212675	0.00658783	NDC1/NOL6/NUP153/NUP205/AAAS/NUP188/NUP155/NUP93/NUP107/NUP35/NUP160/RANBP2/NUP133/NUP85/NUP58/NUP37/NUP98/TPR/SEH1L/NUP54/NUP62/POM121C/NUP88/NUP42/SEC13/NUP50/POM121/NPM1/NUP214/NUP214
BP	GO:0017004	cytochrome complex assembly	32	0.626214	2.43134	0.000212721	0.00658783	COA4/UQCC3/COA6/UQCC2/C12orf73/COA1/COX16/BCS1L/TTC19/SMIM20/COA5/SCO1/OXA1L/UQCRB/TACO1/COX14/TIMM21/COX20/COX17/UQCC1/SCO2/COX19/COA3/UQCR10/LYRM7
MF	GO:0003954	NADH dehydrogenase activity	37	0.650985	2.62981	0.000212766	0.00658783	NDUFV3/NDUFB3/NDUFB5/NDUFB5/NDUFA12/NDUFA6/NDUFA10/NDUFA8/NDUFB8/ND5/NDUFA7/NDUFS6/NDUFC2/NDUFC1/NDUFA2/NDUFA9/ND3/NDUFB7/NDUFA7/NDUFS8/NDUFB1/NDUFAF2/NDUFB9/NDUFA13/NDUFAB1/NDUFB4/NDUFA5/NDUFS1/NDUFB10/NDUFV2/NDUFS7/NDUFV1/NDUFS2/NDUFA3/NDUFS3
MF	GO:0008137	NADH dehydrogenase (ubiquinone) activity	37	0.650985	2.62981	0.000212766	0.00658783	NDUFV3/NDUFB3/NDUFB5/NDUFB5/NDUFA12/NDUFA6/NDUFA10/NDUFA8/NDUFB8/ND5/NDUFA7/NDUFS6/NDUFC2/NDUFC1/NDUFA2/NDUFA9/ND3/NDUFB7/NDUFA7/NDUFS8/NDUFB1/NDUFAF2/NDUFB9/NDUFA13/NDUFAB1/NDUFB4/NDUFA5/NDUFS1/NDUFB10/NDUFV2/NDUFS7/NDUFV1/NDUFS2/NDUFA3/NDUFS3
MF	GO:0050136	NADH dehydrogenase (quinone) activity	37	0.650985	2.62981	0.000212766	0.00658783	NDUFV3/NDUFB3/NDUFB5/NDUFB5/NDUFA12/NDUFA6/NDUFA10/NDUFA8/NDUFB8/ND5/NDUFA7/NDUFS6/NDUFC2/NDUFC1/NDUFA2/NDUFA9/ND3/NDUFB7/NDUFA7/NDUFS8/NDUFB1/NDUFAF2/NDUFB9/NDUFA13/NDUFAB1/NDUFB4/NDUFA5/NDUFS1/NDUFB10/NDUFV2/NDUFS7/NDUFV1/NDUFS2/NDUFA3/NDUFS3
BP	GO:0000959	mitochondrial RNA metabolic process	39	0.546504	2.23709	0.000213675	0.00658783	MTERF1/TEFM/TFAM/TRMT10C/SARS2/MTO1/SUPV3L1/POLRMT/SLIRP/FASTKD1/DARS2/LRPPRC/TFB2M/AARS2/TWNK/PUS1/GRSF1/TRMT10A/PNPT1/PRORP/YARS2/EARS2/MRPL12/PDE12/TBRG4/WARS2/TARS2
CC	GO:0009295	nucleoid	39	0.62769	2.56942	0.000213675	0.00658783	MTERF1/TEFM/TFAM/TRMT10C/ATAD3A/ATAD3A/UQCC2/HSPA9/HSPA9/VDAC2/VDAC1/SHMT2/SUPV3L1/DHX30/POLRMT/DNA2/LRPPRC/TFB2M/TWNK/GRSF1/LONP1/SSBP1/FASTKD2/POLG/POLG2/PRORP/HADHB/CLPX/ATP5F1B/DDX28/TFB1M
CC	GO:0042645	mitochondrial nucleoid	39	0.62769	2.56942	0.000213675	0.00658783	MTERF1/TEFM/TFAM/TRMT10C/ATAD3A/ATAD3A/UQCC2/HSPA9/HSPA9/VDAC2/VDAC1/SHMT2/SUPV3L1/DHX30/POLRMT/DNA2/LRPPRC/TFB2M/TWNK/GRSF1/LONP1/SSBP1/FASTKD2/POLG/POLG2/PRORP/HADHB/CLPX/ATP5F1B/DDX28/TFB1M
CC	GO:0005747	mitochondrial respiratory chain complex I	41	0.61908	2.56372	0.000213767	0.00658783	NDUFV3/NDUFB3/NDUFB5/NDUFB5/NDUFA12/NDUFA6/NDUFB11/NDUFA10/NDUFA8/NDUFB8/ND5/NDUFA7/NDUFS6/NDUFC2/NDUFC1/NDUFA2/NDUFA9/ND3/NDUFB7/NDUFA7/NDUFS8/NDUFB1/NDUFB9/NDUFA13/FOXRED1/NDUFA11/NDUFAB1/NDUFB4/NDUFA5/NDUFS1/NDUFB10/NDUFA11/NDUFV2/NDUFS7/NDUFV1/NDUFS2/NDUFA3/NDUFS3
CC	GO:0030964	NADH dehydrogenase complex	41	0.61908	2.56372	0.000213767	0.00658783	NDUFV3/NDUFB3/NDUFB5/NDUFB5/NDUFA12/NDUFA6/NDUFB11/NDUFA10/NDUFA8/NDUFB8/ND5/NDUFA7/NDUFS6/NDUFC2/NDUFC1/NDUFA2/NDUFA9/ND3/NDUFB7/NDUFA7/NDUFS8/NDUFB1/NDUFB9/NDUFA13/FOXRED1/NDUFA11/NDUFAB1/NDUFB4/NDUFA5/NDUFS1/NDUFB10/NDUFA11/NDUFV2/NDUFS7/NDUFV1/NDUFS2/NDUFA3/NDUFS3
CC	GO:0045271	respiratory chain complex I	41	0.61908	2.56372	0.000213767	0.00658783	NDUFV3/NDUFB3/NDUFB5/NDUFB5/NDUFA12/NDUFA6/NDUFB11/NDUFA10/NDUFA8/NDUFB8/ND5/NDUFA7/NDUFS6/NDUFC2/NDUFC1/NDUFA2/NDUFA9/ND3/NDUFB7/NDUFA7/NDUFS8/NDUFB1/NDUFB9/NDUFA13/FOXRED1/NDUFA11/NDUFAB1/NDUFB4/NDUFA5/NDUFS1/NDUFB10/NDUFA11/NDUFV2/NDUFS7/NDUFV1/NDUFS2/NDUFA3/NDUFS3
CC	GO:0000315	organellar large ribosomal subunit	51	0.608506	2.66515	0.000214961	0.00658783	MRPL51/MRPL28/MRPL16/MRPL41/MRPL58/MRPS18A/MRPL4/MRPL32/MRPL27/MRPL33/MRPL30/MRPL47/MRPL15/MRPL11/MRPL57/MRPL19/MRPL46/MRPL40/MRPL23/MRPL39/MRPL54/MRPL20/MRPL17/MRPL53/MRPL48/MRPL13/MRPL45/NDUFAB1/MRPL24/MRPS30/MRPL43/MRPL38/MRPL50/MRPL2/MRPL44/MRPL43/MRPL12/MRPL55/MRPL37/MRPL9/MRPL10/MRPL22
CC	GO:0005762	mitochondrial large ribosomal subunit	51	0.608506	2.66515	0.000214961	0.00658783	MRPL51/MRPL28/MRPL16/MRPL41/MRPL58/MRPS18A/MRPL4/MRPL32/MRPL27/MRPL33/MRPL30/MRPL47/MRPL15/MRPL11/MRPL57/MRPL19/MRPL46/MRPL40/MRPL23/MRPL39/MRPL54/MRPL20/MRPL17/MRPL53/MRPL48/MRPL13/MRPL45/NDUFAB1/MRPL24/MRPS30/MRPL43/MRPL38/MRPL50/MRPL2/MRPL44/MRPL43/MRPL12/MRPL55/MRPL37/MRPL9/MRPL10/MRPL22
BP	GO:0006120	mitochondrial electron transport, NADH to ubiquinone	44	0.547524	2.30527	0.000215239	0.00658783	NDUFV3/NDUFB3/NDUFB5/NDUFB5/NDUFA12/NDUFA6/NDUFB11/NDUFA10/NDUFA8/NDUFB8/ND5/NDUFA7/NDUFS6/NDUFC2/NDUFC1/NDUFA2/NDUFA9/ND3/NDUFB7/NDUFA7/NDUFS8/NDUFB1/NDUFB9/NDUFA13/NDUFA11/NDUFAB1/NDUFB4/NDUFA5/NDUFS1/NDUFB10/NDUFA11/NDUFV2/NDUFS7/NDUFV1/NDUFS2/NDUFA3/NDUFS3/COQ9/NDUFS4/DLD/NDUFS5
BP	GO:0007007	inner mitochondrial membrane organization	44	0.639654	2.69317	0.000215239	0.00658783	ATP5MC1/UQCC3/AFG3L2/HSPA9/HSPA9/DMAC2L/TIMM9/ATP5F1C/ATP5ME/SPG7/TIMM22/SPG7/APOO/TIMM10/AGK/ATP5F1A/IMMT/MAIP1/ATP6/ATP5F1D/IMMT/IMMT/IMMT/TAZ/MICOS13/ATP5PO/TIMM29/ATP5PF/NDUFA13/SAMM50/CHCHD3/MTX2/ROMO1/ATP5PD/MTX1/DNAJC11/ATP6/ATP5MG/ATP5F1B/ATP5PB/OPA1/APOOL/OPA1
BP	GO:0030490	maturation of SSU-rRNA	48	0.572269	2.46973	0.000215285	0.00658783	UTP20/FCF1/NOP14/RCL1/WDR3/BMS1/UTP6/UTP3/NOL10/UTP4/DCAF13/PWP2/HEATR1/TBL3/WDR46/NOL11/DHX37/NAT10/MRPS11/SNU13/RRS1/NGDN/SNU13/DDX52/RRP36/UTP23/HELB/NOP9/TSR1/RPP40/SRFBP1/ABT1/RIOK2/NOB1
BP	GO:0010257	NADH dehydrogenase complex assembly	56	0.605376	2.69768	0.000215983	0.00658783	NDUFAF7/NDUFAF6/COA1/NDUFV3/NDUFB3/NDUFB5/BCS1L/NDUFB5/NDUFA12/NDUFA6/NDUFB11/NDUFA10/NDUFA8/NDUFB8/ND5/NDUFA7/NDUFS6/NDUFC2/NDUFC1/NDUFA2/NDUFA9/ND3/NDUFB7/TAZ/NDUFA7/NDUFS8/NDUFAF4/NDUFB1/NDUFAF2/OXA1L/NDUFB9/NDUFA13/FOXRED1/NDUFA11/NDUFAB1/NDUFB4/TIMM21/NDUFA5/TMEM126A/NDUFS1/NDUFB10/NDUFA11/NDUFV2/NDUFS7/ACAD9/NDUFV1/NDUFS2/NDUFA3/NDUFS3
CC	GO:0018995	host cellular component	56	0.522253	2.32727	0.000215983	0.00658783	NDC1/NMT2/DYNLT1/NUP153/MOV10/NUP205/AAAS/NUP188/NUP155/LMAN1/MVB12A/NUP93/NUP107/NUP35/NUP160/RANBP2/NUP133/NUP85/NUP58/RAB29/NUP37/SCO1/NUP98/TPR/SEH1L/VPS37A/NUP54/NUP62/POM121C/NUP88/BICD1/NUP42/SEC13/NUP50/POM121/NUP214/NUP214/TOP2B
BP	GO:0032981	mitochondrial respiratory chain complex I assembly	56	0.605376	2.69768	0.000215983	0.00658783	NDUFAF7/NDUFAF6/COA1/NDUFV3/NDUFB3/NDUFB5/BCS1L/NDUFB5/NDUFA12/NDUFA6/NDUFB11/NDUFA10/NDUFA8/NDUFB8/ND5/NDUFA7/NDUFS6/NDUFC2/NDUFC1/NDUFA2/NDUFA9/ND3/NDUFB7/TAZ/NDUFA7/NDUFS8/NDUFAF4/NDUFB1/NDUFAF2/OXA1L/NDUFB9/NDUFA13/FOXRED1/NDUFA11/NDUFAB1/NDUFB4/TIMM21/NDUFA5/TMEM126A/NDUFS1/NDUFB10/NDUFA11/NDUFV2/NDUFS7/ACAD9/NDUFV1/NDUFS2/NDUFA3/NDUFS3
CC	GO:0043657	host cell	56	0.522253	2.32727	0.000215983	0.00658783	NDC1/NMT2/DYNLT1/NUP153/MOV10/NUP205/AAAS/NUP188/NUP155/LMAN1/MVB12A/NUP93/NUP107/NUP35/NUP160/RANBP2/NUP133/NUP85/NUP58/RAB29/NUP37/SCO1/NUP98/TPR/SEH1L/VPS37A/NUP54/NUP62/POM121C/NUP88/BICD1/NUP42/SEC13/NUP50/POM121/NUP214/NUP214/TOP2B
BP	GO:0060147	regulation of posttranscriptional gene silencing	70	0.427239	1.99725	0.000216591	0.00658783	NDC1/NUP153/NUP205/AAAS/NUP188/NUP155/LIMD1/NUP93/NUP107/NUP35/NUP160/POLR2J/RANBP2/NUP133/POLR2A/NUP85/NUP58/NUP37/ZMPSTE24/NUP98/TPR/POLR2B/SEH1L/NUP54/POLR2G/NUP62/POM121C/NUP88/NUP42/SEC13/NCOR2/NUP50/POM121/TARBP2/POLR2I/NUP214/NUP214/POLR2C/PPP3CA
BP	GO:0060966	regulation of gene silencing by RNA	70	0.427239	1.99725	0.000216591	0.00658783	NDC1/NUP153/NUP205/AAAS/NUP188/NUP155/LIMD1/NUP93/NUP107/NUP35/NUP160/POLR2J/RANBP2/NUP133/POLR2A/NUP85/NUP58/NUP37/ZMPSTE24/NUP98/TPR/POLR2B/SEH1L/NUP54/POLR2G/NUP62/POM121C/NUP88/NUP42/SEC13/NCOR2/NUP50/POM121/TARBP2/POLR2I/NUP214/NUP214/POLR2C/PPP3CA
MF	GO:0019843	rRNA binding	60	0.485192	2.19157	0.000216826	0.00658783	RPF1/MRPS17/MRPS6/MRPL16/RPF2/PPAN/MRPS18A/IMP3/NOP53/MRPS7/RCC1L/NOL12/MRPS27/EMG1/KDM2B/MRPS11/MRPL11/KDM2B/RRS1/PTCD3/ERAL1/MRPL20/RPS13/FASTKD2/UTP23/RPL12/TACO1/DDX21/RPS3/NGRN
CC	GO:0098803	respiratory chain complex	65	0.597659	2.74745	0.000217014	0.00658783	UQCC3/CYTB/SDHB/SDHC/NDUFV3/NDUFB3/NDUFB5/BCS1L/NDUFB5/NDUFA12/COX1/NDUFA6/NDUFB11/NDUFA10/SDHD/NDUFA8/NDUFB8/SDHA/ND5/NDUFA7/NDUFS6/NDUFC2/NDUFC1/CYC1/NDUFA2/COX7C/NDUFA9/ND3/UQCRC1/NDUFB7/COX6B1/NDUFA7/NDUFS8/NDUFB1/NDUFB9/UQCRB/NDUFA13/FOXRED1/NDUFA11/NDUFAB1/NDUFB4/UQCRQ/NDUFA5/NDUFS1/NDUFB10/NDUFA11/NDUFV2/NDUFS7/COX8A/UQCR10/NDUFV1/NDUFS2/NDUFA3/NDUFS3/UQCRH/UQCRC2/NDUFS4/COX2
BP	GO:0042274	ribosomal small subunit biogenesis	71	0.526046	2.46879	0.000217202	0.00658783	UTP20/FCF1/NOP14/RPS27/RCL1/WDR3/BMS1/UTP6/UTP3/NOL10/RPS27L/UTP4/RRP7A/DCAF13/RRP7BP/PWP2/MRPS7/HEATR1/TBL3/WDR46/NOL11/DHX37/EMG1/NAT10/MRPS11/NOM1/SNU13/RRS1/NGDN/SNU13/DDX52/RRP36/ERAL1
MF	GO:0005261	cation channel activity	74	0.423715	2.00529	0.000217581	0.00658783	KCNQ5/ITPR1/CACNA1G/ITPR1/ITPR3/KCNH5/ANXA6/ATP5MC1/ANXA6/PIEZO1/ITGAV/P2RX1/ANXA2/ITPR2/TRPC4/PKD2/ATP5F1C/TRPM2/CALHM2/TRPC4/ATP5ME/KCNH3/KCNMA1/CACNG6/TRPM2/ATP5F1A/PANX1/TSPOAP1/TRPV2/ATP6/ATP5F1D/STIM2/KCNMA1/TRPM1/ATP5PO/TRPM3/ATP5PF/TRPM1/ATP5PD/TMC1/SEC61A1/ATP6/ATP5MG/SCN1A/ATP5F1B/CDK5/TRPM7/ATP5PB
CC	GO:0030684	preribosome	74	0.690532	3.26805	0.000217581	0.00658783	RPF1/UTP20/FCF1/NOP14/IMP4/NOC2L/UTP11/UTP18/WDR3/BMS1/FTSJ3/UTP6/UTP3/PPAN/NOL10/UTP4/RSL1D1/RRP7A/NOL6/UTP14A/IMP3/DCAF13/RRP7BP/WDR74/PWP2/PDCD11/WDR36/LAS1L/NOP56/BOP1/NOC4L/HEATR1/TBL3/WDR46/RRP1/EMG1/MPHOSPH10/SNU13/RRS1/NOP58/MAK16/NGDN/FBL/EBNA1BP2/RRP9/PES1/SNU13/RRP36/RRP1B/MRTO4/WDR12/KRR1/MDN1
CC	GO:0070469	respirasome	74	0.560491	2.65261	0.000217581	0.00658783	UQCC3/CYTB/SDHB/SDHC/NDUFV3/NDUFB3/NDUFB5/BCS1L/NDUFB5/TTC19/NDUFA12/COX1/NDUFA6/NDUFB11/NDUFA10/SDHD/NDUFA8/NDUFB8/SDHA/ND5/NDUFA7/NDUFS6/NDUFC2/NDUFC1/CYC1/NDUFA2/COX7C/NDUFA9/ND3/UQCRC1/NDUFB7/COX6B1/NDUFA7/NDUFS8/NDUFB1/COX7A2/OXA1L/NDUFB9/UQCRB/NDUFA13/FOXRED1/NDUFA11/NDUFAB1/NDUFB4/UQCRQ/NDUFA5/NDUFS1/NDUFB10/NDUFA11/NDUFV2/NDUFS7/COX7A2L/COX8A/UQCR10/NNT/NDUFV1/NDUFS2/NDUFA3/NDUFS3/UQCRH/U…
CC	GO:0005746	mitochondrial respirasome	69	0.567553	2.6451	0.000217912	0.00658783	UQCC3/CYTB/SDHB/SDHC/NDUFV3/NDUFB3/NDUFB5/BCS1L/NDUFB5/NDUFA12/COX1/NDUFA6/NDUFB11/NDUFA10/SDHD/NDUFA8/NDUFB8/SDHA/ND5/NDUFA7/NDUFS6/NDUFC2/NDUFC1/CYC1/NDUFA2/COX7C/NDUFA9/ND3/UQCRC1/NDUFB7/NDUFA7/NDUFS8/NDUFB1/COX7A2/OXA1L/NDUFB9/UQCRB/NDUFA13/FOXRED1/NDUFA11/NDUFAB1/NDUFB4/UQCRQ/NDUFA5/NDUFS1/NDUFB10/NDUFA11/NDUFV2/NDUFS7/COX7A2L/UQCR10/NNT/NDUFV1/NDUFS2/NDUFA3/NDUFS3/UQCRH/UQCRC2/NDUFS4
BP	GO:0042273	ribosomal large subunit biogenesis	69	0.52972	2.46878	0.000217912	0.00658783	RPF1/RPL7L1/BRIX1/NOC2L/GTPBP4/FTSJ3/RPF2/PPAN/MRPL1/RSL1D1/NIFK/NOP53/WDR74/DDX18/LAS1L/NOP2/BOP1/NOP2/SDAD1/MRPL11/DHX30/URB1/SNU13/RRS1/MAK16/NHP2/EBNA1BP2/PES1/NLE1/SNU13/NOL9/MRPL20/MRTO4/WDR12/MDN1/FASTKD2/RPL12/NOP16
BP	GO:0042775	mitochondrial ATP synthesis coupled electron transport	78	0.510108	2.43646	0.000217912	0.00658783	AFG1L/UQCC3/CYTB/SDHC/NDUFV3/NDUFB3/NDUFB5/NDUFB5/NDUFA12/COX1/NDUFA6/NDUFB11/NDUFA10/SDHD/NDUFA8/NDUFB8/SDHAF2/SDHA/ND5/NDUFA7/NDUFS6/NDUFC2/NDUFC1/CYC1/NDUFA2/COX7C/NDUFA9/ND3/UQCRC1/NDUFB7/TAZ/COX6B1/NDUFA7/NDUFS8/NDUFB1/NDUFB9/UQCRB/NDUFA13/NDUFA11/NDUFAB1/NDUFB4/UQCRQ/NDUFA5/NDUFS1/COX5B/COX6C/NDUFB10/NDUFA11/NDUFV2/NDUFS7/COX7A2L/COX8A/UQCR10/NDUFV1/NDUFS2/NDUFA3/NDUFS3/COQ9/UQCRH/UQCRC2/ND…
BP	GO:0060964	regulation of gene silencing by miRNA	68	0.439056	2.03873	0.000218055	0.00658783	NDC1/NUP153/NUP205/AAAS/NUP188/NUP155/LIMD1/NUP93/NUP107/NUP35/NUP160/POLR2J/RANBP2/NUP133/POLR2A/NUP85/NUP58/NUP37/ZMPSTE24/NUP98/TPR/POLR2B/SEH1L/NUP54/POLR2G/NUP62/POM121C/NUP88/NUP42/SEC13/NCOR2/NUP50/POM121/TARBP2/POLR2I/NUP214/NUP214/POLR2C/PPP3CA
BP	GO:0006119	oxidative phosphorylation	111	0.487939	2.49286	0.000218341	0.00658783	DNAJC30/TEFM/AFG1L/ATP5MC1/UQCC3/CYTB/COA6/UQCC2/SDHC/NDUFV3/DMAC2L/NIPSNAP2/NDUFB3/SHMT2/NDUFB5/NDUFB5/ATP5F1C/NDUFA12/COX1/ATP5ME/NDUFA6/NDUFB11/NDUFA10/SDHD/NDUFA8/NDUFB8/SDHAF2/SDHA/ND5/ATP5F1A/NDUFA7/NDUFS6/ATP6/ATP5F1D/NDUFC2/NDUFC1/CYC1/NDUFA2/COX7C/NDUFA9/ND3/UQCRC1/NDUFB7/TAZ/MSH2/COX6B1/NDUFA7/NDUFS8/NDUFB1/ATP5PO/COX7A2/NDUFB9/UQCRB/ATP5PF/NDUFA13/NDUFA11/NDUFAB1/NDUFB4/AK4/UQCRQ/ABCD1…
CC	GO:0030176	integral component of endoplasmic reticulum membrane	101	0.431305	2.16611	0.000218436	0.00658783	ESYT1/SLC27A2/HLA-DRB3/HLA-DQB1/HLA-DQB1/HLA-DQB1/HLA-B/HLA-DQB1/HACD1/HLA-DRB5/CALR/HLA-DQB1/HLA-DQB1/ALG3/HLA-DRB5/HLA-DQB1/ELOVL5/DPAGT1/HACD2/DPM3/TECR/TAP2/HLA-DPA1/HLA-B/HLA-DRB1/HLA-DPB1/HLA-DRA/HLA-DRB1/BCAP31/MARCHF6/PKD2/HLA-DQA1/CD74/TAPBP/CD74/HLA-B/TAPT1/HLA-A/HLA-C/HLA-B/HLA-A/HLA-C/SREBF2/CANX/HLA-A/HLA-DRB1/STING1/HLA-C/HLA-DRB1/HLA-DRB1/SARAF/HLA-DRB1/HLA-DRB1/TAP1/ZMPSTE24/HLA-D…
BP	GO:0042773	ATP synthesis coupled electron transport	79	0.513858	2.46235	0.000218723	0.00658783	AFG1L/UQCC3/CYTB/COA6/SDHC/NDUFV3/NDUFB3/NDUFB5/NDUFB5/NDUFA12/COX1/NDUFA6/NDUFB11/NDUFA10/SDHD/NDUFA8/NDUFB8/SDHAF2/SDHA/ND5/NDUFA7/NDUFS6/NDUFC2/NDUFC1/CYC1/NDUFA2/COX7C/NDUFA9/ND3/UQCRC1/NDUFB7/TAZ/COX6B1/NDUFA7/NDUFS8/NDUFB1/NDUFB9/UQCRB/NDUFA13/NDUFA11/NDUFAB1/NDUFB4/UQCRQ/NDUFA5/NDUFS1/COX5B/COX6C/NDUFB10/NDUFA11/NDUFV2/NDUFS7/COX7A2L/COX8A/UQCR10/NDUFV1/NDUFS2/NDUFA3/NDUFS3/COQ9/UQCRH/UQCR…
BP	GO:1990542	mitochondrial transmembrane transport	72	0.446482	2.09983	0.000218771	0.00658783	DNAJC30/GRPEL1/SLC25A22/TOMM20/PAM16/ATP5MC1/SLC25A32/AFG3L2/CHCHD4/DMAC2L/ATP5F1C/DNAJC19/TIMM44/ATP5ME/CPT1B/SLC25A29/HSPD1/CPT1B/TOMM40/ATP5F1A/MAIP1/MCUR1/ATP6/ATP5F1D/CYC1/TIMM17B/SLC25A1/ATP5PO/ATP5PF/TIMM50/CPT1A/SFXN5/TIMM21/ROMO1/ATP5PD/COX5B/PNPT1/ATP6/ATP5MG/ATP5F1B/SLC25A13/ATP5PB/MCUB/OPA1/SFXN3/STOML2/STOML2/OPA1/SLC25A12
BP	GO:0006415	translational termination	96	0.599993	2.98338	0.000218866	0.00658783	MRPS17/MRPS33/MRPS15/MRPS6/MRPL51/MRPL28/MRPS28/MRPL16/MRPL41/MRPL58/MRPL1/MRPS18A/MRPS24/MRPS16/MRPL4/MRPS35/CHCHD1/MRPS22/MRPL32/MRPL27/MRPS14/MRPS26/MRPS7/AURKAIP1/MRPS18B/MRPL33/MRPS27/MRPS12/MRPS9/MRPS31/MRRF/MRPL30/MRPL47/MRPS11/MRPL15/MRPL11/MRPL57/MRPL19/MRPL46/PTCD3/MRPS5/MRPL40/MRPS25/MRPL23/MRPL39/MRPS10/ERAL1/GFM2/MRPL54/MRPL20/MRPL17/MRPL53/MRPL48/GLE1/MRPS34/MRPL13/OXA1L/MRPL45/MRPS…
BP	GO:0033108	mitochondrial respiratory chain complex assembly	87	0.61308	2.99515	0.000218866	0.00658783	COA4/UQCC3/NDUFAF7/TFAM/NDUFAF6/UQCC2/C12orf73/CHCHD4/COA1/COX16/NDUFV3/NDUFB3/NDUFB5/BCS1L/NDUFB5/TTC19/NDUFA12/SMIM20/NDUFA6/SDHAF3/NDUFB11/NDUFA10/NDUFA8/NDUFB8/SDHAF2/ND5/NDUFA7/NDUFS6/NDUFC2/COA5/NDUFC1/SCO1/NDUFA2/NDUFA9/ND3/NDUFB7/TAZ/NDUFA7/NDUFS8/NDUFAF4/NDUFB1/NDUFAF2/OXA1L/NDUFB9/UQCRB/NDUFA13/SAMM50/FOXRED1/NDUFA11/NDUFAB1/NDUFB4/TACO1/COX14/TIMM21/COX20/NDUFA5/COX17/UQCC1/TMEM126A/ND…
CC	GO:0031227	intrinsic component of endoplasmic reticulum membrane	103	0.417851	2.10872	0.000219058	0.00658783	ESYT1/SLC27A2/HLA-DRB3/HLA-DQB1/HLA-DQB1/HLA-DQB1/HLA-B/HLA-DQB1/HACD1/HLA-DRB5/CALR/HLA-DQB1/HLA-DQB1/ALG3/HLA-DRB5/HLA-DQB1/ELOVL5/DPAGT1/HACD2/DPM3/TECR/TAP2/HLA-DPA1/HLA-B/HLA-DRB1/HLA-DPB1/HLA-DRA/HLA-DRB1/BCAP31/MARCHF6/PKD2/HLA-DQA1/CD74/TAPBP/CD74/HLA-B/TAPT1/HLA-A/HLA-C/HLA-B/HLA-A/HLA-C/SREBF2/CANX/HLA-A/HLA-DRB1/STING1/HLA-C/HLA-DRB1/HLA-DRB1/SARAF/HLA-DRB1/HLA-DRB1/TAP1/ZMPSTE24/HLA-D…
MF	GO:0015267	channel activity	110	0.354604	1.80913	0.000219154	0.00658783	KCNQ5/ITPR1/CACNA1G/ITPR1/ITPR3/LRRC8A/KCNH5/CLCC1/ANXA6/ATP5MC1/ANXA6/VDAC3/PIEZO1/ITGAV/P2RX1/ANXA2/TMEM109/ITPR2/BCL2/VDAC2/VDAC1/TRPC4/PKD2/ATP5F1C/TRPM2/CALHM2/TRPC4/ATP5ME/KCNH3/KCNMA1/GPR89A/CACNG6/GRID2/TOMM40/TRPM2/TTYH2/ATP5F1A/PANX1/TSPOAP1/TRPV2/ATP6/ATP5F1D/STIM2/KCNMA1
MF	GO:0022803	passive transmembrane transporter activity	110	0.354604	1.80913	0.000219154	0.00658783	KCNQ5/ITPR1/CACNA1G/ITPR1/ITPR3/LRRC8A/KCNH5/CLCC1/ANXA6/ATP5MC1/ANXA6/VDAC3/PIEZO1/ITGAV/P2RX1/ANXA2/TMEM109/ITPR2/BCL2/VDAC2/VDAC1/TRPC4/PKD2/ATP5F1C/TRPM2/CALHM2/TRPC4/ATP5ME/KCNH3/KCNMA1/GPR89A/CACNG6/GRID2/TOMM40/TRPM2/TTYH2/ATP5F1A/PANX1/TSPOAP1/TRPV2/ATP6/ATP5F1D/STIM2/KCNMA1
CC	GO:0000313	organellar ribosome	80	0.632653	3.03968	0.000219202	0.00658783	MRPS17/MRPS33/MRPS15/MRPS6/MRPL51/MRPL28/MRPS28/MRPL16/MRPL41/MRPL58/MRPS18A/MRPS24/MRPS16/MRPL4/MRPS35/CHCHD1/MRPS22/MRPL32/MRPL27/MRPS14/MRPS26/MRPS7/MRPS18B/MRPL33/MRPS27/MRPS12/MRPS9/MRPS31/MRPL30/MRPL47/MRPS11/MRPL15/MRPL11/MRPL57/MRPL19/MRPL46/MRPS5/MRPL40/MRPL23/NDUFA7/MRPL39/MRPS10/MRPL54/MRPL20/MRPL17/MRPL53/MRPL48/MRPS34/MRPL13/NDUFA7/MRPL45/NDUFAB1/MRPL24/MRPS30/MRPS2/MRPL43/MRPL38/MRP…
CC	GO:0005761	mitochondrial ribosome	80	0.632653	3.03968	0.000219202	0.00658783	MRPS17/MRPS33/MRPS15/MRPS6/MRPL51/MRPL28/MRPS28/MRPL16/MRPL41/MRPL58/MRPS18A/MRPS24/MRPS16/MRPL4/MRPS35/CHCHD1/MRPS22/MRPL32/MRPL27/MRPS14/MRPS26/MRPS7/MRPS18B/MRPL33/MRPS27/MRPS12/MRPS9/MRPS31/MRPL30/MRPL47/MRPS11/MRPL15/MRPL11/MRPL57/MRPL19/MRPL46/MRPS5/MRPL40/MRPL23/NDUFA7/MRPL39/MRPS10/MRPL54/MRPL20/MRPL17/MRPL53/MRPL48/MRPS34/MRPL13/NDUFA7/MRPL45/NDUFAB1/MRPL24/MRPS30/MRPS2/MRPL43/MRPL38/MRP…
CC	GO:0098800	inner mitochondrial membrane protein complex	107	0.583841	2.96116	0.000219587	0.00658783	GRPEL1/PHB2/PAM16/ATP5MC1/UQCC3/ATP5MD/CYTB/SDHB/AFG3L2/SDHC/NDUFV3/NDUFB3/NDUFB5/BCS1L/NDUFB5/ATP5F1C/NDUFA12/DNAJC19/COX1/ATP5ME/SPG7/NDUFA6/TIMM22/SPG7/NDUFB11/NDUFA10/APOO/SDHD/NDUFA8/NDUFB8/PHB/SDHA/ND5/TIMM10/AGK/ATP5F1A/NDUFA7/IMMT/NDUFS6/ATP6/ATP5F1D/NDUFC2/NDUFC1/CYC1/IMMT/TIMM17B/IMMT/NDUFA2/COX7C/NDUFA9/ND3/IMMT/UQCRC1/NDUFB7/NDUFA7/NDUFS8/MICOS13/NDUFB1/ATP5PO/TIMM29/NDUFB9/UQCRB/ATP5…
CC	GO:1990204	oxidoreductase complex	90	0.513025	2.5188	0.000219635	0.00658783	PDK1/DLST/UQCC3/CYTB/SDHB/BCKDHB/CBR4/SDHC/NDUFV3/NDUFB3/NDUFB5/BCS1L/NDUFB5/NDUFA12/COX1/BCKDHA/PDHB/PDHA2/NDUFA6/NDUFB11/NDUFA10/DLAT/SDHD/NDUFA8/NDUFB8/SDHA/ND5/PDK2/PDHA1/NDUFA7/NDUFS6/NDUFC2/NDUFC1/CYC1/NDUFA2/NDUFA9/ND3/GCSH/PDHA1/UQCRC1/NDUFB7/PDHX/NDUFA7/NDUFS8/NDUFB1/NDUFB9/UQCRB/NDUFA13/KAT2A/FOXRED1/NDUFA11/NDUFAB1/NDUFB4/UQCRQ/NDUFA5/NDUFS1/NDUFB10/NDUFA11/NDUFV2/NDUFS7/OGDH/UQCR10/ND…
BP	GO:0022904	respiratory electron transport chain	92	0.471188	2.32168	0.000220119	0.00658783	SLC25A22/AFG1L/UQCC3/CYTB/SDHB/COA6/SDHC/NDUFV3/NDUFB3/NDUFB5/NDUFB5/NDUFA12/COX1/NDUFA6/NDUFB11/NDUFA10/SDHD/NDUFA8/NDUFB8/SDHAF2/SDHA/ND5/NDUFA7/NDUFS6/NDUFC2/NDUFC1/CYC1/NDUFA2/MYBBP1A/COX7C/NDUFA9/ND3/UQCRC1/NDUFB7/TAZ/COX6B1/NDUFA7/NDUFS8/NDUFB1/NDUFAF2/NDUFB9/UQCRB/NDUFA13/NDUFA11/NDUFAB1/NDUFB4/UQCRQ/NDUFA5/POLG2/NDUFS1/COX5B/SCO2/COX6C/NDUFB10/NDUFA11/NDUFV2/NDUFS7/SLC25A13/COX7A2L/COX8A/…
BP	GO:0070125	mitochondrial translational elongation	84	0.652782	3.1645	0.000220313	0.00658783	MRPS17/MRPS33/MRPS15/MRPS6/MRPL51/MRPL28/MRPS28/MRPL16/MRPL41/MRPL58/MRPL1/MRPS18A/MRPS24/MRPS16/MRPL4/MRPS35/CHCHD1/MRPS22/MRPL32/MRPL27/MRPS14/MRPS26/MRPS7/GFM1/AURKAIP1/MRPS18B/MRPL33/MRPS27/MRPS12/MRPS9/MRPS31/MRPL30/MRPL47/MRPS11/MRPL15/MRPL11/MRPL57/MRPL19/MRPL46/PTCD3/MRPS5/MRPL40/MRPS25/MRPL23/MRPL39/MRPS10/ERAL1/MRPL54/MRPL20/MRPL17/MRPL53/MRPL48/MRPS34/MRPL13/OXA1L/MRPL45/MRPS23/MRPL24/…
BP	GO:0070126	mitochondrial translational termination	84	0.66275	3.21282	0.000220313	0.00658783	MRPS17/MRPS33/MRPS15/MRPS6/MRPL51/MRPL28/MRPS28/MRPL16/MRPL41/MRPL58/MRPL1/MRPS18A/MRPS24/MRPS16/MRPL4/MRPS35/CHCHD1/MRPS22/MRPL32/MRPL27/MRPS14/MRPS26/MRPS7/AURKAIP1/MRPS18B/MRPL33/MRPS27/MRPS12/MRPS9/MRPS31/MRRF/MRPL30/MRPL47/MRPS11/MRPL15/MRPL11/MRPL57/MRPL19/MRPL46/PTCD3/MRPS5/MRPL40/MRPS25/MRPL23/MRPL39/MRPS10/ERAL1/GFM2/MRPL54/MRPL20/MRPL17/MRPL53/MRPL48/MRPS34/MRPL13/OXA1L/MRPL45/MRPS23/MR…
MF	GO:0016747	transferase activity, transferring acyl groups other than amino-acyl groups	131	0.404408	2.12075	0.000222469	0.00658783	ABHD4/NAT14/AGPAT2/GPAT4/MCAT/GPAT3/HGSNAT/CERS5/LPCAT4/NMT2/AGPAT5/DLST/KAT6A/ELOVL5/BRD1/LPCAT1/LIPT1/CERS6/SPTLC2/DGAT1/BRPF1/MCM3AP/ACAA1/MCRS1/KAT6B/NAT10/AGPAT3/ESCO1/ZDHHC17/CPT1B/CPT1B/DLAT/MBOAT7/SPTLC1/PHF20/MSL3/ING3/ZDHHC20/USP22/AGPAT3/ATF2/ZDHHC2/SOAT1/CERS2/TAZ/PHF14/ACAA2/KAT2A/CPT1A/OSGEPL1/MEAF6/PHF14/KAT14/ACAT1/HADHB/KANSL3/CREBBP/ZDHHC6/GNPNAT1/KANSL1
BP	GO:0006414	translational elongation	119	0.488124	2.51858	0.000222568	0.00658783	MRPS17/MRPS33/MRPS15/MRPS6/MRPL51/MRPL28/MRPS28/MRPL16/MRPL41/MRPL58/MRPL1/MRPS18A/MRPS24/MRPS16/MRPL4/MRPS35/CHCHD1/MRPS22/MRPL32/MRPL27/MRPS14/MRPS26/MRPS7/GFM1/AURKAIP1/MRPS18B/MRPL33/MRPS27/MRPS12/MRPS9/MRPS31/EEF2K/MRPL30/MRPL47/MRPS11/MRPL15/MRPL11/MRPL57/MRPL19/MRPL46/PTCD3/MRPS5/MRPL40/MRPS25/MRPL23/MRPL39/MRPS10/ERAL1/MRPL54/MRPL20/MRPL17/MRPL53/MRPL48/MRPS34/MRPL13/OXA1L/MRPL45/MRPS23/M…
BP	GO:0071166	ribonucleoprotein complex localization	119	0.348871	1.80008	0.000222568	0.00658783	NDC1/NOL6/NUP153/NUP205/THOC2/AAAS/NUP188/NUP155/MCM3AP/THOC5/THOC2/SDAD1/NUP93/NUP107/NUP35/NUP160/RRS1/RANBP2/NUP133/NUP85/RBM15B/NUP58/THOC6/NUP37/NUP98/TPR/GLE1/DHX38/CHTOP/YTHDC1/NSUN2/PRPF31/NOP9/POLDIP3/SEH1L/THOC1/ALYREF/PRPF31/NUP54/NUP62/NXF1/POM121C/NUP88/NUP42/SEC13/RIOK2/NUP50/POM121/SLU7/NXF1/NPM1/NUP214/NUP214/THOC7
BP	GO:0071426	ribonucleoprotein complex export from nucleus	118	0.344943	1.77722	0.000222568	0.00658783	NDC1/NOL6/NUP153/NUP205/THOC2/AAAS/NUP188/NUP155/MCM3AP/THOC5/THOC2/SDAD1/NUP93/NUP107/NUP35/NUP160/RRS1/RANBP2/NUP133/NUP85/RBM15B/NUP58/THOC6/NUP37/NUP98/TPR/GLE1/DHX38/CHTOP/YTHDC1/NSUN2/NOP9/POLDIP3/SEH1L/THOC1/ALYREF/NUP54/NUP62/NXF1/POM121C/NUP88/NUP42/SEC13/RIOK2/NUP50/POM121/SLU7/NXF1/NPM1/NUP214/NUP214/THOC7
BP	GO:0022900	electron transport chain	127	0.366067	1.90608	0.000222866	0.00658783	SLC25A22/AFG1L/IDH3B/UQCC3/CYTB/SDHB/COA6/FDX2/SDHC/ASPH/NDUFV3/PTGES2/NDUFB3/NDUFB5/NDUFB5/NDUFA12/COX1/NDUFA6/TXNRD3/NDUFB11/NDUFA10/SDHD/NDUFA8/NDUFB8/SDHAF2/SDHA/ND5/CYB5B/ME2/NDUFA7/NDUFS6/NDUFC2/NDUFC1/CYC1/NDUFA2/MYBBP1A/COX7C/NDUFA9/ND3/UQCRC1/FDX1/NDUFB7/TAZ/COX6B1/NDUFA7/NDUFS8/NDUFB1/NDUFAF2/COX7A2/NDUFB9/POR/UQCRB/NDUFA13/NDUFA11/NDUFAB1/NDUFB4/UQCRQ/POR/NDUFA5/POLG2/NDUFS1/COX5B/SCO2…
BP	GO:0032543	mitochondrial translation	126	0.626808	3.25973	0.000222965	0.00658783	MRPS17/MRPS33/MRPS15/MRPS6/MRPL51/MRPL28/MRPS28/MRPL16/MRPL41/MRPL58/MRPL1/MRPS18A/MRPS24/MRPS16/MRPL4/TRMT10C/MRPS35/CHCHD1/MRPS22/LARS2/MRPL32/MRPL27/MRPS14/SARS2/C1QBP/MRPS26/UQCC2/MRPS7/RPUSD4/RCC1L/GFM1/AURKAIP1/MRPS18B/SHMT2/MRPL33/MRPS27/MRPS12/MRPS9/MRPS31/MRRF/MRPL30/MRPL47/MRPS11/MRPL15/MRPL11/MRPL57/MRPL19/RMND1/MRPL46/PTCD3/MRPS5/GATB/DARS2/LRPPRC/MRPL40/MTIF2/MRPS25/MRPL23/NDUFA7/MRP…
BP	GO:0045333	cellular respiration	149	0.372374	1.99535	0.000223864	0.00658783	ME3/SLC25A22/AFG1L/DLST/IDH3B/SLC25A14/UQCC3/CYTB/NOP53/SDHB/COA6/SDHC/TRAP1/NDUFV3/NDUFB3/SHMT2/NDUFB5/NDUFB5/NDUFA12/COX1/MDH2/PDHB/PDHA2/NDUFA6/NDUFB11/NDUFA10/DLAT/SDHD/NDUFA8/NDUFB8/SDHAF2/SDHA/ND5/PDHA1/ME2/NDUFA7/COQ10B/NDUFS6/ATP5F1D/IDH3A/NDUFC2/NDUFC1/CYC1/IDH3G/NDUFA2/MYBBP1A/COX7C/SUCLG1/NDUFA9/ND3/PDHA1/UQCRC1/NDUFB7/TAZ/COX6B1/NDUFA7/NDUFS8/SUCLG2/NDUFB1/NDUFAF2/OXA1L/NDUFB9/UQCRB/N…
BP	GO:0140053	mitochondrial gene expression	149	0.609625	3.26665	0.000223864	0.00658783	MRPS17/MRPS33/MRPS15/MTERF1/TEFM/MRPS6/MRPL51/MRPL28/MRPS28/MRPL16/MRPL41/MRPL58/MRPL1/MRPS18A/MRPS24/TFAM/MRPS16/MRPL4/TRMT10C/MRPS35/CHCHD1/MRPS22/LARS2/MRPL32/MRPL27/MRPS14/SARS2/C1QBP/MRPS26/UQCC2/MTO1/MRPS7/RPUSD4/RCC1L/GFM1/AURKAIP1/MRPS18B/SHMT2/MRPL33/SUPV3L1/MRPS27/MRPS12/MRPS9/MRPS31/MRRF/MRPL30/MRPL47/MRPS11/MRPL15/MRPL11/MRPL57/MRPL19/RMND1/MRPL46/PTCD3/POLRMT/MRPS5/GATB/DARS2/LRPPRC/…
MF	GO:0016746	transferase activity, transferring acyl groups	148	0.364184	1.94986	0.000224165	0.00658783	ABHD4/NAT14/AGPAT2/GPAT4/MCAT/GPAT3/HGSNAT/CERS5/F13A1/LPCAT4/NMT2/AGPAT5/DLST/TGM1/KAT6A/ELOVL5/BRD1/LPCAT1/LIPT1/CERS6/SPTLC2/LPGAT1/DGAT1/BRPF1/MCM3AP/ACAA1/MCRS1/KAT6B/NAT10/AGPAT3/ESCO1/ZDHHC17/CPT1B/CPT1B/DLAT/MBOAT7/SPTLC1/PHF20/MSL3/ING3/ZDHHC20/USP22/AGPAT3/ATF2/ZDHHC2/SOAT1/CERS2/TAZ/PDHX/PHF14/ACAA2/KAT2A/CPT1A/OSGEPL1/MEAF6/PHF14/TMEM68/KAT14
MF	GO:0003735	structural constituent of ribosome	147	0.329666	1.76289	0.000224517	0.00658783	RPL7L1/MRPS17/MRPS33/MRPS15/RPS27/MRPS6/MRPL51/MRPL28/MRPL16/MRPL41/MRPL1/RPS27L/MRPS18A/MRPS24/MRPS16/MRPL4/MRPS35/MRPS22/MRPL32/MRPL27/MRPS14/MRPS7/MRPS18B/MRPL33/MRPS12/MRPS9/MRPS31/MRPL30/MRPL47/MRPS11/MRPL15/MRPL11/MRPL57/MRPL19/MRPL46/RPL36AL/MRPS5/MRPS25/MRPL23/NDUFA7/MRPL54/RPL22L1/MRPL20/MRPL17/MRPS34/MRPL13/NDUFA7/RPS13/RPL12/MRPS23/MRPL24/RPS3/MRPS30/RPL3L/RPL22/MRPS2/MRPL43/RPS7/RPL30…
CC	GO:0044391	ribosomal subunit	170	0.328088	1.7996	0.000226757	0.00658783	RPL7L1/MRPS17/MRPS33/MRPS15/RPS27/MRPS6/MRPL51/MRPL28/MRPS28/MRPL16/MRPL41/MRPL58/MRPL1/RPS27L/MRPS18A/MRPS24/MRPS16/MRPL4/MRPS35/MRPS22/MRPL32/MRPL27/MRPS14/MRPS26/MRPS7/MRPS18B/MRPL33/MRPS27/MRPS12/MRPS9/MRPS31/MRPL30/MRPL47/MRPS11/MRPL15/MRPL11/MRPL57/MRPL19/MRPL46/RPL36AL/MRPS5/MRPL40/MRPL23/MRPL39/MRPS10/MRPL54/MRPL20/MRPL17/MRPL53/MRPL48/MRPS34/MRPL13/RPS13/MRPL45/RPL12/NDUFAB1/MRPL24/RPS3/…
MF	GO:0042393	histone binding	175	0.351304	1.93319	0.000228624	0.00658783	SFMBT2/L3MBTL3/ZMYND11/UHRF1/ZMYND11/MTF2/SCML2/NOC2L/SAMD1/CDYL2/KAT6A/H2AX/GLYR1/GLYR1/GLYR1/BRD1/CBX2/BAZ1B/CHD1/KMT2A/BRPF1/MCM3AP/PBRM1/KAT6B/USP3/TRIM24/ZMYND8/SMARCC1/ZMYND8/MBTD1/ZMYND8/TP53BP1/UHRF2/INO80/BAZ2A/KDM5A/MSL3/ING3/PHF6/CDYL/SCMH1/SUZ12/PWWP2A/MBTD1/RCC1/BRD7/TBL1XR1/BRD7/JAK2/SMARCA5/PHF8/MPHOSPH8/PHF14/RRP8/SPIN4/CBX5/L3MBTL2/KDM5B/PARP9/ANP32E/TBL1X/PHF14/YEATS2/CHD2/DTX3L…
BP	GO:0006364	rRNA processing	205	0.524848	2.9572	0.000229885	0.00658783	RPF1/RPL7L1/UTP20/TEX10/FCF1/NOP14/IMP4/RPS27/UTP11/RCL1/GTPBP4/UTP15/UTP18/WDR3/BMS1/FTSJ3/WDR18/UTP6/UTP3/RPF2/NOL10/MRM1/MRPL1/UTP4/RSL1D1/RRP7A/NIFK/NOL6/UTP14A/IMP3/DCAF13/NOP53/WDR75/RRP7BP/PELP1/WDR74/PWP2/PDCD11/DDX18/WDR36/LAS1L/DDX10/WDR43/RRP12/NOP56/NOP2/BOP1/DDX51/MRM3/NOC4L/RPUSD4/HEATR1/TBL3/WDR46/NOL11/GAR1/DHX37/RRP1/RPP38/NOP2/EMG1/NOP10/DDX54/DIMT1/MPHOSPH10/DDX47/SENP3/NAT10/M…
CC	GO:0005840	ribosome	204	0.317137	1.78468	0.000230044	0.00658783	RPL7L1/MRPS17/MRPS33/MRPS15/RPS27/MRPS6/MRPL51/MRPL28/MRPS28/MRPL16/MRPL41/MRPL58/MRPL1/RPS27L/MRPS18A/MRPS24/MRPS16/MRPL4/MRPS35/CHCHD1/MRPS22/MRPL32/MRPL27/MRPS14/MRPS26/MRPS7/AURKAIP1/MRPS18B/MRPL33/MRPS27/MRPS12/MRPS9/MRPS31/MRPL30/MRPL47/MRPS11/MRPL15/MRPL11/MRPL57/MRPL19/MRPL46/NUFIP1/PTCD3/RPL36AL/MRPS5/MRPL40/CANX/MRPS25/MRPL23/NDUFA7/MRPL39/MRPS10/MRPL54/RPL22L1/MRPL20/MRPL17/MRPL53/MRPL…
CC	GO:0031965	nuclear membrane	204	0.332389	1.87051	0.000230044	0.00658783	ITPR1/ALOX5/ITPR1/ITPR3/TMEM43/TMEM97/NDC1/CLCC1/LBR/ZBED1/GTPBP4/UTP18/WDR3/AHCTF1/POMZP3/AKAP6/CCND2/P2RX1/TMEM109/DPY19L4/SYNE3/NUP153/RRP12/SUN1/DNAJB14/NUP205/BCL2/NOC4L/AAAS/SYNE3/NUP155/OSBPL3/MCM3AP/LMNA/DHX37/ZBTB1/LMNA/RNF13/HAX1/SENP1/NUP93/NUP107/NUP35/LYPLA1/MRPL19/TNRC18/DPY19L3/RANBP2/NUP133/TMEM201/SMPD4/NUP85/SMPD4/PHF20/NUP58/LRPPRC/LMNB1/FZR1/CEPT1/LEMD3/NRM/BRIP1/ZMPSTE24/RCC1…
BP	GO:0046034	ATP metabolic process	233	0.368636	2.11746	0.000231321	0.00658783	MYH4/APP/DNAJC30/MYH3/SLC2A6/AK5/HK2/NDC1/TEFM/AFG1L/NUDT5/ATP5MC1/UQCC3/CYTB/NUP153/NUDT5/NUP205/COA6/UQCC2/BEND3/AAAS/SDHC/NUP188/NUP155/NDUFV3/DMAC2L/NIPSNAP2/NDUFB3/SHMT2/NDUFB5/PFKP/NDUFB5/ATP5F1C/NDUFA12/COX1/NUP93/NUP107/NUP35/ATP5ME/NUP160/GPI/NDUFA6/RANBP2/NUP133/NUP85/NDUFB11/NDUFA10/SDHD/NDUFA8/NDUFB8/SDHAF2/NUP58/SDHA/ND5/ATP5F1A/NDUFA7/TSPO/NUP37/INSR/NDUFS6/ATP6/ATP5F1D/NDUFC2/NDUFC…
BP	GO:0016072	rRNA metabolic process	213	0.512078	2.89897	0.000231965	0.00658783	RPF1/RPL7L1/UTP20/TEX10/FCF1/NOP14/IMP4/RPS27/UTP11/RCL1/GTPBP4/UTP15/UTP18/WDR3/BMS1/FTSJ3/WDR18/UTP6/UTP3/RPF2/NOL10/MRM1/MRPL1/UTP4/RSL1D1/RRP7A/NIFK/NOL6/UTP14A/IMP3/DCAF13/NOP53/WDR75/RRP7BP/PELP1/WDR74/PWP2/PDCD11/DDX18/WDR36/LAS1L/DDX10/WDR43/RRP12/NOP56/NOP2/BOP1/DDX51/MRM3/NOC4L/RPUSD4/HEATR1/TBL3/WDR46/NOL11/GAR1/DHX37/RRP1/RPP38/NOP2/EMG1/NOP10/DDX54/DIMT1/MPHOSPH10/DDX47/SENP3/NAT10/M…
CC	GO:0098798	mitochondrial protein complex	224	0.609895	3.4815	0.000232126	0.00658783	PDK1/GRPEL1/MRPS17/MRPS33/MRPS15/TOMM20/PHB2/PAM16/MRPS6/MRPL51/ATP5MC1/MRPL28/MRPS28/MRPL16/MRPL41/UQCC3/MRPL58/ATP5MD/MRPS18A/CYTB/TOMM5/MRPS24/TOMM22/MRPS16/MRPL4/TRMT10C/MRPS35/MCCC2/MRPS22/MRPL32/MRPL27/SDHB/MRPS14/AFG3L2/MRPS26/MRPS7/HSPA9/HSPA9/BCKDHB/SDHC/VDAC1/MCCC1/NDUFV3/NDUFB3/MRPS18B/MRPL33/SUPV3L1/NDUFB5/MRPS27/MRPS12/MRPS9/MRPS31/BCS1L/TOMM70/TIMM9/NDUFB5/ATP5F1C/NDUFA12/DNAJC19/CO…
CC	GO:0031301	integral component of organelle membrane	231	0.372096	2.13268	0.000232558	0.00658783	VAMP5/ESYT1/SLC27A2/HLA-DRB3/HLA-DQB1/SLC25A19/HLA-DQB1/HLA-DQB1/TMEM43/HLA-B/HLA-DQB1/HACD1/LBR/HLA-DRB5/CALR/TOMM20/HLA-DQB1/ITM2B/HLA-DQB1/ALG3/HLA-DRB5/UQCC3/HLA-DQB1/ELOVL5/PIGBOS1/DPAGT1/P2RX1/CYTB/BET1/HACD2/DPM3/TECR/SUN1/TAP2/AFG3L2/HLA-DPA1/SYNJ2BP/HLA-B/HLA-DRB1/CLSTN1/HLA-DPB1/GALNT2/HLA-DRA/HLA-DRB1/COA1/COX16/BCAP31/MARCHF6/SYNGR1/PKD2/HLA-DQA1/CD74/TAPBP/CD74/RHOT1/HLA-B/RHOT1/SPG7…
CC	GO:0031300	intrinsic component of organelle membrane	248	0.326161	1.88854	0.000232666	0.00658783	VAMP5/ESYT1/SLC27A2/HLA-DRB3/HLA-DQB1/SLC25A19/HLA-DQB1/HLA-DQB1/TMEM43/HLA-B/HLA-DQB1/HACD1/LBR/HLA-DRB5/CALR/TOMM20/HLA-DQB1/ITM2B/HLA-DQB1/ALG3/HLA-DRB5/UQCC3/HLA-DQB1/ELOVL5/PIGBOS1/DPAGT1/P2RX1/CYTB/BET1/HACD2/DPM3/TECR/SUN1/TAP2/AFG3L2/HLA-DPA1/SYNJ2BP/HLA-B/HLA-DRB1/CLSTN1/HLA-DPB1/GALNT2/HLA-DRA/HLA-DRB1/COA1/COX16/BCAP31/MARCHF6/SYNGR1/PKD2/HLA-DQA1/CD74/TAPBP/CD74/RHOT1/HLA-B/RHOT1/SPG7…
BP	GO:0042254	ribosome biogenesis	280	0.484342	2.86044	0.000233536	0.00658783	RPF1/RPL7L1/UTP20/TEX10/FCF1/NOP14/BRIX1/IMP4/NOC2L/RPS27/UTP11/RCL1/GTPBP4/UTP15/UTP18/WDR3/BMS1/FTSJ3/WDR18/UTP6/UTP3/RPF2/PPAN/NOL10/MRM1/MRPL1/RPS27L/UTP4/RSL1D1/RRP7A/NIFK/NOL6/UTP14A/IMP3/DCAF13/NOP53/WDR75/DDX31/RRP7BP/PELP1/WDR74/PWP2/PDCD11/DDX18/WDR36/LAS1L/DDX10/WDR43/RRP12/NOP56/NOP2/BOP1/DDX51/GNL2/C1QBP/MRM3/NOC4L/MRPS7/RPUSD4/HEATR1/TBL3/WDR46/NOL11/ZNF658/GTPBP10/GAR1/DHX37/RRP1/R…
BP	GO:0034470	ncRNA processing	345	0.396316	2.39301	0.000239923	0.0066131	RPF1/RPL7L1/UTP20/TEX10/FCF1/NOP14/IMP4/RPS27/UTP11/RCL1/TUT4/GTPBP4/UTP15/UTP18/WDR3/BMS1/FTSJ3/WDR18/DTWD1/UTP6/UTP3/RPF2/NOL10/MRM1/MRPL1/UTP4/RSL1D1/RRP7A/NIFK/NOL6/UTP14A/IMP3/DCAF13/NOP53/WDR75/TRMT10C/RRP7BP/PELP1/WDR74/PWP2/PDCD11/DDX18/WDR36/LAS1L/DDX10/WDR43/RRP12/NOP56/NOP2/BOP1/DDX51/MRM3/NOC4L/MTO1/RPUSD4/HEATR1/TBL3/DICER1/WDR46/PUS7/NOL11/POP1/PTCD1/GAR1/DHX37/RRP1/RPP38/NOP2/EMG1/…
BP	GO:0022613	ribonucleoprotein complex biogenesis	401	0.38047	2.33628	0.000241721	0.0066131	RPF1/RPL7L1/UTP20/TEX10/FCF1/NOP14/BRIX1/IMP4/NOC2L/RPS27/UTP11/RCL1/GTPBP4/UTP15/UTP18/WDR3/BMS1/FTSJ3/WDR18/UTP6/UTP3/RPF2/PPAN/NOL10/MRM1/MRPL1/RPS27L/UTP4/RSL1D1/RRP7A/NIFK/NOL6/UTP14A/IMP3/DCAF13/NOP53/WDR75/DDX31/RRP7BP/PELP1/WDR74/PWP2/PDCD11/DDX18/WDR36/LAS1L/DDX10/WDR43/RRP12/NOP56/NOP2/BOP1/DDX51/GNL2/C1QBP/MRM3/NOC4L/MRPS7/RPUSD4/HEATR1/SCAF11/TBL3/DICER1/WDR46/EIF3A/NOL11/ZNF658/GTPBP…
MF	GO:0000978	RNA polymerase II cis-regulatory region sequence-specific DNA binding	354	0.282886	1.71272	0.000241779	0.0066131	APP/KLF16/TCF7L2/WT1/ZNF280C/ZFAT/IFI16/ZNF184/ZBED1/IKZF4/NACC2/NFATC1/AHR/ZNF136/NFATC1/IFI16/ZBTB16/ETV6/TCF20/ZNF317/ZNF146/ZNF280D/AKNA/ZFP62/SPI1/ZNF445/RUNX1/ZBTB34/ZBTB5/MEF2A/MEF2A/MEF2C/CHD4/ZNF658/EZH2/ZNF219/ZNF888/ZNF362/ZNF770/PRDM15/DNMT3A/MEF2C/ZNF564/KDM2B/ZBTB1/RUNX1/KDM6B/NKRF/USP3/TRIM24/ZNF526/ZNF189/MEF2A/ZNF195/IRF8/RUNX1/NFIC/SMARCC1/ZNF561/ZNF865/KDM2B/SKOR1/TGIF1/ZNF814/…
CC	GO:0005759	mitochondrial matrix	396	0.441282	2.70682	0.000241779	0.0066131	MTHFD1L/PDK1/ME3/MCAT/MTHFD1L/PARS2/GRPEL1/MTHFD1L/MRPS17/ALDH7A1/MRPS33/MRPS15/MTERF1/TEFM/THEM4/MMAA/DLST/PAM16/IDH3B/MRPS6/MRPL51/MRPL28/MRPS28/ACOT11/MRPL16/MRPL41/GUF1/MRM1/MRPL58/PPTC7/RIDA/LIPT1/MRPS18A/NDUFAF7/MRPS24/HTD2/TFAM/MRPS16/MRPL4/TRMT10C/MRPS35/CHCHD1/MCCC2/MRPS22/LARS2/MRPL32/MRPL27/ATAD3A/PDPR/ETHE1/MRPS14/SARS2/C1QBP/GCDH/MRM3/MRPS26/ATAD3A/UQCC2/MRPS7/NAXD/HSPA9/RPUSD4/HSPA9…
MF	GO:0000987	cis-regulatory region sequence-specific DNA binding	368	0.281447	1.70975	0.000243072	0.0066131	APP/KLF16/TCF7L2/HMGA1/HMGA1/UHRF1/WT1/ZNF280C/ZFAT/IFI16/ZNF184/ZBED1/IKZF4/NACC2/NFATC1/AHR/ZNF136/NFATC1/IFI16/ZBTB16/ETV6/TCF20/ZNF317/ZNF146/ZNF280D/AKNA/ZFP62/SPI1/ZNF445/RUNX1/ZBTB34/ZBTB5/MEF2A/MEF2A/MEF2C/CHD4/ZNF658/EZH2/ZNF219/ZNF888/ZNF362/ZNF770/PRDM15/DNMT3A/MEF2C/ZNF564/KDM2B/ZBTB1/RUNX1/KDM6B/NKRF/USP3/TRIM24/ZNF526/ZNF189/BRF2/MEF2A/ZNF195/IRF8/RUNX1/NFIC/SMARCC1/ZNF561/ZNF865/KD…
CC	GO:0005743	mitochondrial inner membrane	368	0.4854	2.94873	0.000243072	0.0066131	RDH13/SLC25A30/DNAJC30/SLC25A19/GRPEL1/SLC25A22/MRPS17/MRPS33/MTFP1/MRPS15/PTPMT1/CDS2/THEM4/PHB2/PAM16/SLC27A1/MRPS6/MRPL51/ATP5MC1/MRPL28/SLC25A24/MRPS28/MRPL16/SLC25A14/MRPL41/GUF1/UQCC3/MRPL58/ATP5MD/MRPL1/MRPS18A/CYTB/MRPS24/MRPS16/MRPL4/MRPS35/CHCHD1/SLC25A32/MRPS22/ATAD3B/NDUFAF6/TAMM41/MRPL32/MRPL27/ATAD3A/SDHB/TAMM41/MRPS14/AFG3L2/MRPS26/ATAD3A/UQCC2/MRPS7/C12orf73/RCC1L/SDHC/SLC25A51/TR…
MF	GO:0003700	DNA-binding transcription factor activity	432	0.277236	1.71416	0.000245158	0.0066131	KLF16/TCF7L2/WT1/MIDEAS/MIDEAS/ZNF280C/ZBED5/NFXL1/ZFAT/ERF/IFI16/ZNF184/ZBED1/IKZF4/NACC2/NFATC1/ZNF236/AHR/ZNF136/NFATC1/IFI16/ZBTB16/AHCTF1/ETV6/TCF20/TRERF1/ZNF317/ZNF146/SATB1/ZFX/ZNF280D/AKNA/ZFP62/SPI1/TFAM/ZNF445/RUNX1/ZBTB34/ZBTB21/KMT2A/ZBTB5/MEF2A/MEF2A/MEF2C/ZNF644/ZNF658/ZNF219/ZNF888/ZNF362/ZNF770/MGA/PRDM15/ZNF709/ZEB2/MEF2C/ZNF564/ZBTB1/WIZ/RUNX1/ZNF3/NKRF/ZNF526/ZNF189/MEF2A/ZNF1…
CC	GO:0019866	organelle inner membrane	408	0.474558	2.91226	0.000245278	0.0066131	RDH13/SLC25A30/DNAJC30/ITPR1/ITPR1/SLC25A19/TMEM43/GRPEL1/SLC25A22/MRPS17/LBR/MRPS33/MTFP1/MRPS15/PTPMT1/CDS2/THEM4/PHB2/PAM16/SLC27A1/MRPS6/MRPL51/ATP5MC1/MRPL28/SLC25A24/MRPS28/MRPL16/SLC25A14/MRPL41/GUF1/UQCC3/MRPL58/ATP5MD/MRPL1/MRPS18A/P2RX1/CYTB/DPY19L4/MRPS24/MRPS16/MRPL4/MRPS35/CHCHD1/SLC25A32/MRPS22/ATAD3B/NDUFAF6/TAMM41/MRPL32/MRPL27/ATAD3A/SDHB/TAMM41/SUN1/MRPS14/AFG3L2/MRPS26/ATAD3A/U…
BP	GO:0034660	ncRNA metabolic process	414	0.34804	2.14013	0.000245459	0.0066131	RPF1/RPL7L1/UTP20/TEX10/FCF1/PARS2/NOP14/IMP4/RPS27/UTP11/RCL1/TUT4/GTPBP4/UTP15/UTP18/WDR3/BMS1/FTSJ3/WDR18/DTWD1/UTP6/UTP3/RPF2/NOL10/MRM1/MRPL1/UTP4/RSL1D1/RRP7A/NIFK/NOL6/UTP14A/IMP3/DCAF13/NOP53/WDR75/TRMT10C/RRP7BP/PELP1/WDR74/LARS2/PWP2/PDCD11/DDX18/WDR36/LAS1L/DDX10/WDR43/RRP12/SARS2/NOP56/NOP2/BOP1/DDX51/MRM3/NOC4L/MTO1/RPUSD4/HEATR1/TBL3/DICER1/WDR46/PUS7/NOL11/POP1/RC3H2/PTCD1/GAR1/DHX…
MF	GO:0000977	RNA polymerase II transcription regulatory region sequence-specific DNA binding	418	0.269301	1.65714	0.000246731	0.0066131	APP/KLF16/TCF7L2/WT1/MTF2/ZNF280C/NFXL1/ZFAT/ZBTB9/IFI16/ZNF184/ZBED1/IKZF4/NACC2/NFATC1/AHR/ZNF136/NFATC1/IFI16/ZBTB16/ETV6/TCF20/ZNF317/ZNF146/SATB1/ZNF280D/AKNA/ZFP62/SPI1/ZNF445/RUNX1/ZBTB34/ZBTB5/MEF2A/MEF2A/MEF2C/CHD4/ZNF658/EZH2/ZNF219/ZNF888/ZNF362/ZNF770/MGA/PRDM15/ZNF709/DNMT3A/MEF2C/ZNF564/KDM2B/ZBTB1/RUNX1/ZNF3/KDM6B/NKRF/USP3/TRIM24/ZNF526/ZNF189/BRF2/MEF2A/ZNF195/IRF8/RUNX1/NFIC/SMA…
MF	GO:0001067	regulatory region nucleic acid binding	481	0.276953	1.73436	0.000247097	0.0066131	APP/KLF16/TCF7L2/HMGA1/SUV39H2/HMGA1/UHRF1/WT1/MTF2/ZNF280C/NFXL1/ZFAT/ZBTB9/IFI16/ZNF184/ZBED1/IKZF4/NACC2/NFATC1/AHR/ZNF136/NFATC1/IFI16/ZBTB16/ETV6/TCF20/TAF1C/ZNF317/ZNF146/SATB1/ZNF280D/AKNA/ZFP62/SPI1/TFAM/ZNF445/RUNX1/ZBTB34/KMT2A/ZBTB5/MEF2A/MEF2A/MEF2C/BRCA1/CHD4/ZNF658/EZH2/ZNF219/MTA2/ZNF888/ZNF362/ZNF770/MGA/PRDM15/ZNF709/DNMT3A/MEF2C/ZNF564/KDM2B/ZBTB1/RUNX1/ZNF3/KDM6B/ARID4B/NKRF/US…
MF	GO:0000976	transcription regulatory region sequence-specific DNA binding	480	0.278199	1.74153	0.000247219	0.0066131	APP/KLF16/TCF7L2/HMGA1/SUV39H2/HMGA1/UHRF1/WT1/MTF2/ZNF280C/NFXL1/ZFAT/ZBTB9/IFI16/ZNF184/ZBED1/IKZF4/NACC2/NFATC1/AHR/ZNF136/NFATC1/IFI16/ZBTB16/ETV6/TCF20/TAF1C/ZNF317/ZNF146/SATB1/ZNF280D/AKNA/ZFP62/SPI1/TFAM/ZNF445/RUNX1/ZBTB34/KMT2A/ZBTB5/MEF2A/MEF2A/MEF2C/BRCA1/CHD4/ZNF658/EZH2/ZNF219/MTA2/ZNF888/ZNF362/ZNF770/MGA/PRDM15/ZNF709/DNMT3A/MEF2C/ZNF564/KDM2B/ZBTB1/RUNX1/ZNF3/KDM6B/ARID4B/NKRF/US…
BP	GO:0060627	regulation of vesicle-mediated transport	331	-0.272395	-1.58974	0.000342936	0.00869135	AP1G1/SCRIB/ABCA7/MIB1/SIRPA/HNRNPK/DTNBP1/CLASP2/HNRNPK/RAB5B/SYK/HNRNPK/DNM2/PDCD6IP/DYSF/DNM1L/CORO1A/ARFIP1/DYSF/CLASP2/RACK1/FBXL20/SIRPB1/HGS/DNM1L/NSF/ATG5/CLASP1/DENND10/CD300A/SAR1A/RAB5C/LRSAM1/NEDD4L/SH3GL2/SIRPB1/MAPK1/RAB15/SH3GL1/IL2RG/SAR1B/RAB10/SNF8/NEDD4L/STXBP2/NAPB/DYSF/SMAP1/DLG4/PRKAA1/ANKRD13A/RAB8B/ITGB2/ITGB2/DGKQ/SMAP1/CHMP3/FGR/TOR1A/RACK1/SCYL2/FES/DNAJC5/RAB4A/PLAA/UN…
CC	GO:0005925	focal adhesion	320	-0.275748	-1.60318	0.000343879	0.00869135	RPS8/ARPC2/MAPK1/CFL1/YWHAE/DPP4/SLC9A1/HSPA1A/MRC2/RAB10/PDLIM7/ARHGAP22/PARVG/YWHAE/GNA13/RPL38/RPL18/YWHAQ/KRAS/LAP3/ADGRE5/ITGB5/GDI2/ITGB2/ITGB2/ACTR2/YES1/RPL6/KIF23/ARPC5/FHL2/RPS17/PPFIBP1/FES/CAPN1/PTPRA/TNC/RAC1/PARVA/RPL7/FLNC/YWHAB/PTPN12/DCAF6/UBOX5/ZFYVE21/SNTB1/LCP1/MPZL1/MPZL1/PRUNE1/MAPK3/ARF1/MAP2K2/KRAS/TRIP6/RPL8/RPL10A/TNC/MAPRE2/LIMK1/ILK/STARD8/ARPC5L/PAK1/LIMS1/LIMS2/TWF1/…
BP	GO:0009991	response to extracellular stimulus	275	-0.289199	-1.64849	0.000349528	0.00869135	DNM1L/VPS41/LAMP2/MTMR3/PRKAG3/EEF2/HSPA8/ALDH3A1/DNM1L/ATG5/RMI1/LAMP2/SIRT1/ULK1/SESN1/MAPK1/ULK2/ALB/COL1A1/WDR45B/RIPOR1/LCN2/PKLR/GABARAP/WDR45B/NENF/PRKAA1/FNIP1/EIF2S1/FES/WIPI2/TNC/SESN1/SIPA1/BCL10/ADRB2/LDHA/EIF2AK1/SIRT2/ASNS/NUDT15/RALB/AGL/APAF1/SLC2A1/BCAS3/DCTPP1/NOCT/MAPK3/WDR45/LDHA/MTHFR/MARS1/TNC/KPTN/P2RX7/ZFYVE1/DNMT3B/TYMS/GLUL/ATG7/HMGCS1/FOLR2/ENSA/JUN/RPS19/PICK1/WDR45/CL…
BP	GO:0031667	response to nutrient levels	255	-0.289146	-1.63327	0.000351124	0.00869135	DNM1L/VPS41/LAMP2/MTMR3/PRKAG3/EEF2/HSPA8/ALDH3A1/DNM1L/ATG5/RMI1/LAMP2/SIRT1/ULK1/SESN1/MAPK1/ULK2/ALB/COL1A1/WDR45B/RIPOR1/LCN2/PKLR/GABARAP/WDR45B/NENF/PRKAA1/FNIP1/EIF2S1/FES/WIPI2/TNC/SESN1/BCL10/ADRB2/LDHA/EIF2AK1/SIRT2/ASNS/RALB/AGL/APAF1/SLC2A1/BCAS3/MAPK3/WDR45/LDHA/MTHFR/MARS1/TNC/KPTN/ZFYVE1/DNMT3B/TYMS/GLUL/ATG7/HMGCS1/FOLR2/ENSA/JUN/PICK1/WDR45/CLEC16A/CLEC16A/AACS/FAS/TFEB/FLCN/NPRL…
MF	GO:0004175	endopeptidase activity	180	-0.32374	-1.74298	0.000354736	0.00869135	TPP2/ATG4B/PSMB8/CAPN1/CASP10/USP7/AZU1/COPS5/USP25/PSMB1/PSMB2/PSMA7/TPP1/USP15/CTSW/USP15/NRDC/CTSH/PSMA1/PARL/USP20/USP9Y/IDE/PSMA8/PSMB6/PSMB4/PSMB5/PSMA6/SEC11C/PSMA8/PREPL/USP9X/CAPN7/PSMA6/PSMA7/CTSC/PREP/PSMA3/PIDD1/PSMD1/USP38/PSMD2/USP40/CASP1/PSMA5/PSMB3/DDI2/LTF/USP48/USP48/KEL/USP47/CASP9/CTSL/USP47/PSMD2/ATG4A/JMJD7/APEH/CAPN5/CTSF/MMP9/ECE1/CTSO/HP/CTSD/TPP1/PYCARD/CTSG/MMP8
BP	GO:0051648	vesicle localization	166	-0.346551	-1.84213	0.00035759	0.00869135	TRAPPC9/RAB11B/RAB11B/SNAP29/BBS2/VAMP7/PAFAH1B1/SCRIB/KIFAP3/TRAPPC2/BLOC1S3/KIF3A/ANKRD28/VPS33B/SNAPIN/KIF1A/TRAPPC6B/KIF1B/FBXW11/PPP6R3/DNM2/SCRIB/SEC24A/DTNBP1/CLASP2/SERPINA1/DNM2/MYO1B/TRAPPC10/C17orf75/AP3D1/AP3S1/F8A1/CLASP2/MYO15A/BLOC1S4/TRAPPC6A/NSF/BLOC1S1/VPS33A/CLASP1/SAR1A/NDEL1/PAFAH1B1/SEC24C/RAB1A/YKT6/STK11/AP3D1/SAR1B/MYO5A/RAB1B/MX2/TRAPPC5/AP3M1/PPP6C/TRAPPC1/TRAPPC4/BLOC1…
BP	GO:0010389	regulation of G2/M transition of mitotic cell cycle	162	-0.352619	-1.86385	0.000360101	0.00869135	CKAP5/KIF14/CDK5RAP2/VPS4B/NAE1/HAUS3/PSMC1/PAFAH1B1/PSMD5/RNASEH2B/CENPJ/PSME1/AURKB/HAUS6/PSME2/PSME4/HSP90AA1/YWHAG/CLSPN/PSMD10/PSMB10/HAUS4/ODF2/HUS1/HAUS5/PSMA4/PSMB9/CLASP1/PAFAH1B1/SSNA1/FOXN3/YWHAE/TUBG1/PSMA2/TUBB4A/PSME3/PBX1/YWHAE/PSMC6/PSMA4/ZFYVE19/CENPF/PSMD9/PSMB8/PSMC3/PSMB1/PSMD3/PSMB2/PSMA7/CHMP4C/PSMA1/PSMD6/SKP1/PSMC2/PSMD14/PSMA8/PSMB6/PSMD4/PSMB4/CCNB1/PSMB5/PSMA6/PSMA8/PSM…
MF	GO:0017137	Rab GTPase binding	116	-0.41631	-2.0882	0.000362647	0.00869135	MICALL1/DNM1L/VPS41/MICALL2/RAB3GAP2/RIN3/ACAP2/DNM1L/NSF/ULK1/WDR44/SBF1/NDRG1/OPTN/MYO5A/RABGAP1L/AP3M1/GDI2/RABGEF1/UNC13D/TBC1D13/RAC1/VPS52/SYTL5/TBC1D17/RBSN/ANKFY1/LLGL1/ANKRD27/CLEC16A/RAB11FIP2/RABGAP1L/CLEC16A/TBC1D10B/EVI5L/PDE6D/PICALM/MICAL1/TBCK/TBC1D8/DENND1C/TBC1D10A/DENND1B/DENND2D/RILP/TBC1D8B/PICALM/EHD1/TBC1D22B/DMXL2/DMXL2/SYTL1/SYTL4/RAB3IP
CC	GO:0070382	exocytic vesicle	124	-0.379887	-1.9296	0.000362713	0.00869135	DLG4/IQSEC1/TRAPPC4/RAB8B/VPS45/TOR1A/DNAJC5/RAB4A/UNC13D/VPS45/C16orf70/COPS5/SYTL5/COPS4/CLCN3/RAB27B/BCL2L1/WDR7/CLTA/SLC6A9/SEPTIN8/CLTA/BORCS5/PICK1/SLC2A8/ROGDI/PICALM/STX4/RAB27A/PICALM/PI4K2A/CLTB/ICA1/CLTB/RAB3A/TPRG1L/DMXL2/RAB3D/DMXL2/CLCN4/SNAP91/SYTL1/CLCN5/RAB3C/SYTL4/RAB3IP/SLC40A1
BP	GO:0009308	amine metabolic process	81	-0.464907	-2.17448	0.000368256	0.00869135	PSMA2/DHPS/PSME3/PSMC6/SAT2/PSMA4/ITGB2/ITGB2/PSMD9/PSMB8/CHKA/PSMC3/PSMB1/PSMD3/PSMB2/PSMA7/VPS35/PSMA1/PSMD6/PSMC2/ATP7A/PSMD14/PSMA8/PSMB6/PSMD4/PSMB4/PSMB5/PSMA6/PSMA8/PSMC5/PSMA6/PSMA7/PSMD12/PSMA3/PSMD1/PSMD2/PSMD8/PSMD13/NAPEPLD/VPS35/PSMA5/PSMB3/PSMD11/PSMC4/PSMD2/PSMD7/ITGAM/PSMF1/HPRT1/ATP2B4/HNMT/VCAM1/HNMT/SLC44A1/SLC44A1
BP	GO:0090263	positive regulation of canonical Wnt signaling pathway	95	-0.444444	-2.14673	0.0003688	0.00869135	CSNK1G3/PSMC1/USP34/RNF146/PSMD5/SRC/GID8/PSME1/CSNK1G1/PSME2/SMAD3/TGFB1/PSME4/PSMD10/PPM1A/PSMB10/CCAR2/PSMA4/PSMB9/KANK1/PSMA2/TTC21B/COL1A1/PSME3/UBE2B/PSMC6/PSMA4/PSMD9/PIN1/PSMB8/PSMC3/GSKIP/PSMB1/PPM1B/PSMD3/PSMB2/PSMA7/VPS35/PSMA1/PSMD6/PSMC2/PSMD14/PSMA8/PSMB6/PSMD4/PSMB4/PSMB5/PSMA6/AXIN1/ILK/PSMA8/PSMC5/PSMA6/PSMA7/VCP/PSMD12/PSMA3/PSMD1/PSMD2/PSMD8/PSMD13/VPS35/PSMA5/PSMB3/PLEKHA4/WNK…
BP	GO:0010972	negative regulation of G2/M transition of mitotic cell cycle	76	-0.485648	-2.246	0.000369754	0.00869135	PSME4/CLSPN/PSMD10/PSMB10/HUS1/PSMA4/PSMB9/FOXN3/PSMA2/PSME3/PSMC6/PSMA4/ZFYVE19/PSMD9/PSMB8/PSMC3/PSMB1/PSMD3/PSMB2/PSMA7/CHMP4C/PSMA1/PSMD6/SKP1/PSMC2/PSMD14/PSMA8/PSMB6/PSMD4/PSMB4/PSMB5/PSMA6/PSMA8/PSMC5/PSMA6/PSMA7/PSMD12/PSMA3/PSMD1/PSMD2/PSMD8/PSMD13/PSMA5/PSMB3/PSMD11/PSMC4/USP47/USP47/PSMD2/AURKA/PSMD7/PSMF1
BP	GO:1901532	regulation of hematopoietic progenitor cell differentiation	71	-0.484988	-2.21308	0.000370508	0.00869135	PSMA4/NUDT21/CDK6/PSMB9/PSMA2/PSME3/CBFB/PSMC6/PSMA4/PSMD9/FNIP1/PSMB8/CBFB/GATA1/CBFB/PSMC3/PSMB1/PSMD3/PDCD2/PSMB2/PSMA7/PSMA1/PSMD6/PSMC2/PSMD14/PSMA8/PSMB6/PSMD4/PSMB4/PSMB5/PSMA6/PSMA8/PSMC5/PSMA6/PSMA7/PSMD12/PSMA3/PSMD1/PSMD2/PSMD8/PSMD13/PSMA5/PSMB3/FLCN/PSMD11/PSMC4/PSMD2/PSMD7/PSMF1
BP	GO:0061418	regulation of transcription from RNA polymerase II promoter in response to hypoxia	59	-0.523992	-2.30214	0.000370576	0.00869135	PSMD5/NOTCH1/PSME1/PSME2/ELOC/PSME4/CUL2/PSMD10/PSMB10/PSMA4/PSMB9/PSMA2/PSME3/PSMC6/PSMA4/PSMD9/PSMB8/PSMC3/ARNT/PSMB1/PSMD3/SIRT2/PSMB2/PSMA7/PSMA1/PSMD6/PSMC2/PSMD14/PSMA8/PSMB6/PSMD4/PSMB4/PSMB5/PSMA6/PSMA8/PSMC5/PSMA6/PSMA7/PSMD12/PSMA3/PSMD1/PSMD2/PSMD8/PSMD13/PSMA5/PSMB3/PSMD11/PSMC4/PSMD2/PSMD7/PSMF1
CC	GO:0035580	specific granule lumen	55	-0.482459	-2.07762	0.00037237	0.00869135	QSOX1/PTX3/LRRC7/FOLR3/TCN1/CAMP/TOLLIP/SLPI/LTF/LYZ/CHIT1/OLFM4/BPI/RAB27A/OSCAR/PGLYRP1/HP/CTSD/ARG1/LRG1/MMP8
CC	GO:0005905	clathrin-coated pit	48	-0.499802	-2.08243	0.000373343	0.00869135	EPS15L1/EPS15L1/TFRC/EPN1/CLTA/OCRL/FNBP1/CLTA/NECAP1/SYNJ1/AAK1/PICALM/AP2B1/LRP10/AP2M1/PICALM/AP2A1/CLTC/AAK1/CLTCL1/AP2S1/CTTN/CLTB/CLTB/SORT1/SNAP91
BP	GO:0034766	negative regulation of ion transmembrane transport	44	-0.506145	-2.06941	0.000373413	0.00869135	OXSR1/UBQLN1/DYSF/THADA/DYSF/NEDD4L/YWHAE/NEDD4/NEDD4L/YWHAE/YWHAQ/DYSF/ISCU/SLC26A5/SLC43A1/AKT2/ATP7A/CAB39/STK39/SLC6A9/NEDD4L/SESTD1/KEL/SLC30A1/CLIC2/MMP9/SRI/ANK3/PPIF/THBS1
BP	GO:0046686	response to cadmium ion	44	-0.505525	-2.06687	0.000373413	0.00869135	MT1E/MAPK3/CDKN1B/ATP7A/PCNA/JUN/NUDT1/GCLC/AKR1C3/SLC30A1/CYB5A/MMP9/OGG1/ALAD/ARG1/GOT1/CAT
BP	GO:0034109	homotypic cell-cell adhesion	52	-0.520007	-2.20804	0.000373483	0.00869135	FN1/FN1/CLIC1/FIBP/GATA1/HBB/FN1/GNAS/CCL5/CEACAM1/GNAS/ILK/DMTN/GNAS/DMTN/STXBP3/TLN1/PLEK/FERMT3/LGALS1/LGALS1/PIK3CB/PRKCD/CEACAM1/ANK3/FLNA/FLNA/ITGB3/GP1BA/ITGA2B/TJP2
BP	GO:0034763	negative regulation of transmembrane transport	54	-0.485769	-2.07998	0.000373622	0.00869135	OXSR1/PEA15/UBQLN1/DYSF/THADA/DYSF/GSK3A/NEDD4L/YWHAE/NEDD4/NEDD4L/YWHAE/YWHAQ/DYSF/ISCU/INPP5K/SLC26A5/SLC43A1/AKT2/ATP7A/CAB39/STK39/SLC6A9/NEDD4L/SESTD1/STXBP3/KEL/SLC30A1/CLIC2/MMP9/SRI/ANK3/APPL2/PPIF/THBS1
CC	GO:0031225	anchored component of membrane	46	-0.519996	-2.14422	0.000374111	0.00869135	DPEP2/DNAJC5/RAB4A/ART4/FOLR3/RAB27B/EEPD1/FOLR2/VNN2/VNN1/THY1/BST2/TNFRSF10C/CEACAM8/CEACAM6/SMPDL3B/RAB3A/CD59/NEGR1/SVIP/GP1BA/RAB3C
BP	GO:0070527	platelet aggregation	42	-0.518735	-2.09372	0.000374672	0.00869135	FN1/FN1/CLIC1/FIBP/GATA1/HBB/FN1/GNAS/CEACAM1/GNAS/ILK/DMTN/GNAS/DMTN/STXBP3/TLN1/PLEK/FERMT3/PIK3CB/PRKCD/CEACAM1/FLNA/FLNA/ITGB3/GP1BA/ITGA2B
BP	GO:0097479	synaptic vesicle localization	37	-0.526596	-2.0616	0.000377216	0.00869135	BLOC1S3/SNAPIN/DNM2/DTNBP1/DNM2/AP3D1/AP3S1/BLOC1S4/BLOC1S1/AP3D1/MX2/AP3M1/BLOC1S2/TOR1A/AP3B2/ARF1/AP3B2/AP3B1/BORCS5/SYNJ1/PICALM/RAB27A/PICALM/PCLO/RAB3A/CTNNB1/SNAP91
BP	GO:0030835	negative regulation of actin filament depolymerization	32	-0.556743	-2.10008	0.000377287	0.00869135	SPTBN2/DMTN/DMTN/ADD2/ADD2/MTPN/TWF1/ADD3/ADD3/SPTBN4/SPTA1/TWF1/TWF2/ADD2/SPTB/TMOD1/ADD1/CAPG
BP	GO:0002028	regulation of sodium ion transport	38	-0.519385	-2.04478	0.000377358	0.00869135	AHCYL1/NEDD4L/NOS3/SLC9A1/NEDD4/NEDD4L/RANGRF/ADRB2/STOM/ARF1/DLG1/STK39/NEDD4L/P2RX7/SPTBN4/WNK1/WNK1/WNK2/GLRX/ACTN4/ANK3/ATP2B4/TESC
BP	GO:0048489	synaptic vesicle transport	35	-0.521258	-2.01122	0.000378716	0.00869135	BLOC1S3/SNAPIN/DNM2/DTNBP1/DNM2/AP3D1/AP3S1/BLOC1S4/BLOC1S1/AP3D1/MX2/AP3M1/BLOC1S2/TOR1A/AP3B2/ARF1/AP3B2/AP3B1/BORCS5/SYNJ1/PICALM/RAB27A/PICALM/RAB3A/CTNNB1/SNAP91
BP	GO:0006904	vesicle docking involved in exocytosis	34	-0.523716	-2.00602	0.00037886	0.00869135	SYTL2/VPS18/VPS11/SCFD1/SYTL2/RAB13/VPS33B/STX3/VTI1B/VPS33A/YKT6/RAB15/RAB10/STXBP2/RAB8B/EXOC6/VPS45/VPS45/EXOC4/RALB/STXBP3/PLEK/EXOC6B/RAB3A/RAB3D/RAB3C
CC	GO:0030119	AP-type membrane coat adaptor complex	34	-0.556847	-2.13293	0.00037886	0.00869135	AP3D1/AP3S1/VPS41/AFTPH/AP2A2/VPS33A/AP2A2/EPS15/AP3D1/SYNRG/AP3M1/SYNRG/AP1S1/AP3B2/AP5S1/AP1G2/AP5B1/AP3B2/AP1B1/AP1B1/AP3B1/PICALM/SYNRG/AP2B1/AP2M1/PICALM/AP2A1/AP2S1
BP	GO:0031640	killing of cells of other organism	25	-0.599948	-2.12548	0.000380011	0.00869135	BAD/GAPDH/CAMP/P2RX7/RPS19/LTF/LYZ/PGLYRP1/DEFA3/DEFA1/ARG1/CTSG
BP	GO:0019184	nonribosomal peptide biosynthetic process	13	-0.714136	-2.11103	0.000381098	0.00869135	BDH2/GGT5/GGT1/GCLC/CHAC2/HAGH/OPLAH/GCLM
BP	GO:0070098	chemokine-mediated signaling pathway	13	-0.713411	-2.10889	0.000381098	0.00869135	CXCR4/STK39/CCL5/WNK1/WNK1/CX3CR1/PPBP/PF4V1
MF	GO:0070003	threonine-type peptidase activity	22	-0.670013	-2.29765	0.00038117	0.00869135	PSMB10/PSMA4/PSMB9/PSMA2/PSMA4/PSMB8/GGT5/PSMB1/PSMB2/PSMA7/PSMA1/PSMA8/PSMB6/PSMB4/PSMB5/GGT1/PSMA6/PSMA8/PSMA6/PSMA7/PSMA3/PSMA5/PSMB3/ASRGL1
BP	GO:0010499	proteasomal ubiquitin-independent protein catabolic process	19	-0.693543	-2.28439	0.000381752	0.00869135	PSME4/PSMB10/PSMA4/PSMB9/PSMA2/PSMA4/PSMB8/PSMB1/PSMB2/PSMA7/PSMA1/PSMA8/PSMB6/PSMB4/PSMB5/PSMA6/PSMA8/PSMA6/PSMA7/PSMA3/PSMA5/PSMB3
CC	GO:0030131	clathrin adaptor complex	19	-0.656109	-2.16109	0.000381752	0.00869135	AFTPH/AP2A2/AP2A2/EPS15/SYNRG/AP3M1/SYNRG/AP1S1/AP1G2/AP1B1/AP1B1/AP3B1/PICALM/SYNRG/AP2B1/AP2M1/PICALM/AP2A1/AP2S1
CC	GO:0030904	retromer complex	19	-0.685591	-2.2582	0.000381752	0.00869135	SNX1/SNX5/SNX6/SNX27/SNX6/SNX2/VPS35/SNX12/RAB7A/ANKFY1/VPS26A/VPS35/DCTN1/SNX3/VPS29/VPS26B/SNX8
BP	GO:0050860	negative regulation of T cell receptor signaling pathway	17	-0.667789	-2.13622	0.000382482	0.00869135	LGALS3/SH2D1A/CEACAM1/THY1/CEACAM1/PHPT1/SLA2/PTPN22
BP	GO:0000272	polysaccharide catabolic process	20	-0.624058	-2.08091	0.000383215	0.00869135	AGL/PGM2L1/PHKB/PHKB/PHKA2/STBD1/PHKG2/CHIT1/MGAM/PHKG1/MGAM/PGM1
CC	GO:0036019	endolysosome	14	-0.701409	-2.11262	0.000383289	0.00869135	CLTA/CLTA/CLEC16A/CLEC16A/AP2B1/CTSL/AP2M1/AP2A1/CLTC/AP2S1
BP	GO:0061844	antimicrobial humoral immune response mediated by antimicrobial peptide	21	-0.612663	-2.06923	0.000383951	0.00869135	RNASE3/FAM3A/GAPDH/CAMP/RPS19/LTF/PGLYRP1/DEFA3/DEFA1/PPBP/PF4V1
CC	GO:0101031	chaperone complex	21	-0.612225	-2.06775	0.000383951	0.00869135	STIP1/CCT6A/CCT8/CCT6B/HSPA8/CCT6B/CCT5/CCT2/TCP1/CCT4/PSMG1/STUB1/CCT7/PSMG2/BAG2
BP	GO:0001708	cell fate specification	12	-0.718958	-2.0711	0.000385134	0.00869135	CTNNB1/HOXD10/HOXC10/MYT1L
BP	GO:0006750	glutathione biosynthetic process	11	-0.741034	-2.07481	0.000388576	0.00869135	GGT5/GGT1/GCLC/CHAC2/HAGH/OPLAH/GCLM
BP	GO:0015669	gas transport	11	-0.739003	-2.06913	0.000388576	0.00869135	HBM/HBD/HBB/HBE1/HBA1/HBG1/HBG2/HBQ1/HBZ/CA2
CC	GO:0005885	Arp2/3 protein complex	10	-0.734014	-1.99302	0.000389332	0.00869135	ACTR3/ARPC2/ACTR3B/ACTR2/ARPC5/ARPC4/ARPC5L/ARPC3/ARPC1A
BP	GO:0020027	hemoglobin metabolic process	10	-0.757148	-2.05583	0.000389332	0.00869135	EIF2AK1/ALAS2/AHSP/EPB42/ADD1/CAT
CC	GO:0036020	endolysosome membrane	10	-0.754227	-2.0479	0.000389332	0.00869135	CLTA/CLTA/CLEC16A/CLEC16A/AP2B1/AP2M1/AP2A1/CLTC/AP2S1
BP	GO:0000966	RNA 5'-end processing	21	0.623225	2.16628	0.000417275	0.00923496	UTP20/NOP14/TRMT10C/TBL3/POP1/RPP38/POP5/RPP21/NOP9/THG1L/RPP40/PNPT1/PRORP/ABT1/RPP30
MF	GO:0046933	proton-transporting ATP synthase activity, rotational mechanism	14	0.677915	2.08977	0.00041806	0.00923496	ATP5MC1/ATP5F1C/ATP5ME/ATP5F1A/ATP6/ATP5F1D/ATP5PO/ATP5PF/ATP5PD/ATP6/ATP5MG/ATP5F1B/ATP5PB/ATP5F1B/ATP5F1B
BP	GO:0034471	ncRNA 5'-end processing	20	0.618985	2.12268	0.000418148	0.00923496	UTP20/NOP14/TRMT10C/TBL3/POP1/RPP38/POP5/RPP21/NOP9/THG1L/RPP40/PRORP/ABT1/RPP30
BP	GO:0006654	phosphatidic acid biosynthetic process	24	0.580164	2.08677	0.000422208	0.00925741	ABHD4/AGPAT2/GPAT4/GPAT3/LPCAT4/AGPAT5/SLC27A1/LPCAT1
BP	GO:0046473	phosphatidic acid metabolic process	24	0.580164	2.08677	0.000422208	0.00925741	ABHD4/AGPAT2/GPAT4/GPAT3/LPCAT4/AGPAT5/SLC27A1/LPCAT1
BP	GO:0000460	maturation of 5.8S rRNA	35	0.520164	2.06793	0.000423639	0.00925741	RPF1/UTP20/FCF1/NOP14/RCL1/FTSJ3/LAS1L/BOP1/URB1/RRS1/MAK16/PES1/NOL9/WDR12/NOP9/RPP40/NSA2/ABT1
CC	GO:0031304	intrinsic component of mitochondrial inner membrane	42	0.479011	1.99357	0.000428816	0.00930502	SLC25A19/UQCC3/CYTB/AFG3L2/COA1/COX16/SPG7/SPG7/APOO/L2HGDH/AGK/SLC25A3/IMMT/MCUR1/IMMT/TIMM17B/SCO1/IMMT/IMMT/MICOS13/OXA1L/TMEM177/CHCHD3/SFXN5/SCO2/DNAJC11/COA3/MCUB/SFXN3/APOOL
CC	GO:0031305	integral component of mitochondrial inner membrane	42	0.479011	1.99357	0.000428816	0.00930502	SLC25A19/UQCC3/CYTB/AFG3L2/COA1/COX16/SPG7/SPG7/APOO/L2HGDH/AGK/SLC25A3/IMMT/MCUR1/IMMT/TIMM17B/SCO1/IMMT/IMMT/MICOS13/OXA1L/TMEM177/CHCHD3/SFXN5/SCO2/DNAJC11/COA3/MCUB/SFXN3/APOOL
BP	GO:0042255	ribosome assembly	60	0.455736	2.05852	0.000433651	0.00937714	BRIX1/RPS27/RPF2/PPAN/RPS27L/RRP7A/NOP53/RRP7BP/PWP2/NOP2/BOP1/C1QBP/MRPS7/DHX37/NOP2/MRPS11/MRPL11/DHX30/RRS1/MTERF3/NLE1/ERAL1/MRPL20/MRTO4/MDN1/FASTKD2/RPL12/RPL3L/MRPS2/DDX28/ABT1
BP	GO:0035195	gene silencing by miRNA	100	0.364318	1.82538	0.000437063	0.0094181	NDC1/TUT4/NUP153/MOV10/NUP205/DICER1/AAAS/NUP188/NUP155/LIMD1/NUP93/NUP107/NUP35/NUP160/DGCR8/POLR2J/RANBP2/NUP133/POLR2A/NUP85/NUP58/ZC3H7B/NUP37/ZMPSTE24/NUP98/TPR/POLR2B/SPOUT1/SEH1L/NUP54/POLR2G/NUP62/POM121C/NUP88/NUP42/SEC13/NCOR2/NUP50/POM121/MRPL44/TARBP2/POLR2I/NUP214/NUP214/POLR2C/PPP3CA
BP	GO:0030198	extracellular matrix organization	153	0.325145	1.75483	0.000445038	0.00952381	MMP14/FSCN1/TPSAB1/MMP24/SPARC/APP/WT1/ADAMTS9/ITGA5/ITGA9/TPSAB1/NPHS1/SERPINH1/PXDN/ICAM1/SULF2/PTK2/PRDX4/SPINT1/ITGAV/PLOD3/ITGB7/COLGALT1/ANXA2/LAMA2/KIF9/TIMP1/LRP1/CRTAP/HSD17B12/ITGA6
BP	GO:0043062	extracellular structure organization	153	0.325145	1.75483	0.000445038	0.00952381	MMP14/FSCN1/TPSAB1/MMP24/SPARC/APP/WT1/ADAMTS9/ITGA5/ITGA9/TPSAB1/NPHS1/SERPINH1/PXDN/ICAM1/SULF2/PTK2/PRDX4/SPINT1/ITGAV/PLOD3/ITGB7/COLGALT1/ANXA2/LAMA2/KIF9/TIMP1/LRP1/CRTAP/HSD17B12/ITGA6
BP	GO:0006338	chromatin remodeling	150	0.323956	1.7382	0.000448833	0.00957202	HMGA1/SUV39H2/HMGA1/CENPV/NUDT5/SATB1/CENPC/TFAM/BAZ1B/NUDT5/CHD1/BEND3/CHD4/MTA2/DNMT3A/ZBTB1/PBRM1/KDM6B/SMARCC1/ITGB3BP/CENPT/SATB2/INO80/CENPI/BAZ2A/KDM5A/SCMH1/CENPL/TPR/SMARCA5/DMAP1/PHF8/MPHOSPH8/RRP8/CENPQ/KAT2A/KDM5B/RERE/CHD7/ANP32E/SMARCD2/KDM6A/TOP1/CENPN/SMARCA2/SMARCD2/BAZ2B/MBD2/PHF8/GATAD1/NPM1/INO80B/BAHD1/SPTY2D1/PPHLN1/BPTF/SMARCD1/SMARCD3/MYSM1/PIH1D1/CHD1L/PPHLN1/CENPH/SMARCD…
BP	GO:0009101	glycoprotein biosynthetic process	171	0.318871	1.75049	0.000454856	0.00966724	ITM2A/TCF7L2/CHP1/POMK/ST6GAL1/ITM2C/NDST2/ITM2B/HS2ST1/ALG3/EXT2/EXT2/PLOD3/DPAGT1/SRD5A3/DPY19L4/ALG2/DPM3/HS6ST1/CHST14/BCL2/ALG1/TET3/GALNT2/MUC2/LMAN1/ALG10B/STT3B/GALNT5/EOGT/MCFD2/AATF/MOGS/TUSC3/MAGT1/DPY19L3/CANT1/ALG10/GALNT11/ST3GAL1/TNIP1/DAD1/RPN2/B3GLCT/RPN2/STT3A/TNIP1/CRPPA/DDOST/GALNT1/ALG9/ST8SIA4/SOAT1/GXYLT1/KRTCAP2/EXTL2/MGAT3/RPN2/EXTL3
MF	GO:0000981	DNA-binding transcription factor activity, RNA polymerase II-specific	403	0.269589	1.65422	0.000485673	0.010287	KLF16/TCF7L2/WT1/MIDEAS/MIDEAS/ZNF280C/ZBED5/NFXL1/ZFAT/ERF/IFI16/ZNF184/ZBED1/NACC2/NFATC1/AHR/ZNF136/NFATC1/IFI16/ZBTB16/AHCTF1/ETV6/TCF20/TRERF1/ZNF317/ZNF146/SATB1/ZFX/ZNF280D/AKNA/ZFP62/SPI1/ZNF445/RUNX1/ZBTB34/ZBTB21/KMT2A/ZBTB5/MEF2A/MEF2A/MEF2C/ZNF658/ZNF219/ZNF888/ZNF770/MGA/PRDM15/ZNF709/ZEB2/MEF2C/ZBTB1/RUNX1/ZNF3/NKRF/ZNF526/ZNF189/MEF2A/ZNF195/FOXO1/IRF8/RUNX1/NFIC/ASH1L/ZNF561/SKOR1…
BP	GO:0071396	cellular response to lipid	287	-0.281608	-1.61398	0.000522284	0.0110162	MAPK1/SHPK/NOS3/GNB1/COL1A1/EIF4E/PRMT2/CBFB/LCN2/NEDD4/ATP1A3/NFKBIB/PRKAA1/YES1/CARD16/SIGIRR/FES/PLAA/TNC/CBFB/IRF3/BCL10/NCOA4/CBFB/RNF14/HDAC6/ZMIZ1/WDR35/CD180/LILRB2/TRIP4/CLU/TRAF6/MAPK3/BAD/CD86/LILRB2/WBP2/CHMP5/TNC/CCL5/CCNB1/AXIN1/DNMT3B/HMGCS1/PAK1/IRAK1/CASP1/AACS/LTF/AKR1C3/BPI/CASP9/TWF2/CCNA2/PPARD/GSTP1/RWDD1/FECH/DAG1/ITGA2/HCK/CX3CR1/DEFA3/PDE4D/PDE4D/DEFA1/FAM210B/ARG1/CD36/C…
BP	GO:0050878	regulation of body fluid levels	270	-0.280001	-1.59308	0.000523652	0.0110162	VAV1/DGKQ/FN1/VPS45/FYN/FN1/INPP5K/VKORC1/CLIC1/VPS45/RAC1/FIBP/GATA1/HBD/AKR1B1/C1GALT1C1/PIK3R1/FBLN1/ENPP4/HBB/HBE1/HRNR/FN1/NFE2/UPRT/ZFPM1/HBG1/ITPK1/APRT/GNAS/MAPK3/PLA2G4A/ATP7A/HBG2/PRCP/ATP7B/RBSN/STK39/PRKAR1B/AP3B1/CEACAM1/COL1A2/PLSCR1/GNAS/ILK/P2RX7/DMTN/GNAS/SFN/DMTN/LCP2/EHD2/EHD3/SLC4A1/RAB11FIP2/SELP/STXBP3/TLN1/MICAL1/PRKAR2B/GP1BB/RAB27A/PLEK/DGKA/FERMT3/PIK3CB/EHD1/PRKCD/ITGA2…
BP	GO:0002237	response to molecule of bacterial origin	175	-0.326373	-1.74942	0.000533049	0.0111523	PLAA/IRF3/GGT5/BCL10/PELI1/SIRT2/WDR35/CD180/LILRB2/SNCA/TRAF6/NOCT/MAPK3/CD86/LILRB2/GCH1/CHMP5/CCL5/DMBT1/GGT1/P2RX7/IRAK1/CASP1/SLPI/OTUD5/SELP/LTF/BPI/CASP9/PPARD/GSTP1/HCK/CX3CR1/DEFA3/PDE4D/PDE4D/PLCG2/DEFA1/ALAD/ABR/ARG1/CD36/PYCARD/CTSG/PTPN22/PPBP/ABR/PF4V1
BP	GO:1902749	regulation of cell cycle G2/M phase transition	173	-0.327732	-1.75295	0.000533713	0.0111523	PSME4/HSP90AA1/YWHAG/CLSPN/BABAM1/PSMD10/PSMB10/HAUS4/ODF2/HUS1/HAUS5/PSMA4/PSMB9/CLASP1/PAFAH1B1/SSNA1/FOXN3/YWHAE/TUBG1/PSMA2/TUBB4A/PSME3/PBX1/YWHAE/PSMC6/PSMA4/ZFYVE19/CENPF/PSMD9/PSMB8/PSMC3/PSMB1/PSMD3/PSMB2/PSMA7/CHMP4C/PSMA1/PSMD6/SKP1/PSMC2/PSMD14/PSMA8/PSMB6/PSMD4/PSMB4/CCNB1/PSMB5/PSMA6/PSMA8/PSMC5/TPX2/PSMA6/PSMA7/PSMD12/PSMA3/PSMD1/PSMD2/PSMD8/HMMR/PSMD13/CEP76/PSMA5/PSMB3/DCTN3/DCTN…
BP	GO:0032496	response to lipopolysaccharide	166	-0.330639	-1.75755	0.000536385	0.0111705	PLAA/IRF3/GGT5/BCL10/PELI1/WDR35/CD180/LILRB2/SNCA/TRAF6/NOCT/MAPK3/CD86/LILRB2/GCH1/CHMP5/CCL5/GGT1/P2RX7/IRAK1/CASP1/SLPI/OTUD5/SELP/LTF/BPI/CASP9/PPARD/GSTP1/HCK/CX3CR1/DEFA3/PDE4D/PDE4D/PLCG2/DEFA1/ALAD/ABR/ARG1/CD36/PYCARD/CTSG/PTPN22/PPBP/ABR/PF4V1
BP	GO:0044106	cellular amine metabolic process	79	-0.468299	-2.18268	0.000552486	0.0113393	PSMA2/DHPS/PSME3/PSMC6/SAT2/PSMA4/ITGB2/ITGB2/PSMD9/PSMB8/CHKA/PSMC3/PSMB1/PSMD3/PSMB2/PSMA7/VPS35/PSMA1/PSMD6/PSMC2/ATP7A/PSMD14/PSMA8/PSMB6/PSMD4/PSMB4/PSMB5/PSMA6/PSMA8/PSMC5/PSMA6/PSMA7/PSMD12/PSMA3/PSMD1/PSMD2/PSMD8/PSMD13/NAPEPLD/VPS35/PSMA5/PSMB3/PSMD11/PSMC4/PSMD2/PSMD7/ITGAM/PSMF1/HPRT1/ATP2B4/HNMT/HNMT/SLC44A1/SLC44A1
BP	GO:1902750	negative regulation of cell cycle G2/M phase transition	86	-0.441553	-2.09277	0.000552486	0.0113393	PSME4/CLSPN/BABAM1/PSMD10/PSMB10/HUS1/PSMA4/PSMB9/FOXN3/PSMA2/PSME3/PSMC6/PSMA4/ZFYVE19/PSMD9/PSMB8/PSMC3/PSMB1/PSMD3/PSMB2/PSMA7/CHMP4C/PSMA1/PSMD6/SKP1/PSMC2/PSMD14/PSMA8/PSMB6/PSMD4/PSMB4/PSMB5/PSMA6/PSMA8/PSMC5/PSMA6/PSMA7/PSMD12/PSMA3/PSMD1/PSMD2/PSMD8/PSMD13/PSMA5/PSMB3/PSMD11/PSMC4/USP47/USP47/PSMD2/AURKA/PSMD7/PSMF1
BP	GO:0042147	retrograde transport, endosome to Golgi	75	-0.470852	-2.17279	0.000553608	0.0113393	TRAPPC10/VTI1B/SNX1/ARFIP1/ARFRP1/SNX5/YKT6/SNX6/SNX6/PLEKHJ1/SPAG9/EIPR1/AP1S1/VPS53/VPS52/GBF1/VPS53/SNX2/TBC1D17/VPS35/SNX12/RBSN/RAB7A/ANKFY1/TBC1D23/GGA1/PREPL/VPS26A/GCC2/VPS51/UBE2O/EHD3/VPS35/TBC1D10B/TBC1D10A/DCTN1/SNX3/VPS29/CLTC/CLTCL1/VPS26B/SNX8
BP	GO:0030168	platelet activation	102	-0.393367	-1.92312	0.000553914	0.0113393	VAV1/DGKQ/FN1/FYN/FN1/CLIC1/FIBP/GATA1/C1GALT1C1/PIK3R1/HBB/FN1/GNAS/MAPK3/PLA2G4A/CEACAM1/COL1A2/PLSCR1/GNAS/ILK/DMTN/GNAS/DMTN/LCP2/SELP/STXBP3/TLN1/GP1BB/PLEK/DGKA/FERMT3/PIK3CB/PRKCD/CEACAM1/PLCG2/FLNA/VWF/FLNA/GP9/ITGB3/GP1BA/ITGA2B/PF4V1
BP	GO:0060218	hematopoietic stem cell differentiation	68	-0.481355	-2.17871	0.000553914	0.0113393	PSMA4/CDK6/PSMB9/PSMA2/PSME3/CBFB/PSMC6/PSMA4/PSMD9/PSMB8/CBFB/GATA1/CBFB/PSMC3/PSMB1/PSMD3/PSMB2/PSMA7/PSMA1/PSMD6/PSMC2/PSMD14/PSMA8/PSMB6/PSMD4/PSMB4/PSMB5/PSMA6/PSMA8/PSMC5/PSMA6/PSMA7/PSMD12/PSMA3/PSMD1/PSMD2/PSMD8/PSMD13/PSMA5/PSMB3/PSMD11/PSMC4/PSMD2/BATF/PSMD7/PSMF1
BP	GO:1902036	regulation of hematopoietic stem cell differentiation	62	-0.50193	-2.22936	0.000557414	0.0113393	PSMA4/CDK6/PSMB9/PSMA2/PSME3/CBFB/PSMC6/PSMA4/PSMD9/PSMB8/CBFB/GATA1/CBFB/PSMC3/PSMB1/PSMD3/PSMB2/PSMA7/PSMA1/PSMD6/PSMC2/PSMD14/PSMA8/PSMB6/PSMD4/PSMB4/PSMB5/PSMA6/PSMA8/PSMC5/PSMA6/PSMA7/PSMD12/PSMA3/PSMD1/PSMD2/PSMD8/PSMD13/PSMA5/PSMB3/PSMD11/PSMC4/PSMD2/PSMD7/PSMF1
BP	GO:0055072	iron ion homeostasis	53	-0.481563	-2.05234	0.000560957	0.0113393	LCN2/GLRX3/ISCU/BDH2/CAND1/NCOA4/ATP13A2/ABCB6/TF/EIF2AK1/GDF2/ALAS2/SKP1/TFR2/TFRC/ATP6V1A/BOLA2/LTF/PICALM/ATP6V1G1/CYBRD1/SLC25A37/PICALM/EPB42/SRI/SLC40A1
MF	GO:0030276	clathrin binding	36	-0.510416	-1.98166	0.000568074	0.0113393	DNM1L/CLINT1/AFTPH/DNM1L/AP2A2/CLINT1/AP2A2/SMAP1/SMAP1/TOM1L2/TOM1/EPN1/AP1G2/AP1B1/CLTA/AP1B1/CLTA/PICALM/AP2B1/TOM1/AP2M1/PICALM/AP2A1/CLTC/CLTCL1/AP2S1/DNAJC6/CLTB/CLTB/SNAP91
BP	GO:0034394	protein localization to cell surface	36	-0.511021	-1.98401	0.000568074	0.0113393	GOPC/GOPC/GGA2/FCER1G/PIGK/CD177/PIGU/RAB11B/RAB11B/GGA3/VCL/TAX1BP3/STX3/ABCA7/NEDD4L/USP4/USP4/NEDD4L/RANGRF/KCNAB2/TOR1A/KCNAB2/GBF1/KCNAB2/AP3B1/GGA1/NEDD4L/MAP1A/PICALM/STX4/PICALM/ANK2/FLNA/FCN1/CTNNB1/FLNA
BP	GO:1904063	negative regulation of cation transmembrane transport	34	-0.521776	-1.99859	0.000568289	0.0113393	OXSR1/UBQLN1/DYSF/THADA/DYSF/NEDD4L/YWHAE/NEDD4/NEDD4L/YWHAE/DYSF/ISCU/SLC43A1/ATP7A/CAB39/STK39/SLC6A9/NEDD4L/SESTD1/KEL/SLC30A1/CLIC2/MMP9/SRI/ANK3/PPIF
MF	GO:0032266	phosphatidylinositol-3-phosphate binding	31	-0.544459	-2.03349	0.000569801	0.0113393	WDR45B/WDR45B/SNX27/ZFYVE19/WIPI2/TECPR1/VPS36/SNX12/PLA2G4A/WDR45/ZFYVE1/WDR45/SESTD1/ATG2A/PLEKHA4/SNX3/PLEK2/WIPI1/SNX20
BP	GO:0001913	T cell mediated cytotoxicity	23	-0.582819	-2.02384	0.000569909	0.0113393	HLA-B/HLA-A/FADD/CTSH/CEACAM1/P2RX7/CTSC/HLA-B/HLA-B/RAB27A/HLA-B/CEACAM1/HPRT1/RIPK3/NECTIN2/PVR
CC	GO:0000145	exocyst	13	-0.690035	-2.03979	0.000571646	0.0113393	EXOC5/EXOC1/EXOC7/EXOC7/EXOC7/RAB10/EXOC8/EXOC6/EXOC4/EXOC3/EXOC2/EXOC6B/SH3BP1
BP	GO:0034332	adherens junction organization	26	-0.582831	-2.08544	0.000572082	0.0113393	ADD1/CTNNB1/NECTIN2/PVR
MF	GO:0004298	threonine-type endopeptidase activity	19	-0.648128	-2.1348	0.000572628	0.0113393	PSMB10/PSMA4/PSMB9/PSMA2/PSMA4/PSMB8/PSMB1/PSMB2/PSMA7/PSMA1/PSMA8/PSMB6/PSMB4/PSMB5/PSMA6/PSMA8/PSMA6/PSMA7/PSMA3/PSMA5/PSMB3
BP	GO:0048247	lymphocyte chemotaxis	18	-0.66355	-2.15378	0.000573723	0.0113393	STK39/CCL5/WNK1/WNK1/DEFA1/TMEM102/SLC8B1/CYP7B1
MF	GO:0042605	peptide antigen binding	18	0.621708	2.06256	0.000628536	0.0123812	HLA-DRB3/HLA-DQB1/HLA-DQB1/HLA-DQB1/HLA-B/HLA-DQB1/HLA-DRB5/HLA-DQB1/HLA-DQB1/HLA-DRB5/HLA-DQB1/HLA-DPA1/HLA-B/HLA-DRB1/HLA-DPB1/HLA-DRA/HLA-DRB1/HLA-DQA1/TAPBP/HLA-B/HLA-A/HLA-C/HLA-B/HLA-A/HLA-C/HLA-A/HLA-DRB1/HLA-C/HLA-DRB1/HLA-DRB1/HLA-DRB1/HLA-DRB1/TAP1/HLA-DRB1/HLA-DPB1/HLA-DRB1/HLA-A/HLA-C/HLA-DRB3/HLA-A/HLA-DQB1
MF	GO:0008374	O-acyltransferase activity	25	0.564664	2.05063	0.000633045	0.0123812	AGPAT2/GPAT4/GPAT3/LPCAT4/AGPAT5/LPCAT1/DGAT1/AGPAT3/CPT1B/CPT1B/MBOAT7/AGPAT3/SOAT1/TAZ/CPT1A
MF	GO:0005262	calcium channel activity	36	0.493279	1.97922	0.000635459	0.0123812	ITPR1/CACNA1G/ITPR1/ITPR3/ANXA6/ANXA6/ITGAV/ANXA2/ITPR2/TRPC4/PKD2/TRPM2/TRPC4/CACNG6/TRPM2/PANX1/TSPOAP1/TRPV2/STIM2/TRPM1/TRPM3/TRPM1/TMC1/SEC61A1/CDK5/TRPM7
BP	GO:0000154	rRNA modification	29	0.533627	2.01926	0.000637078	0.0123812	FTSJ3/MRM1/NOP2/MRM3/RPUSD4/GAR1/NOP2/EMG1/NOP10/DIMT1/NAT10/FBL/NHP2/TFB2M/ZCCHC4
MF	GO:0035064	methylated histone binding	55	0.436168	1.93462	0.000647808	0.0123812	ZMYND11/UHRF1/ZMYND11/MTF2/CDYL2/GLYR1/GLYR1/GLYR1/CBX2/CHD1/ZMYND8/ZMYND8/MBTD1/ZMYND8/TP53BP1/KDM5A/MSL3/ING3/CDYL/SUZ12/MBTD1/PHF8/MPHOSPH8/RRP8/SPIN4/CBX5/L3MBTL2/PHF1/ING4/PHF8/SPIN1/DPF2/BPTF/PHF2/MSL3/CHD8/ING5/PHF19/ATRX/ING2/FMR1/ATRX/BPTF/KMT2E/MSH6/ATRX/CXXC1
MF	GO:0140034	methylation-dependent protein binding	55	0.436168	1.93462	0.000647808	0.0123812	ZMYND11/UHRF1/ZMYND11/MTF2/CDYL2/GLYR1/GLYR1/GLYR1/CBX2/CHD1/ZMYND8/ZMYND8/MBTD1/ZMYND8/TP53BP1/KDM5A/MSL3/ING3/CDYL/SUZ12/MBTD1/PHF8/MPHOSPH8/RRP8/SPIN4/CBX5/L3MBTL2/PHF1/ING4/PHF8/SPIN1/DPF2/BPTF/PHF2/MSL3/CHD8/ING5/PHF19/ATRX/ING2/FMR1/ATRX/BPTF/KMT2E/MSH6/ATRX/CXXC1
CC	GO:0015935	small ribosomal subunit	71	0.413779	1.94191	0.000651607	0.0123812	MRPS17/MRPS33/MRPS15/RPS27/MRPS6/MRPS28/RPS27L/MRPS18A/MRPS24/MRPS16/MRPS35/MRPS22/MRPS14/MRPS26/MRPS7/MRPS18B/MRPS27/MRPS12/MRPS9/MRPS31/MRPS11
CC	GO:0030134	COPII-coated ER to Golgi transport vesicle	74	0.410611	1.94328	0.000652742	0.0123812	APP/HLA-DRB3/HLA-DQB1/HLA-DQB1/HLA-DQB1/HLA-B/HLA-DQB1/HLA-DRB5/HLA-DQB1/HLA-DQB1/HLA-DRB5/HLA-DQB1/TMED9/TMED3/F5/HLA-DPA1/HLA-B/HLA-DRB1/HLA-DPB1/HLA-DRA/HLA-DRB1/LMAN1/TMED1/MCFD2/SEC31B/TMED5/HLA-DQA1/CD74/CD74/HLA-B/TMED2/HLA-A/HLA-C/IER3IP1/HLA-B/YIPF5/HLA-A/HLA-C/SREBF2/HLA-A/HLA-DRB1/HLA-C/HLA-DRB1/HLA-DRB1/VMA21/HLA-DRB1/HLA-DRB1/HLA-DRB1/HLA-DPB1/TMED4/LMAN2L/HLA-DRB1/TMED10/HLA-A/HLA-C…
MF	GO:0005216	ion channel activity	101	0.356051	1.78817	0.000655308	0.0123812	KCNQ5/ITPR1/CACNA1G/ITPR1/ITPR3/LRRC8A/KCNH5/CLCC1/ANXA6/ATP5MC1/ANXA6/VDAC3/PIEZO1/ITGAV/P2RX1/ANXA2/ITPR2/VDAC2/VDAC1/TRPC4/PKD2/ATP5F1C/TRPM2/CALHM2/TRPC4/ATP5ME/KCNH3/KCNMA1/GPR89A/CACNG6/GRID2/TRPM2/TTYH2/ATP5F1A/PANX1/TSPOAP1/TRPV2/ATP6/ATP5F1D/STIM2/KCNMA1/TRPM1/ATP5PO/TRPM3/ATP5PF/TRPM1/ATP5PD/TMC1/SEC61A1/ATP6/TMC8/ATP5MG/SCN1A/ATP5F1B/CDK5/TRPM7/ATP5PB
BP	GO:0006140	regulation of nucleotide metabolic process	81	0.392888	1.89477	0.000656312	0.0123812	APP/DNAJC30/SLC2A6/PDK1/NDC1/HPCA/NUP153/PDPR/NUP205/AAAS/NUP188/NUP155/NUP93/NUP107/NUP35/NUP160/RANBP2/NUP133/NUP85/NUP58/PDK2/NUP37/INSR/NUP98/TPR/TAZ/PDP1/PFKFB3/AK4/SEH1L/NUP54/NUP62/POM121C/NUP88/NUP42/SEC13/NUP50/POM121/PFKFB2/NUP214/NUP214/SLC4A4/SLC25A12/GSTZ1/TMSB4X/FBP1
BP	GO:1900542	regulation of purine nucleotide metabolic process	80	0.39831	1.91374	0.000657606	0.0123812	APP/DNAJC30/SLC2A6/PDK1/NDC1/HPCA/NUP153/PDPR/NUP205/AAAS/NUP188/NUP155/NUP93/NUP107/NUP35/NUP160/RANBP2/NUP133/NUP85/NUP58/PDK2/NUP37/INSR/NUP98/TPR/TAZ/PDP1/PFKFB3/AK4/SEH1L/NUP54/NUP62/POM121C/NUP88/NUP42/SEC13/NUP50/POM121/PFKFB2/NUP214/NUP214/SLC4A4/SLC25A12/GSTZ1/TMSB4X/FBP1
BP	GO:0035194	post-transcriptional gene silencing by RNA	107	0.340901	1.72901	0.000658762	0.0123812	NDC1/TUT4/NUP153/MOV10/NUP205/DICER1/AAAS/NUP188/NUP155/LIMD1/NUP93/NUP107/NUP35/NUP160/DGCR8/POLR2J/RANBP2/NUP133/POLR2A/NUP85/NUP58/ZC3H7B/NUP37/ZMPSTE24/NUP98/TPR/POLR2B/SPOUT1/SEH1L/HELZ/NUP54/POLR2G/NUP62/POM121C/NUP88/NUP42/SEC13/NCOR2/NUP50/POM121/MRPL44/TARBP2/POLR2I/NUP214/NUP214/POLR2C/PPP3CA/CLP1/PRKRA/PPP3CA/DHX9/SNIP1/FMR1/NCOR1/POLR2L/NUP98/XPO5/PUM2/PUM2/POLR2H/POLR2E/ADAR/TUT7/MAP…
BP	GO:0033865	nucleoside bisphosphate metabolic process	90	0.378966	1.86061	0.000658906	0.0123812	PAPSS2/PDK1/GPAT4/SULT1A3/HACD1/THEM4/DBI/SULT1A1/DLST/ACOT11/ELOVL5/HTD2/HACD2/MCCC2/TECR/PDPR/GCDH/HSD17B12/DGAT1/CBR4/ACOT9/HSD17B8/PDHB/PDHA2/ACOT1/DLAT/PDK2/PDHA1/HMGCL/ACSF2/ACSF3/PDHA1/SLC25A1/FAR2/PDHX/SUCLG2/PDP1
BP	GO:0033875	ribonucleoside bisphosphate metabolic process	90	0.378966	1.86061	0.000658906	0.0123812	PAPSS2/PDK1/GPAT4/SULT1A3/HACD1/THEM4/DBI/SULT1A1/DLST/ACOT11/ELOVL5/HTD2/HACD2/MCCC2/TECR/PDPR/GCDH/HSD17B12/DGAT1/CBR4/ACOT9/HSD17B8/PDHB/PDHA2/ACOT1/DLAT/PDK2/PDHA1/HMGCL/ACSF2/ACSF3/PDHA1/SLC25A1/FAR2/PDHX/SUCLG2/PDP1
BP	GO:0034032	purine nucleoside bisphosphate metabolic process	90	0.378966	1.86061	0.000658906	0.0123812	PAPSS2/PDK1/GPAT4/SULT1A3/HACD1/THEM4/DBI/SULT1A1/DLST/ACOT11/ELOVL5/HTD2/HACD2/MCCC2/TECR/PDPR/GCDH/HSD17B12/DGAT1/CBR4/ACOT9/HSD17B8/PDHB/PDHA2/ACOT1/DLAT/PDK2/PDHA1/HMGCL/ACSF2/ACSF3/PDHA1/SLC25A1/FAR2/PDHX/SUCLG2/PDP1
BP	GO:0016441	posttranscriptional gene silencing	109	0.33372	1.69886	0.000659486	0.0123812	NDC1/TUT4/NUP153/MOV10/NUP205/DICER1/AAAS/NUP188/NUP155/LIMD1/NUP93/NUP107/NUP35/NUP160/DGCR8/POLR2J/RANBP2/NUP133/POLR2A/NUP85/NUP58/ZC3H7B/NUP37/ZMPSTE24/NUP98/TPR/POLR2B/SPOUT1/SEH1L/HELZ/NUP54/POLR2G/NUP62/POM121C/NUP88/NUP42/SEC13/NCOR2/NUP50/POM121/MRPL44/TARBP2/POLR2I/NUP214/NUP214
CC	GO:0001650	fibrillar center	92	0.382611	1.88523	0.000660357	0.0123812	IMP4/UTP15/KIT/TAF1C/TRERF1/UTP4/AKNA/NOP53/CHCHD1/WDR43/NOP56/HEATR1/GAR1/CDCA7L/COIL/RPP38/DAB2/TERF1/NFIC/URB1/RRS1/NOP58/NUFIP1/FBL/FAM111A/MRPL23/AKNA/RREB1/SMARCA5/CCDC137/SNRPB2/CAMK4/DKC1/RREB1/FHIT/TRIM27/DUSP11/TOP1
BP	GO:0045859	regulation of protein kinase activity	426	-0.254444	-1.52438	0.000677507	0.0126645	WARS1/MAPK1/STK11/IPO5/PDCD10/RB1/UBE2N/RAPGEF2/DUSP7/CRK/MAP2K4/CHORDC1/LIME1/CSNK2B/KRAS/RTRAF/MAPK10/SNX6/DLG4/AKT1S1/PRKAA1/ZGPAT/DGKQ/STK4/FGR/FYN/RACK1/SNX6/INPP5K/SPAG9/AZU1/GSKIP/ADRB2/SYAP1/GPS1/ELP3/MAPK8IP3/CXCR4/OSBPL8/TF/RALB/PRKRIP1/MAP2K3/UBE2V1/FBXO7/SNCA/CLU/TRAF6/PBK/RAPGEF1/MAPK3/COPS8/CAB39L/CD86/DLG1/CDKN1B/MAP2K2/CAB39/KRAS/MAP2K3/RGS14/RB1/STK39/CCL5/PRKAR1B/ATG13/CCNB1/HEX…
BP	GO:0006873	cellular ion homeostasis	279	-0.273169	-1.55937	0.000700403	0.0130208	SLC9A1/GNB1/AP3D1/MYO5A/LCN2/CCDC22/NEDD4L/YWHAE/GNA13/ATP1A3/LIME1/GLRX3/ANXA7/GRIN2C/DLG4/ISCU/SLC12A5/FYN/RAB20/RMDN3/TPT1/CAND1/ATOX1/NCOA4/ATP13A2/ABCB6/CXCR4/TF/ATP6V1B2/GDF2/MT1E/ALAS2/CLCN3/SKP1/TFR2/SNCA/TPCN1/TFRC/MAPK3/ARF1/TMEM38B/ATP7A/ATP7B/RAB7A/CCL5/FKBP1A/ATP6V1F/NEDD4L/P2RX7/ATP6V1A/RAB39A/PDZD8/BOLA2/ROGDI/SLC4A1/RAP1GDS1/BAX/LTF/ATP6V0A1/ATP6V1G1/ATP6V1H/CYBRD1/ATP2B3/SLC9A6/T…
BP	GO:0030003	cellular cation homeostasis	276	-0.275968	-1.57248	0.000702247	0.0130208	SLC9A1/GNB1/AP3D1/MYO5A/LCN2/CCDC22/NEDD4L/YWHAE/GNA13/ATP1A3/LIME1/GLRX3/ANXA7/GRIN2C/DLG4/ISCU/FYN/RAB20/RMDN3/TPT1/CAND1/ATOX1/NCOA4/ATP13A2/ABCB6/CXCR4/TF/ATP6V1B2/GDF2/MT1E/ALAS2/CLCN3/SKP1/TFR2/SNCA/TPCN1/TFRC/MAPK3/ARF1/TMEM38B/ATP7A/ATP7B/RAB7A/CCL5/FKBP1A/ATP6V1F/NEDD4L/P2RX7/ATP6V1A/RAB39A/PDZD8/BOLA2/ROGDI/SLC4A1/RAP1GDS1/BAX/LTF/ATP6V0A1/ATP6V1G1/ATP6V1H/CYBRD1/ATP2B3/SLC9A6/TMEM175/X…
BP	GO:0044839	cell cycle G2/M phase transition	213	-0.304526	-1.67815	0.000702864	0.0130208	CDK5RAP3/VPS4A/PPP1R12A/PRKACA/PKMYT1/CEP78/LCMT1/CDK5RAP2/SKP2/PSMB7/NEDD1/RCC2/PPP1R12B/CKAP5/KIF14/CDK5RAP2/CCNH/VPS4B/NAE1/HAUS3/PSMC1/PAFAH1B1/PSMD5/RNASEH2B/CENPJ/PSME1/AURKB/HAUS6/PSME2/NES/FBXW11/PLCB1/CCNB2/DNM2/PSME4/HSP90AA1/YWHAG/CLSPN/BABAM1/KDM8/PSMD10/DNM2/PSMB10/HAUS4/ODF2/HUS1/HAUS5/PSMA4/PSMB9/CLASP1/PAFAH1B1/SSNA1/FOXN3/OPTN/YWHAE/TUBG1/PSMA2/ARPP19/TUBB4A/PSME3/PBX1/YWHAE/PSMC…
BP	GO:0071496	cellular response to external stimulus	192	-0.316419	-1.7153	0.000709597	0.0130646	DNM1L/VPS41/LAMP2/MTMR3/PRKAG3/CASP8/HSPA8/DNM1L/ATG5/LAMP2/SIRT1/ENG/ULK1/SESN1/MAPK1/ALB/SLC9A1/COL1A1/WDR45B/RIPOR1/LCN2/MAP2K4/GABARAP/WDR45B/PRKAA1/FNIP1/EIF2S1/FES/WIPI2/TNC/SESN1/RAC1/SIPA1/BCL10/FADD/ASNS/NUDT15/RALB/SLC2A1/DCTPP1/MAPK3/BAD/WDR45/MARS1/TNC/KPTN/P2RX7/ZFYVE1/GLUL/ATG7/FOLR2/MTPN/JUN/PICK1/WDR45/CLEC16A/NUDT1/CASP1/CLEC16A/FAS/TFEB/FLCN/NPRL2/PRKAG1/GCLC/AKR1C3/STK26/FBXO22…
BP	GO:0051650	establishment of vesicle localization	161	-0.341107	-1.80079	0.000720851	0.0130646	TRAPPC9/RAB11B/RAB11B/SNAP29/BBS2/VAMP7/PAFAH1B1/SCRIB/KIFAP3/TRAPPC2/BLOC1S3/KIF3A/ANKRD28/SNAPIN/KIF1A/TRAPPC6B/KIF1B/FBXW11/PPP6R3/DNM2/SCRIB/SEC24A/DTNBP1/CLASP2/SERPINA1/DNM2/MYO1B/TRAPPC10/C17orf75/AP3D1/AP3S1/F8A1/CLASP2/MYO15A/BLOC1S4/TRAPPC6A/NSF/BLOC1S1/CLASP1/SAR1A/NDEL1/PAFAH1B1/SEC24C/RAB1A/YKT6/STK11/AP3D1/SAR1B/MYO5A/RAB1B/MX2/TRAPPC5/AP3M1/PPP6C/TRAPPC1/TRAPPC4/BLOC1S2/TRAPPC3/SEC…
BP	GO:0008154	actin polymerization or depolymerization	152	-0.342681	-1.79459	0.000724375	0.0130646	ARFIP2/CYRIA/ARF1/GAS7/DLG1/SPTBN2/DMTN/DMTN/ADD2/ARPC4/ARPC5L/ADD2/DBNL/MTPN/TWF1/ADD3/DBNL/PICK1/DBNL/ADD3/ARPC3/DBNL/SPTBN4/MICAL1/SPTA1/PSTPIP1/TWF1/PLEK/TWF2/ADD2/ARPIN/GMFB/SPTB/TMOD1/PRKCD/HCK/CTTN/ADD1/ARPC1A/SH3BP1/PYCARD/PSTPIP2/DIAPH3/CAPG
BP	GO:0030041	actin filament polymerization	132	-0.353429	-1.81289	0.000727008	0.0130646	ARFIP2/CYRIA/ARF1/GAS7/DLG1/SPTBN2/DMTN/DMTN/ADD2/ARPC4/ARPC5L/ADD2/DBNL/MTPN/TWF1/ADD3/DBNL/PICK1/DBNL/ADD3/ARPC3/DBNL/SPTBN4/SPTA1/PSTPIP1/TWF1/TWF2/ADD2/ARPIN/GMFB/SPTB/TMOD1/PRKCD/HCK/CTTN/ADD1/ARPC1A/PYCARD/PSTPIP2/DIAPH3/CAPG
BP	GO:0043620	regulation of DNA-templated transcription in response to stress	85	-0.409219	-1.93848	0.000732601	0.0130646	PSMA2/HSPA1A/PSME3/NEDD4/PSMC6/PSMA4/PSMD9/PSMB8/PSMC3/ARNT/PSMB1/PSMD3/SIRT2/PSMB2/PSMA7/PSMA1/PSMD6/PSMC2/PSMD14/RGS14/PSMA8/PSMB6/PSMD4/PSMB4/PSMB5/PSMA6/PSMA8/PSMC5/RGS14/JUN/PSMA6/PSMA7/PSMD12/PSMA3/PSMD1/PSMD2/PSMD8/PSMD13/PSMA5/PSMB3/PSMD11/PSMC4/RPS6KA1/PSMD2/PSMD7/RPS6KA1/PSMF1/RPS6KA1
BP	GO:0035567	non-canonical Wnt signaling pathway	92	-0.413993	-1.99022	0.000732735	0.0130646	PSMA4/AP2A2/PSMB9/AP2A2/PSMA2/GNB1/PSME3/PSMC6/PSMA4/PSMD9/PSMB8/DAAM1/RAC1/PSMC3/PSMB1/PSMD3/PSMB2/PSMA7/PSMA1/PSMD6/PSMC2/PSMD14/PSMA8/PSMB6/PSMD4/CAMK2A/PSMB4/PSMB5/PSMA6/PSMA8/PSMC5/PSMA6/PSMA7/PSMD12/PSMA3/PSMD1/PSMD2/PSMD8/PSMD13/PSMA5/PSMB3/PLEKHA4/AP2B1/PSMD11/PSMC4/PSMD2/PSMD7/AP2M1/AP2A1/PSMF1/CLTC/AP2S1/CTNNB1
MF	GO:1901981	phosphatidylinositol phosphate binding	108	-0.383694	-1.89587	0.000732735	0.0130646	WDR45B/SNX27/ZFYVE19/WIPI2/TECPR1/OSBPL5/ATP13A2/GBF1/VPS36/GOLPH3L/OSBPL8/ARFIP2/TPCN1/SNX12/PLA2G4A/WDR45/ARAP1/ANKFY1/ZFYVE1/MYO1G/OSBPL2/TWF1/WDR45/SESTD1/ATG2A/PLEKHA4/PICALM/DENND1C/DENND1B/TWF1/PLCD1/PLEK/TWF2/SNX3/PLEK2/PICALM/WIPI1/MARK1/SNX20/SNAP91/PLEKHB2/TTPAL/PLEKHB2/CAPG
BP	GO:2000027	regulation of animal organ morphogenesis	92	-0.416677	-2.00313	0.000732735	0.0130646	PSMA4/AP2A2/PSMB9/ENG/AP2A2/BASP1/PSMA2/PSME3/PSMC6/PSMA4/PSMD9/PSMB8/DAAM1/RAC1/PSMC3/PSMB1/PSMD3/PSMB2/PSMA7/PSMA1/PSMD6/PSMC2/PSMD14/PSMA8/PSMB6/PSMD4/PSMB4/PSMB5/PSMA6/CEACAM1/PSMA8/PSMC5/LIMS2/PSMA6/PSMA7/PSMD12/PSMA3/PSMD1/PSMD2/PSMD8/PSMD13/PSMA5/PSMB3/BAX/PLEKHA4/AP2B1/PSMD11/PSMC4/PSMD2/PSMD7/AP2M1/AP2A1/PSMF1/CLTC/AP2S1/CEACAM1/CTNNB1
BP	GO:0002474	antigen processing and presentation of peptide antigen via MHC class I	91	-0.39918	-1.91446	0.000733003	0.0130646	PSME4/SEC24A/CLEC4A/PSMD10/FCGR1A/PSMB10/FCGR1B/NCF2/PSMA4/PSMB9/CHUK/SEC24C/PSMA2/SAR1B/PSME3/PSMC6/ERAP1/ITGB5/PSMA4/PSMD9/SEC24D/PSMB8/HLA-B/ERAP1/HLA-A/PSMC3/PSMB1/PSMD3/PSMB2/PSMA7/PSMA1/PSMD6/PSMC2/IDE/PSMD14/PSMA8/PSMB6/PSMD4/PSMB4/PSMB5/PSMA6/PSMA8/PSMC5/PSMA6/PSMA7/PSMD12/PSMA3/PSMD1/PSMD2/PSMD8/PSMD13/HLA-B/PSMA5/PSMB3/HLA-B/PSMD11/PSMC4/PSMD2/PSMD7/HLA-B/PSMF1/CD36
BP	GO:0071222	cellular response to lipopolysaccharide	109	-0.388356	-1.9238	0.000733541	0.0130646	CARD16/SIGIRR/PLAA/IRF3/BCL10/CD180/LILRB2/TRAF6/MAPK3/CD86/LILRB2/CHMP5/CCL5/IRAK1/CASP1/LTF/BPI/PPARD/GSTP1/HCK/CX3CR1/DEFA3/PDE4D/PDE4D/DEFA1/ARG1/CD36/PYCARD/CTSG/PTPN22/PPBP/PF4V1
CC	GO:0035578	azurophil granule lumen	83	-0.42311	-1.98973	0.000735835	0.0130646	PRDX6/NPC2/TRAPPC1/GDI2/ACTR2/CCT2/UNC13D/RNASE3/AZU1/HEBP2/ADA2/GALNS/RNASE2/HRNR/ACLY/GLA/MAN2B1/ACLY/CTSC/VCP/TOLLIP/PSMD1/GCA/DPP7/ACTR10/LYZ/BPI/PRKCD/DEFA3/CTSA/DEFA1/ARG1/PYCARD/CTSG
BP	GO:0034764	positive regulation of transmembrane transport	86	-0.421944	-1.99983	0.000736648	0.0130646	C2CD5/ADRB2/PIK3R1/C2CD5/OSBPL8/SNCA/AKT2/ARF1/STK39/TCAF1/P2RX7/RNASEL/EHD3/SORBS1/BAX/WNK1/WNK1/WNK2/THY1/GLRX/SORBS1/SORBS1/ACTN4/CLTCL1/SLC26A6/SRI/ANK2/ANK3/PLCG2/FLNA/CA2/FLNA/G6PD/TESC
BP	GO:0007005	mitochondrion organization	412	0.25631	1.57538	0.000737282	0.0130646	HGF/HK2/GRPEL1/COA4/MTFP1/MTERF1/THEM4/AFG1L/TOMM20/PHB2/DYNLT1/PAM16/ATP5MC1/UQCC3/CHCHD2/BMF/NDUFAF7/TOMM5/TOMM22/TFAM/ATAD3B/NDUFAF6/ATAD3A/AFG3L2/SYNJ2BP/BCL2/ATAD3A/MEF2A/UQCC2/MEF2A/HSPA9/C12orf73/HSPA9/RCC1L/CHCHD4/VDAC1/COA1/COX16/LMNA/NDUFV3/DMAC2L/NIPSNAP2/NDUFB3/LMAN1/SUPV3L1/NDUFB5/BCS1L/TOMM70/TIMM9/NDUFB5/TTC19/ATP5F1C/NDUFA12/DNAJC19/LMNA/HAX1/INF2/TIMM44/SMIM20/RHOT1/ATP2A1/MEF2A/…
BP	GO:2000736	regulation of stem cell differentiation	78	-0.440533	-2.04585	0.000738962	0.0130646	PSMA4/NUDT21/CDK6/PSMB9/PSMA2/PSME3/CBFB/PSMC6/PSMA4/PSMD9/PSMB8/CBFB/GATA1/CBFB/PSMC3/PSMB1/PSMD3/PSMB2/PSMA7/PSMA1/PSMD6/PSMC2/PSMD14/RBM24/PSMA8/PSMB6/PSMD4/PSMB4/PSMB5/PSMA6/PSMA8/PSMC5/PSMA6/PSMA7/PSMD12/PSMA3/PSMD1/PSMD2/PSMD8/PSMD13/PSMA5/PSMB3/PSMD11/PSMC4/PSMD2/PSMD7/PSMF1
BP	GO:0001906	cell killing	76	-0.427923	-1.97904	0.000739508	0.0130646	HLA-B/UNC13D/AZU1/HLA-A/FADD/CTSH/BAD/SH2D1A/GAPDH/CEACAM1/CAMP/P2RX7/CTSC/RPS19/HLA-B/HLA-B/LTF/LYZ/RAB27A/ITGAM/HLA-B/PGLYRP1/DEFA3/CEACAM1/DEFA1/HPRT1/CD59/ARG1/CTSG/RIPK3/NECTIN2/PVR
BP	GO:0042590	antigen processing and presentation of exogenous peptide antigen via MHC class I	76	-0.432005	-1.99792	0.000739508	0.0130646	CLEC4A/PSMD10/FCGR1A/PSMB10/FCGR1B/NCF2/PSMA4/PSMB9/CHUK/PSMA2/PSME3/PSMC6/ITGB5/PSMA4/PSMD9/PSMB8/HLA-B/HLA-A/PSMC3/PSMB1/PSMD3/PSMB2/PSMA7/PSMA1/PSMD6/PSMC2/PSMD14/PSMA8/PSMB6/PSMD4/PSMB4/PSMB5/PSMA6/PSMA8/PSMC5/PSMA6/PSMA7/PSMD12/PSMA3/PSMD1/PSMD2/PSMD8/PSMD13/HLA-B/PSMA5/PSMB3/HLA-B/PSMD11/PSMC4/PSMD2/PSMD7/HLA-B/PSMF1/CD36
BP	GO:0002479	antigen processing and presentation of exogenous peptide antigen via MHC class I, TAP-dependent	71	-0.442645	-2.01986	0.000741015	0.0130646	PSMD10/FCGR1A/PSMB10/FCGR1B/NCF2/PSMA4/PSMB9/CHUK/PSMA2/PSME3/PSMC6/ITGB5/PSMA4/PSMD9/PSMB8/HLA-B/HLA-A/PSMC3/PSMB1/PSMD3/PSMB2/PSMA7/PSMA1/PSMD6/PSMC2/PSMD14/PSMA8/PSMB6/PSMD4/PSMB4/PSMB5/PSMA6/PSMA8/PSMC5/PSMA6/PSMA7/PSMD12/PSMA3/PSMD1/PSMD2/PSMD8/PSMD13/HLA-B/PSMA5/PSMB3/HLA-B/PSMD11/PSMC4/PSMD2/PSMD7/HLA-B/PSMF1/CD36
MF	GO:0008242	omega peptidase activity	67	-0.436772	-1.96609	0.000743218	0.0130663	OTUD6B/ATXN3/UFD1/UCHL5/USP5/USP14/USP4/ATXN3/USP4/ATXN3/OTUB1/ATXN3/UCHL5/EIF3F/USP7/GGT5/COPS5/USP25/ALG13/USP15/USP15/USP20/USP9Y/PSMD14/GGT1/ALG13/USP9X/USP38/CYLD/USP40/TANK/OTUD5/UCHL3/STAMBP/USP48/USP48/USP47/USP47/MINDY3/USP32/APEH/ASRGL1
BP	GO:0072583	clathrin-dependent endocytosis	39	-0.515726	-2.04531	0.000751597	0.0131567	CLTA/CLTA/BMP2K/AAK1/PICALM/AP2B1/UNC119/AP2M1/PIK3CB/PICALM/AP2A1/CLTC/AAK1/AP2S1/DNAJC6/CLTB/CLTB/SNAP91
BP	GO:0072523	purine-containing compound catabolic process	32	-0.536867	-2.0251	0.000754575	0.0131567	ADA2/ENPP4/NUDT15/NUDT16/NUDT18/NUDT16/NUDT1/DNPH1/NT5C2/AMPD3/PNP/PDE4D/PDE4D/PDE2A/NUDT4/HPRT1/NUDT4
BP	GO:0043647	inositol phosphate metabolic process	38	-0.496982	-1.95658	0.000754717	0.0131567	IP6K1/PPIP5K2/INPP5K/INPP4A/CD244/PPIP5K1/SNCA/ITPK1/OCRL/SYNJ1/MINPP1/PLCD1/PLEK/PLCG2/NUDT4/INPP4B/NUDT4/INPP5B/INPP5A/INPP4B
BP	GO:0050873	brown fat cell differentiation	24	-0.56517	-1.98109	0.000759734	0.013207	NAPEPLD/FABP4/FLCN/CEBPA/BNIP3/FABP3/PRDM16/LRG1
BP	GO:1901623	regulation of lymphocyte chemotaxis	10	-0.731786	-1.98697	0.000778665	0.0134983	STK39/CCL5/WNK1/WNK1/TMEM102/SLC8B1
BP	GO:0032835	glomerulus development	21	0.588252	2.04472	0.00083455	0.0143867	MTSS1/CD34/WT1/NPHS1/SULF2/BCL2/MEF2C/MEF2C
CC	GO:0098799	outer mitochondrial membrane protein complex	21	0.585401	2.03481	0.00083455	0.0143867	TOMM20/TOMM5/TOMM22/HSPA9/HSPA9/TOMM70/APOO/TOMM40/IMMT/IMMT/IMMT/IMMT/MICOS13/SAMM50/CHCHD3/MTX2/MTX1/DNAJC11
BP	GO:0043549	regulation of kinase activity	480	-0.245653	-1.49073	0.000839349	0.0144294	CRK/MAP2K4/CHORDC1/DUSP12/LIME1/CSNK2B/KRAS/RTRAF/MAPK10/SNX6/DLG4/AKT1S1/PRKAA1/ZGPAT/DGKQ/PIK3R2/STK4/FGR/FYN/RACK1/SNX6/INPP5K/SPAG9/BCL10/AZU1/GSKIP/ADRB2/SYAP1/GPS1/PIK3R1/HLA-DRB1/ELP3/MAPK8IP3/CXCR4/OSBPL8/TF/RALB/HLA-DRB1/PRKRIP1/MAP2K3/UBE2V1/FBXO7/SNCA/CLU/TRAF6/PBK/RAPGEF1/MAPK3/COPS8/BAD/CAB39L/CD86/DLG1/CDKN1B/MAP2K2/CAB39/KRAS/MAP2K3/RGS14/RB1/STK39/CCL5/PRKAR1B/ATG13/CCNB1/HEXIM1/C…
BP	GO:0051270	regulation of cellular component movement	470	-0.244325	-1.47913	0.000844452	0.0144469	DDT/AKT2/MAPK3/DLG1/CDKN1B/ATP7A/MAP2K3/TRIP6/PRCP/ARAP1/PTP4A1/DOCK10/MIEN1/CAMK2A/STK39/CCL5/MAPRE2/CEACAM1/TCAF1/ILK/DMTN/AMOTL1/GLUL/DMTN/PLXNA1/CAPN7/PAK1/BORCS5/JUN/DNAJA4/RPS19/RAC2/SEMA4A/SELP/FLCN/PTPRR/WNK1/HRAS/CD99L2/WNK1/STX4/STK26/MAPRE1/MPP1/THY1/ARPIN/PPARD/GSTP1/FERMT3/DAG1/BST2/ITGAX/PPM1F/NEDD9/ADGRG3/SPATA13/ITGA2/GAB1/ACTN4/CX3CR1/ADARB1/PDE4D/MMP9/PDE4D/SRI/SPATA13/ANK2/CEAC…
BP	GO:0050778	positive regulation of immune response	429	-0.249524	-1.49662	0.000845023	0.0144469	EXOSC3/LIME1/KRAS/ICAM2/PSMC6/RFTN1/PSMA4/ITGB2/ITGB2/VAV1/ACTR2/YES1/PSMD9/ARPC5/FYB1/PIK3R2/ICAM2/PIK3CD/FYB1/FGR/PSMB8/FYN/FBXO38/HLA-B/CBFB/IRF3/UBE2K/RAC1/BCL10/CBFB/HLA-A/PSMC3/HLA-DPA1/PIK3R1/HLA-DRB1/PSMB1/PSMD3/FADD/PSMB2/PSMA7/HLA-DRB1/PSMA1/PSMD6/SKP1/LGALS3/PSMC2/CLU/TRAF6/TFRC/RAPGEF1/MAPK3/PLA2G4A/SH2D1A/CD86/RIOK3/KRAS/PSMD14/PSMA8/PSMB6/EIF2B5/PSMD4/PSMB4/CCL5/PSMB5/HEXIM1/ERMAP/P…
BP	GO:0070268	cornification	42	0.459209	1.91116	0.000857633	0.0146097	KRT18/TGM1/PKP1/KRT2/KRT25/KRT76/KRT24/FURIN/KRT79/KRT10/KRT13/KRT3/DSG1/PKP3/FLG/KRT77/KRT17/KRT6C/KRT15/KRT14/KRT8/KRT6A/KRT6B/JUP/KRT19/KRT12/CASP14
BP	GO:0055080	cation homeostasis	305	-0.273293	-1.58157	0.000859254	0.0146097	SLC9A1/GNB1/AP3D1/MYO5A/LCN2/CCDC22/NEDD4L/YWHAE/GNA13/ATP1A3/LIME1/GLRX3/ANXA7/GRIN2C/DLG4/ISCU/SLC12A5/FYN/BDH2/RAB20/RMDN3/TPT1/CAND1/ATOX1/NCOA4/ATP13A2/ABCB6/CXCR4/TF/EIF2AK1/ATP6V1B2/GDF2/MT1E/ALAS2/CLCN3/SKP1/TFR2/SNCA/TPCN1/TFRC/MAPK3/ARF1/TMEM38B/ATP7A/ATP7B/RAB7A/CCL5/FKBP1A/ATP6V1F/NEDD4L/P2RX7/ATP6V1A/RAB39A/PDZD8/BOLA2/ROGDI/SLC4A1/RAP1GDS1/BAX/LTF/PICALM/ATP6V0A1/ATP6V1G1/ATP6V1H/CY…
CC	GO:0005643	nuclear pore	65	0.409532	1.88262	0.000868056	0.014695	NDC1/AHCTF1/NUP153/NUP205/AAAS/NUP188/NUP155/MCM3AP/NUP93/NUP107/NUP35/NUP160/RANBP2/NUP133/NUP85/RGPD1/NUP58/NUP37/NUP98/TPR/GLE1/SEH1L/NUP54/NUP62/NXF1/MAD2L1/POM121C/NUP88/NUP42/SEC13/NUP50/POM121/MAD1L1/NXF1/NUP214/NUP214
CC	GO:0005793	endoplasmic reticulum-Golgi intermediate compartment	95	0.360845	1.79211	0.000873553	0.014695	ANPEP/CHP1/MYO18A/SERPINH1/CALR/PIEZO1/MYO18A/BET1/TMED9/TMED3/F5/TAP2/DICER1/NUCB1/BCAP31/LMAN1/TMED1/MCFD2/TMED5/TAPBP/CD55/CD55/STK17B/TMED2/PDIA6/STING1/KDELR1/VMA21/MYDGF/TAP1/COPG2/TMED4/LMAN2L/TMED10/TMEM199/RER1/ECPAS/HSPA5/VMP1
BP	GO:0006406	mRNA export from nucleus	101	0.350348	1.75952	0.000873744	0.014695	NDC1/NUP153/NUP205/THOC2/AAAS/NUP188/NUP155/MCM3AP/THOC5/THOC2/NUP93/NUP107/NUP35/NUP160/RANBP2/NUP133/NUP85/RBM15B/NUP58/THOC6/NUP37/NUP98/TPR/GLE1/DHX38/CHTOP/YTHDC1/NSUN2/POLDIP3/SEH1L/THOC1/ALYREF/NUP54/NUP62/NXF1/POM121C/NUP88/NUP42/SEC13/NUP50/POM121/SLU7/NXF1/NUP214/NUP214/THOC7
BP	GO:0071427	mRNA-containing ribonucleoprotein complex export from nucleus	101	0.350348	1.75952	0.000873744	0.014695	NDC1/NUP153/NUP205/THOC2/AAAS/NUP188/NUP155/MCM3AP/THOC5/THOC2/NUP93/NUP107/NUP35/NUP160/RANBP2/NUP133/NUP85/RBM15B/NUP58/THOC6/NUP37/NUP98/TPR/GLE1/DHX38/CHTOP/YTHDC1/NSUN2/POLDIP3/SEH1L/THOC1/ALYREF/NUP54/NUP62/NXF1/POM121C/NUP88/NUP42/SEC13/NUP50/POM121/SLU7/NXF1/NUP214/NUP214/THOC7
MF	GO:0035091	phosphatidylinositol binding	163	-0.335988	-1.77977	0.000897183	0.0150484	SNX6/WDR45B/HS1BP3/SNX27/ZFYVE19/EXOC8/FES/SNX6/WIPI2/TECPR1/OSBPL5/ATP13A2/GBF1/VPS36/GOLPH3L/OSBPL8/SNX2/ARFIP2/TPCN1/SNX12/PLA2G4A/WDR45/ARAP1/ANKFY1/ZFYVE1/MYO1G/OSBPL2/TWF1/PITPNA/SNX15/WDR45/SESTD1/ATG2A/EPB41/TLN1/PLEKHA4/PICALM/DENND1C/DENND1B/TWF1/PLCD1/THY1/PLEK/TWF2/SNX3/EPB41/PLEK2/PICALM/WIPI1/EPB41/WDFY1/MARK1/APPL2/SNX8/SNX20/SNAP91/PLEKHB2/TTPAL/PLEKHB2/NISCH/CAPG
CC	GO:0031253	cell projection membrane	146	-0.346573	-1.80334	0.000901063	0.0150728	LCP1/AKT2/RASGRP2/DLG1/ATP7A/CEACAM1/DMTN/DMTN/PAK1/TWF1/PEX19/EHD3/ARF4/NAPEPLD/ANK1/TLN1/CYBRD1/ANK1/MAPRE1/TWF1/THY1/PLEK/SLC7A5/SLC39A6/PLEK2/EHD1/SPATA13/SLC26A6/SPATA13/CEACAM1/CLTB/CLTB/APPL2/TPM1/SH2D3C/TPM1/CTNNB1/CD36/ATP8B1/SYTL1/ITGB3/GABARAPL1/ARPC1A/TESC
BP	GO:0071216	cellular response to biotic stimulus	129	-0.359591	-1.83931	0.000904977	0.0150976	MAPK1/SHPK/NOS3/TIGAR/LCN2/NFKBIB/CARD16/SIGIRR/PLAA/IRF3/BCL10/SIRT2/CD180/LILRB2/APAF1/TRAF6/MAPK3/CD86/LILRB2/CHMP5/CCL5/FBH1/GSK3B/IRAK1/CASP1/LTF/BPI/PPARD/GSTP1/HCK/CX3CR1/DEFA3/PDE4D/PDE4D/DEFA1/ARG1/CD36/PYCARD/CTSG/PTPN22/PPBP/PF4V1
BP	GO:0071219	cellular response to molecule of bacterial origin	113	-0.384043	-1.91401	0.000916926	0.0152408	CARD16/SIGIRR/PLAA/IRF3/BCL10/SIRT2/CD180/LILRB2/TRAF6/MAPK3/CD86/LILRB2/CHMP5/CCL5/IRAK1/CASP1/LTF/BPI/PPARD/GSTP1/HCK/CX3CR1/DEFA3/PDE4D/PDE4D/DEFA1/ARG1/CD36/PYCARD/CTSG/PTPN22/PPBP/PF4V1
BP	GO:0090090	negative regulation of canonical Wnt signaling pathway	95	-0.388363	-1.87585	0.000921999	0.0152408	TLE3/PSMD10/PSMB10/STK3/GSK3A/PSMA4/PSMB9/STK11/PSMA2/PSME3/PSMC6/PSMA4/PSMD9/STK4/PSMB8/SCYL2/EMD/PSMC3/PSMB1/PSMD3/PSMB2/PSMA7/PSMA1/PSMD6/PSMC2/RAPGEF1/PSMD14/PSMA8/PSMB6/PSMD4/PSMB4/PSMB5/PSMA6/AXIN1/PSMA8/PFDN5/GSK3B/PSMC5/PSMA6/PSMA7/PSMD12/PSMA3/PSMD1/PSMD2/CYLD/PSMD8/PSMD13/PSMA5/PSMB3/PSMD11/PSMC4/PSMD2/PSMD7/PSMF1
BP	GO:0019751	polyol metabolic process	69	-0.417585	-1.89566	0.000923702	0.0152408	TKFC/DYSF/TPI1/IP6K1/PPIP5K2/INPP5K/INPP4A/AKR1B1/CD244/PCBD1/PPIP5K1/SNCA/ITPK1/PLA2G4A/GCH1/OCRL/SYNJ1/MINPP1/QDPR/PGP/PLCD1/PLEK/SPR/PLCG2/NUDT4/INPP4B/NUDT4/INPP5B/INPP5A/INPP4B/GOT1
MF	GO:0005200	structural constituent of cytoskeleton	74	-0.413155	-1.89952	0.000924898	0.0152408	SPTBN2/ADD2/ARPC4/ADD2/ADD3/ADD3/ARPC3/SPTBN4/EPB41/ANK1/TLN1/ANK1/SPTA1/ADD2/EPB41/SPTB/TLN2/CCDC6/PLS1/EPB42/EPB41/ANK2/ANK3/ADD1/TPM1/TPM1
BP	GO:0043271	negative regulation of ion transport	62	-0.440726	-1.95752	0.000929023	0.0152408	OXSR1/UBQLN1/DYSF/THADA/DYSF/CYP4F2/NEDD4L/YWHAE/NOS3/NEDD4/NEDD4L/YWHAE/YWHAQ/CD33/DYSF/ISCU/INPP5K/SLC26A5/LILRB2/SLC43A1/SNCA/AKT2/ATP7A/CAB39/LILRB2/STK39/SLC6A9/NEDD4L/SESTD1/WNK1/WNK1/KEL/WNK2/SLC30A1/CLIC2/MMP9/SRI/ANK3/PPIF/THBS1
BP	GO:1901879	regulation of protein depolymerization	62	-0.43572	-1.93528	0.000929023	0.0152408	SPTBN2/DMTN/DMTN/ADD2/ADD2/TPX2/MTPN/TWF1/ADD3/CKAP2/ADD3/MAP1A/SPTBN4/SPTA1/TWF1/PLEK/TWF2/ADD2/SPTB/TMOD1/ADD1/SH3BP1/CAPG
CC	GO:0099023	vesicle tethering complex	56	-0.456929	-1.97733	0.000930752	0.0152408	STX17/VPS39/VPS39/VPS18/TGFBRAP1/VPS11/CDC42/COG4/VPS54/COG7/TRAPPC9/COG4/TRAPPC12/TRAPPC2/COG2/VPS33B/TRAPPC6B/COG5/EXOC5/EXOC1/EXOC7/COG3/TRAPPC10/VPS41/EXOC7/TRAPPC6A/VPS33A/EXOC7/RAB10/TRAPPC5/TRAPPC1/TRAPPC4/TRAPPC3/EXOC8/EXOC6/EIPR1/VPS53/EXOC4/VPS52/VPS53/EXOC3/EXOC2/VPS51/VPS8/EXOC6B/SH3BP1
BP	GO:0006195	purine nucleotide catabolic process	27	-0.548538	-1.98095	0.000949848	0.0155125	NUDT15/NUDT16/NUDT18/NUDT16/NUDT1/DNPH1/NT5C2/AMPD3/PNP/PDE4D/PDE4D/PDE2A/NUDT4/HPRT1/NUDT4
MF	GO:0042803	protein homodimerization activity	395	-0.255734	-1.52012	0.00102023	0.0166183	CENPF/GSTM1/GSTM3/NECTIN1/STK4/RACK1/SNX6/TYW5/NECTIN1/PTPA/IRF3/SYNE1/CST7/PNPO/CRYL1/NQO2/SARS1/ADRB2/ARNT/ADA2/EIF2AK1/SNX2/NUDT16/STOM/STK25/CHMP4C/LILRB2/GLA/MCL1/GYG1/TPCN1/TFRC/SMIM1/IDE/BCL2L1/LILRB2/GCH1/CAMK2A/CCL5/CEACAM1/AXIN1/RPE/NUDT16/CPOX/PPCS/XPNPEP3/ADD2/ATG7/STK25/HMGCS1/STUB1/ADD2/HSD17B4/S100A6/IRAK1/GCA/SLC4A1/DNPH1/RAB11FIP2/BAX/MAPK4/BNIP3L/STK26/PLEK/ADD2/PSMD7/IDH1/PRTFD…
CC	GO:0030424	axon	318	-0.269483	-1.56631	0.00102793	0.0166997	SPTBN1/ELK1/KIF3A/SPAST/PRKAA2/SNAPIN/KIF1A/NPTN/UTRN/AZIN2/STX3/MYH10/MYOC/DYRK1A/USH2A/KIF1B/FBXW11/DNM2/ACAP3/HSP90AA1/DTNBP1/EXOC7/DNM2/ATP1A3/MACO1/ATP1A3/EEA1/AP3D1/AP3S1/PARK7/TUBB3/CORO1A/HOMER1/HSPA8/GSK3A/EXOC7/KIF4A/MME/BLOC1S4/BLOC1S1/ULK1/EXOC7/GARS1/NDEL1/PAFAH1B1/MBP/BASP1/MAPK1/YWHAE/SCN10A/AP3D1/MYO5A/TUBB4A/EPS8/HCFC1/MX2/MAP2K4/YWHAE/ATP1A3/AP3M1/MAF1/DLG4/PRKAA1/BLOC1S2/KCNAB2…
CC	GO:0005732	small nucleolar ribonucleoprotein complex	22	0.57474	2.01911	0.00105152	0.0169097	NOP56/POP1/GAR1/NOP10/MPHOSPH10/SNU13/NOP58/FBL/NHP2/RRP9/POP5/SNU13/DKC1/RPP40
BP	GO:0009083	branched-chain amino acid catabolic process	22	0.574313	2.01761	0.00105152	0.0169097	BCAT1/MCCC2/BCKDHB/MCCC1/BCKDHA/AUH/IVD/ALDH6A1/HMGCL/HMGCLL1
BP	GO:0010559	regulation of glycoprotein biosynthetic process	22	0.561943	1.97415	0.00105152	0.0169097	ITM2A/TCF7L2/CHP1/ITM2C/ITM2B/BCL2/ALG10B/AATF
BP	GO:0030150	protein import into mitochondrial matrix	13	0.679673	2.04392	0.00105175	0.0169097	GRPEL1/TOMM20/PAM16/DNAJC19/TIMM44/TOMM40/TIMM17B/TIMM50/TIMM21/ROMO1
MF	GO:0042578	phosphoric ester hydrolase activity	204	-0.304628	-1.66634	0.00106101	0.0170145	INPP4A/HDHD2/ARMT1/PPM1B/NUDT16/NTPCR/PTPN12/ILKAP/LPIN1/NOCT/PRUNE1/DLG1/EYA3/LPIN2/PTP4A1/ACP1/CCL5/OCRL/NT5DC1/MDP1/NUDT16/HDDC3/ACP1/TNS2/SYNJ1/PTPN9/NAPEPLD/PTPN18/MINPP1/NT5C2/PGP/PTPRR/NT5DC2/NT5DC2/PLCD1/ACP6/PPM1F/PPM1H/PDE4D/PPP2R1B/PDE4D/DNAJC6/NT5DC3/PHPT1/PDE11A/PDE2A/PLCG2/INPP4B/SMPDL3B/INPP5B/INPP5A/LHPP/INPP4B/PTPN22
BP	GO:0016925	protein sumoylation	61	0.408291	1.8518	0.00108578	0.0173668	NDC1/ZBED1/GNL3/NUP153/NUP205/AAAS/NUP188/NUP155/SENP1/NUP93/NUP107/NUP35/NUP160/GNL3L/RANBP2/NUP133/NUP85/NUP58/UBE2I/NUP37/NUP98/TPR/SEH1L/NSMCE2/NUP54/MUL1/NUP62/POM121C/HMG20A/NUP88/NUP42/NUP50/POM121/NUP214/NUP214
MF	GO:0043177	organic acid binding	106	-0.378679	-1.86677	0.00110274	0.017506	SIGLEC7/SIGLEC10/SIGLEC12/SESN1/HBD/ACOX1/HBB/HBE1/FOLR3/ALAS2/HBA1/DDAH1/HBG1/DDAH2/HBG2/HBQ1/SIGLEC10/TYMS/GLUL/HMGCS1/FOLR2/HMMR/SELP/FABP4/UBR1/GCLC/AKR1C3/AKR1C1/HBZ/PPARD/GSTP1/SHMT1/STAB1/FABP3/FCN1/PMP2/IGF2R/GOT1
CC	GO:0030117	membrane coat	80	-0.405325	-1.8917	0.00110294	0.017506	AP3D1/AP3S1/VPS41/CLINT1/COPG1/AFTPH/AP2A2/VPS33A/SAR1A/CLINT1/SEC24C/AP2A2/SCN10A/EPS15/AP3D1/SAR1B/SYNRG/NECAP2/AP3M1/SYNRG/SEC24D/AP1S1/EPS15L1/EPS15L1/AP3B2/AP5S1/EPN1/AP1G2/AP5B1/SEC23B/AP3B2/AP1B1/CLTA/AP1B1/AP3B1/CLTA/NECAP1/SYNJ1/PICALM/SYNRG/AP2B1/AP2M1/PICALM/AP2A1/CLTC/CLTCL1/AP2S1/CLTB/CLTB/IGF2R
CC	GO:0048475	coated membrane	80	-0.405325	-1.8917	0.00110294	0.017506	AP3D1/AP3S1/VPS41/CLINT1/COPG1/AFTPH/AP2A2/VPS33A/SAR1A/CLINT1/SEC24C/AP2A2/SCN10A/EPS15/AP3D1/SAR1B/SYNRG/NECAP2/AP3M1/SYNRG/SEC24D/AP1S1/EPS15L1/EPS15L1/AP3B2/AP5S1/EPN1/AP1G2/AP5B1/SEC23B/AP3B2/AP1B1/CLTA/AP1B1/AP3B1/CLTA/NECAP1/SYNJ1/PICALM/SYNRG/AP2B1/AP2M1/PICALM/AP2A1/CLTC/CLTCL1/AP2S1/CLTB/CLTB/IGF2R
BP	GO:0007032	endosome organization	57	-0.443108	-1.92877	0.00111379	0.0176046	VPS18/PIK3C3/VPS4A/CHMP2A/IST1/VPS11/RAB22A/IST1/USP8/CHMP4B/CHMP1B/VPS4B/CHMP4A/STAM/VPS33B/CHMP2B/TMCC1/RAB5B/PDCD6IP/PI4K2B/HGS/CHMP1A/SNF8/EXOC8/CHMP3/PLEKHJ1/VPS36/CHMP4C/CLCN3/CHMP5/RAB7A/STAM2/VTA1/SYNJ1/RAB27A/SNX3/RILP/VPS25/SQSTM1/PI4K2A
MF	GO:0004197	cysteine-type endopeptidase activity	67	-0.415797	-1.87167	0.00111483	0.0176046	ATG4B/CASP4/USP5/USP14/CASP10/ATG4B/CAPN1/CASP10/USP7/USP25/USP15/CTSW/USP15/CTSH/USP20/USP9Y/USP9X/CAPN7/CTSC/USP38/USP40/CASP1/USP48/USP48/USP47/CASP9/CTSL/USP47/ATG4A/CAPN5/CTSF/CTSO/PYCARD
BP	GO:0050829	defense response to Gram-negative bacterium	30	-0.533031	-1.97665	0.00113895	0.0179399	RNASE3/AZU1/DMBT1/CAMP/RPS19/SELP/LTF/LYZ/BPI/DEFA3/DEFA1/PYCARD/CTSG
BP	GO:0044804	autophagy of nucleus	13	-0.677911	-2.00395	0.00114329	0.0179627	ATG5/WDR45B/WDR45B/ATG9A/WIPI2/WDR45/ATG13/ATG7/WDR45/ATG2A/WIPI1/ATG3
BP	GO:0006098	pentose-phosphate shunt	14	-0.660992	-1.99088	0.00114987	0.0180204	PGLS/TKT/PGD/SHPK/TIGAR/RPIA/DERA/TALDO1/DERA/RPE/PGAM1/G6PD/RBKS
CC	GO:0005635	nuclear envelope	326	0.254041	1.52177	0.00120048	0.0187662	APP/ITPR1/ALOX5/ITPR1/ITPR3/TMEM43/OTULINL/TMEM97/NDC1/CLCC1/AGPAT5/LBR/CALR/ZBED1/GTPBP4/UTP18/WDR3/AHCTF1/POMZP3/AKAP6/CCND2/P2RX1/TMEM109/DPY19L4/SYNE3/NUP153/BIN1/RRP12/SUN1/DNAJB14/TMPO/BANF1/NUP205/BCL2/NOC4L/AAAS/SYNE3/NUP188/NUP155/OSBPL3/MCM3AP/LMNA/DHX37/ZBTB1/LMNA/TMPO/RNF13/HAX1/SENP1/BIN1/AGPAT3/NUP93/NUP107/NUP35/NUP160/LYPLA1/MRPL19/TNRC18/ANXA11/TOR3A/TMPO/DST/DPY19L3/RANBP2/NUP13…
BP	GO:0043254	regulation of protein-containing complex assembly	296	-0.271611	-1.56563	0.00120919	0.0188549	HSPA1A/SAR1B/ATF7IP/TUBB4A/CAPZA1/EPS8/ACTR3B/HCFC1/RHOC/BID/RANGRF/NAPB/PSMC6/RPA1/MAPK9/HCLS1/GBA2/ACTR2/FNIP1/ARPC5/RPA2/RACK1/FES/TBCD/CAND1/RAC1/HCFC1/CDC42EP3/PSMC3/RPA3/HDAC6/SIRT2/RALB/VPS35/ARFIP2/LGALS3/CYRIA/SNCA/PSMC2/CLU/LCP1/TFRC/PRUNE1/ARF1/DLG1/CDKN1B/RIOK3/RB1/SPTBN2/EML2/CPTP/DMTN/DMTN/ADD2/STUB1/ARPC4/SEPTIN8/ARPC5L/GSK3B/ADD2/PAK1/PSMC5/DBNL/DDB1/MTPN/TWF1/ADD3/DBNL/VCP/PICK1/…
BP	GO:1901615	organic hydroxy compound metabolic process	263	-0.276115	-1.56457	0.00122635	0.0189987	TKFC/DYSF/NPC2/ERG28/GBA2/TPI1/PRKAA1/IP6K1/ITGB2/ITGB2/DGKQ/PPIP5K2/FAH/ALDH3B1/INPP5K/OSBPL5/CHKA/PNPO/PANK2/INPP4A/AKR1B1/LDHA/CD244/GGPS1/FAH/ACLY/MRS2/VPS35/PCBD1/PPIP5K1/SNCA/DHRS13/ITPK1/DDT/PLA2G4A/ATP7A/LDHA/SNCB/GCH1/CYP4F3/OCRL/NFYA/HMGCS1/ACLY/OSBPL2/HSD17B4/MTPN/SYNJ1/NAPEPLD/VPS35/MINPP1/QDPR/PGP/AKR1C3/AKR1C1/HAGH/PLCD1/AKR7A2/PLEK/PPARD/ACAT2/IDH1/PSAT1/CEBPA/ITGAM/MVD/DHCR24/SPR/…
CC	GO:0000790	nuclear chromatin	471	0.236771	1.47903	0.0012288	0.0189987	NTHL1/KLF16/TCF7L2/UHRF1/WT1/TNKS1BP1/ZNF280C/ZBED5/H2AC20/NFXL1/ZFAT/H2AC7/ERF/ZBED1/IKZF4/NACC2/NFATC1/AHR/KAT6A/NFATC1/ETV6/H2AC21/H2AX/SATB1/CENPC/ZNF280D/SPI1/RAD51AP1/TFAM/RUNX1/ZBTB34/HMGXB4/ZBTB5/MEF2A/BEND3/MEF2A/MEF2C/TNKS1BP1/CHD4/EZH2/MTA2/ZNF362/MGA/DNMT3A/ZEB2/MEF2C/CENPB/SFR1/ZNF564/RUNX1/ZNF3/PBRM1/MCRS1/KAT6B/KDM6B/SIN3B/USP3/TRIM24/MEF2A/ZNF195/CTDSPL2/FOXO1/IRF8/RUNX1/NFIC/SMAR…
BP	GO:0070482	response to oxygen levels	228	-0.28977	-1.61374	0.00122915	0.0189987	PSMC3/ARNT/LDHA/PSMB1/CXCR4/PSMD3/SIRT2/PSMB2/PSMA7/APAF1/ALAS2/DDAH1/SLC2A1/PSMA1/PSMD6/PSMC2/BAD/CDKN1B/ATP7A/LDHA/PSMD14/PSMA8/MTHFR/PSMB6/PSMD4/PGK1/PSMB4/CCNB1/PSMB5/PSMA6/PSMA8/DNMT3B/ATG7/STUB1/PAK1/PSMC5/ATP6V1A/IRAK1/PSMA6/PSMA7/PSMD12/PSMA3/PICK1/PSMD1/SLC2A8/PSMD2/PSMD8/PSMD13/PSMA5/PSMB3/FAS/ATP6V1G1/BNIP3L/PSMD11/PSMC4/PSMD2/CCNA2/PPARD/PSMD7/PSMF1/ITGA2/ACTN4/CD38/CPEB2/ALAD/BNIP3/S…
BP	GO:0032535	regulation of cellular component size	226	-0.292796	-1.62845	0.00123066	0.0189987	CAPZA1/EPS8/ACTR3B/DSTN/SNF8/ANXA7/HCLS1/GBA2/AKT1S1/SLC12A5/VAV1/ACTR2/FN1/ARPC5/FN1/SLC26A5/RAC1/NAA80/ZFYVE27/CDC42EP3/ATP13A2/FN1/CLCN3/ARFIP2/CYRIA/ARF1/DLG1/ATP7A/SPTBN2/LIMK1/ILK/P2RX7/DMTN/DMTN/ADD2/ARPC4/ARPC5L/GSK3B/CLNS1A/ADD2/PAK1/DBNL/MTPN/TWF1/ADD3/DBNL/PICK1/SEMA4A/DBNL/ADD3/ARPC3/DBNL/RAB21/SPTBN4/PICALM/SPTA1/XK/KEL/TWF1/PLEK/TWF2/ADD2/ARPIN/GMFB/LIMK1/RILP/AP2M1/SPTB/PICALM/TMOD…
BP	GO:0010038	response to metal ion	198	-0.30581	-1.66637	0.00123588	0.0190319	MT1E/JUND/TFR2/SNCA/MAPK3/BAD/RASGRP2/CDKN1B/ATP7A/SNCB/ATP7B/EIF2B5/CCNB1/NFYA/NEDD4L/P2RX7/DMTN/CPOX/PCNA/DMTN/JUN/UROS/NUDT1/FABP4/QDPR/BSG/CYBRD1/GCLC/AKR1C3/CASP9/SLC30A1/FECH/CEBPA/CYB5A/MMP9/ANK3/OGG1/ALAD/ADD1/BNIP3/CA2/ARG1/G6PD/KHK/PPIF/THBS1/ADCY7/GOT1/SLC40A1/SUCNR1/CAT
BP	GO:0007618	mating	12	0.690944	2.0347	0.00124766	0.019059	APP/DDO/PPP1R9B/P2RX1
BP	GO:0051348	negative regulation of transferase activity	163	-0.323547	-1.71387	0.00125606	0.019059	PRKRIP1/FBXO7/SNCA/CDKN1B/RGS14/RB1/PRKAR1B/HEXIM1/CEACAM1/LIMK1/ILK/SFN/GSK3B/RGS14/CDKN2C/MVP/FABP4/NPRL2/WNK1/PRKAR2B/WNK1/THY1/GMFB/GSTP1/LIMK1/VPS25/CEBPA/PPM1F/PRKCD/ADARB1/RGS3/CEACAM1/PHPT1/CDKN2A/PYCARD/PTPN22/BAG2/TESC
MF	GO:0042171	lysophosphatidic acid acyltransferase activity	13	0.677479	2.03732	0.0012621	0.019059	ABHD4/AGPAT2/GPAT3/AGPAT5/LPCAT1/AGPAT3/MBOAT7/AGPAT3/TAZ
BP	GO:0071453	cellular response to oxygen levels	142	-0.34541	-1.79143	0.00126422	0.019059	CUL2/PSMD10/FAM162A/PSMB10/USP19/UBQLN1/DNM1L/PSMA4/DNM1L/PSMB9/NPEPPS/SIRT1/NDRG1/TIGAR/SLC9A1/PSMA2/GNB1/PSME3/PSMC6/PRKAA1/PSMA4/PSMD9/CARD16/PSMB8/PSMC3/ARNT/PSMB1/PSMD3/SIRT2/PSMB2/PSMA7/DDAH1/PSMA1/PSMD6/PSMC2/BAD/ATP7A/PSMD14/PSMA8/PSMB6/PSMD4/PGK1/PSMB4/CCNB1/PSMB5/PSMA6/PSMA8/DNMT3B/ATG7/STUB1/PSMC5/ATP6V1A/IRAK1/PSMA6/PSMA7/PSMD12/PSMA3/PICK1/PSMD1/PSMD2/PSMD8/PSMD13/PSMA5/PSMB3/FAS/ATP…
BP	GO:0009081	branched-chain amino acid metabolic process	25	0.549728	1.99639	0.00126609	0.019059	BCAT1/MCCC2/SDS/BCKDHB/MCCC1/BCKDHA/AUH/IVD/ALDH6A1/HMGCL/HMGCLL1/ILVBL
BP	GO:0000027	ribosomal large subunit assembly	27	0.536886	1.99758	0.00126636	0.019059	BRIX1/RPF2/PPAN/NOP53/NOP2/BOP1/NOP2/MRPL11/DHX30/RRS1/NLE1/MRPL20/MRTO4/MDN1/FASTKD2/RPL12/RPL3L/DDX28
BP	GO:0070129	regulation of mitochondrial translation	23	0.569343	2.02416	0.00126636	0.019059	TRMT10C/C1QBP/UQCC2/RPUSD4/RCC1L/SHMT2/MRPS27/RMND1/LRPPRC/FASTKD2/TACO1/UQCC1/NGRN/COA3
BP	GO:0000466	maturation of 5.8S rRNA from tricistronic rRNA transcript (SSU-rRNA, 5.8S rRNA, LSU-rRNA)	24	0.55599	1.99981	0.00126662	0.019059	UTP20/FCF1/NOP14/RCL1/FTSJ3/BOP1/URB1/RRS1/PES1/NOL9/WDR12/NOP9/RPP40
BP	GO:0010959	regulation of metal ion transport	152	-0.338263	-1.77146	0.00126766	0.019059	DNM2/OXSR1/UBQLN1/DYSF/THADA/CORO1A/LILRA5/HOMER1/DYSF/ATG5/AHCYL1/NEDD4L/YWHAE/NOS3/SLC9A1/MYO5A/NEDD4/NEDD4L/YWHAE/RANGRF/CD33/LIME1/DYSF/ISCU/KCNAB2/FYN/INPP5K/KCNAB2/ADRB2/CXCR4/TF/STOM/LILRB2/LGALS3/SNCA/CD84/ARF1/DLG1/TMEM38B/ATP7A/KCNAB2/CAB39/LILRB2/CAMK2A/STK39/CCL5/FKBP1A/NEDD4L/P2RX7/HOMER3/EHD3/SESTD1/SPTBN4/EPB41/BAX/WNK1/WNK1/KEL/WNK2/THY1/GLRX/EPB41/SLC30A1/CLIC2/ACTN4/PDE4D/EPB41/…
CC	GO:0042581	specific granule	138	-0.350079	-1.80863	0.00126835	0.019059	ARMC8/UBR4/LAIR1/UBR4/ATP11A/LCN2/ORM1/STXBP2/CD33/ITGB2/ITGB2/KCNAB2/ALDH3B1/DNAJC5/KCNAB2/QSOX1/PTX3/STOM/LRRC7/FOLR3/TOM1/TCN1/CLCN3/KCNAB2/CEACAM1/CAMP/CLEC12A/TOLLIP/SLC2A5/SLPI/STXBP3/LTF/LYZ/CHIT1/OLFM4/STX4/BPI/RAB27A/TOM1/OSCAR/TSPAN14/ITGAM/PGLYRP1/ADGRG3/HP/CEACAM1/CEACAM8/CTSD/CD59/ARG1/ANXA3/CD36/ATP8B4/LRG1/MMP8/STK10
BP	GO:0043618	regulation of transcription from RNA polymerase II promoter in response to stress	80	-0.400205	-1.8678	0.00128676	0.0192281	PSMC1/HMOX1/PSMD5/NOTCH1/PSME1/PSME2/ELOC/PSME4/CEBPB/CUL2/PSMD10/PSMB10/PSMA4/PSMB9/PSMA2/HSPA1A/PSME3/NEDD4/PSMC6/PSMA4/PSMD9/PSMB8/PSMC3/ARNT/PSMB1/PSMD3/SIRT2/PSMB2/PSMA7/PSMA1/PSMD6/PSMC2/PSMD14/PSMA8/PSMB6/PSMD4/PSMB4/PSMB5/PSMA6/PSMA8/PSMC5/JUN/PSMA6/PSMA7/PSMD12/PSMA3/PSMD1/PSMD2/PSMD8/PSMD13/PSMA5/PSMB3/PSMD11/PSMC4/PSMD2/PSMD7/PSMF1
BP	GO:0051261	protein depolymerization	82	-0.387387	-1.81764	0.00128795	0.0192281	SPTBN2/DMTN/DMTN/ADD2/ADD2/TPX2/MTPN/TWF1/ADD3/CKAP2/ADD3/SYNJ1/MAP1A/SPTBN4/MICAL1/SPTA1/TWF1/PLEK/TWF2/ADD2/SPTB/TMOD1/DNAJC6/ADD1/SH3BP1/CAPG
MF	GO:0008234	cysteine-type peptidase activity	81	-0.395081	-1.84789	0.0012889	0.0192281	CASP8/SENP8/ATG4B/CASP4/USP5/USP14/OTUB1/CASP10/ATG4B/CAPN1/CASP10/USP7/COPS5/USP25/COPS4/USP15/CTSW/USP15/CTSH/USP20/USP9Y/USP9X/CAPN7/SCRN3/CTSC/USP38/USP40/CASP1/UCHL3/USP48/USP48/USP47/CASP9/CTSL/USP47/ATG4A/CAPN5/CTSF/CTSO/PYCARD
BP	GO:0043967	histone H4 acetylation	62	0.403787	1.83763	0.0012987	0.019269	KAT6A/SPI1/KMT2A/JADE2/BEND3/BRCA1/MCRS1/KAT6B/PHF20/IRF4/MSL3/ING3/USP22/EP400/ZMPSTE24/DMAP1/TRRAP/ZZZ3/TRRAP/KAT2A/MEAF6/MSL1/BRCA1/ING4/KANSL3/KANSL1/BRCA2/EPC1/PIH1D1/JADE3/MSL3/PER1/ING5/ACTL6B/MSL2/EP300/KAT7/KAT5
MF	GO:0022836	gated channel activity	64	0.405563	1.8579	0.00130067	0.019269	KCNQ5/ITPR1/CACNA1G/ITPR1/ITPR3/KCNH5/ANXA6/ANXA6/VDAC3/PIEZO1/ITGAV/P2RX1/TMEM109/ITPR2/VDAC2/VDAC1/PKD2/TRPM2/KCNH3/KCNMA1/GPR89A/CACNG6/GRID2
BP	GO:0006110	regulation of glycolytic process	60	0.411272	1.85768	0.00130095	0.019269	APP/SLC2A6/NDC1/NUP153/NUP205/AAAS/NUP188/NUP155/NUP93/NUP107/NUP35/NUP160/RANBP2/NUP133/NUP85/NUP58/NUP37/INSR/NUP98/TPR/PFKFB3/SEH1L/NUP54/NUP62/POM121C/NUP88/NUP42/SEC13/NUP50/POM121/PFKFB2/NUP214/NUP214/SLC4A4
CC	GO:0000118	histone deacetylase complex	69	0.399209	1.86052	0.00130747	0.0193195	DNTTIP1/MIDEAS/MIDEAS/DNTTIP1/JMJD1C/SAP30/TRERF1/HDAC7/CHD4/MTA2/SIN3B/HDAC7/MTA3/SINHCAF/SATB2/ING3/GATAD2A/EP400/BRMS1L/TBL1XR1/DMAP1/TRRAP/CBX5/TRRAP/RERE/SAP18/ANP32E/TBL1X/MTA1/HDAC9/NCOR2/MBD2/CSNK2A1/SIN3A/SUDS3/HDAC1/RCOR2/PHF12/KAT5/HDAC2/RBBP4/ING2/NCOR1/SAP130/RBBP7/HDAC11/HDAC3/CHD5/TAF6L/HDAC9
BP	GO:0047496	vesicle transport along microtubule	37	-0.488024	-1.91059	0.00132026	0.0194217	VAMP7/PAFAH1B1/KIFAP3/BLOC1S3/KIF3A/SNAPIN/KIF1A/KIF1B/FBXW11/DTNBP1/AP3D1/AP3S1/BLOC1S4/BLOC1S1/NDEL1/PAFAH1B1/RAB1A/STK11/AP3D1/AP3M1/BLOC1S2/KIF23/TRAK2/AP3B2/AP3B2/AP3B1/BORCS5/NDE1
BP	GO:1902305	regulation of sodium ion transmembrane transport	29	-0.535189	-1.9699	0.0013225	0.0194217	NEDD4L/SLC9A1/NEDD4/NEDD4L/RANGRF/STOM/ARF1/DLG1/STK39/NEDD4L/WNK1/WNK1/WNK2/GLRX/ACTN4/ANK3/ATP2B4/TESC
BP	GO:0071985	multivesicular body sorting pathway	33	-0.512727	-1.94935	0.001324	0.0194217	CHMP4B/CHMP1B/LYST/VPS4B/CHMP4A/RUBCN/STAM/CHMP2B/DENND10/CHMP1A/SNF8/CHMP3/VPS36/CHMP4C/RAB27B/CHMP5/VTA1/VCP/RAB27A/UBXN6/RILP/VPS25/SORT1/SYTL4
MF	GO:0140142	nucleocytoplasmic carrier activity	27	-0.538064	-1.94313	0.00132979	0.0194217	XPO1/TNPO1/TNPO2/CSE1L/RANBP6/KPNB1/IPO5/IPO9/TNPO3/NUTF2/IPO11/XPO6/KPNA6/KPNA4/KPNA1/KPNA3/HIKESHI/XPO7/XPO7/KPNA2
BP	GO:0006749	glutathione metabolic process	28	-0.530246	-1.93144	0.00133004	0.0194217	GSR/GSTM1/GSTM3/GGT5/GLO1/GGT1/GCLC/CHAC2/HAGH/GSTP1/IDH1/OPLAH/G6PD/GCLM
BP	GO:0006739	NADP metabolic process	26	-0.548136	-1.9613	0.00133486	0.0194463	PGLS/TKT/NUDT12/FMO5/PGD/SHPK/DCXR/TIGAR/KCNAB2/RPIA/KCNAB2/DERA/TALDO1/DERA/NOCT/KCNAB2/RPE/IDH1/PGAM1/G6PD/RBKS
MF	GO:0005344	oxygen carrier activity	10	-0.725864	-1.97089	0.00136266	0.0197586	HBM/HBD/HBB/HBE1/HBA1/HBG1/HBG2/HBQ1/HBZ
BP	GO:0015671	oxygen transport	10	-0.725864	-1.97089	0.00136266	0.0197586	HBM/HBD/HBB/HBE1/HBA1/HBG1/HBG2/HBQ1/HBZ
MF	GO:0019207	kinase regulator activity	122	-0.358813	-1.81815	0.00145138	0.0209661	DGKQ/PIK3R2/STK4/RACK1/BCL10/GSKIP/PIK3R1/ELP3/PRKRIP1/SNCA/CAB39L/CDKN1B/MAP2K2/CAB39/CCL5/PRKAR1B/ATG13/CCNB1/HEXIM1/SFN/TPX2/RAC2/CDKN2C/LTF/PRKAG1/WNK1/PRKAR2B/WNK1/CCNA2/GMFB/GSTP1/CCNYL1/WDR81/CDKN2A/SLA2/CCND3/WDR91/TESC
BP	GO:0036294	cellular response to decreased oxygen levels	131	-0.343	-1.75693	0.0014527	0.0209661	CUL2/PSMD10/FAM162A/PSMB10/USP19/UBQLN1/DNM1L/PSMA4/DNM1L/PSMB9/NPEPPS/SIRT1/NDRG1/TIGAR/SLC9A1/PSMA2/GNB1/PSME3/PSMC6/PRKAA1/PSMA4/PSMD9/CARD16/PSMB8/PSMC3/ARNT/PSMB1/PSMD3/SIRT2/PSMB2/PSMA7/DDAH1/PSMA1/PSMD6/PSMC2/BAD/ATP7A/PSMD14/PSMA8/PSMB6/PSMD4/PGK1/PSMB4/CCNB1/PSMB5/PSMA6/PSMA8/STUB1/PSMC5/IRAK1/PSMA6/PSMA7/PSMD12/PSMA3/PICK1/PSMD1/PSMD2/PSMD8/PSMD13/PSMA5/PSMB3/BNIP3L/PSMD11/PSMC4/PSMD2/C…
MF	GO:0016491	oxidoreductase activity	462	0.2345	1.46166	0.00147239	0.0212011	RDH13/CYP2S1/GPX7/PTGR1/HSD17B11/ALOX5/KDSR/ME3/GRHPR/EGLN1/BLVRA/DDO/CYB5R3/ALOX15/MAOA/PXDN/LBR/ALDH7A1/PHYHD1/MPO/JMJD1C/MPO/IDH3B/MTARC2/PRDX4/MGST1/NSDHL/PRXL2B/PLOD3/MPO/SRD5A3/RSAD1/CYTB/CYP20A1/HPGD/TECR/PDPR/SDHB/ETHE1/IMPDH1/VKORC1L1/VKORC1L1/GCDH/HSD17B12/ACADS/CYP20A1/BCKDHB/TET3/CHCHD4/FDX2/CBR4/SDHC/ASPH/NDUFV3/HMOX2/PTGES2/NDUFB3/ACAA1/NDUFB5/KDM2B/NDUFB5/PTGR2/NDUFA12/KDM6B/COX1/G…
BP	GO:0060350	endochondral bone morphogenesis	23	0.545467	1.93927	0.00147742	0.0212242	MMP14/NAB2/SERPINH1/ANXA6/ANXA6/IFT80/MEF2C/MEF2C/MEF2D/TGFBR2/ZMPSTE24/MEF2D/POR/POR
BP	GO:0048278	vesicle docking	48	-0.462247	-1.92596	0.00149337	0.0213625	STX16/VPS11/VAMP3/STX16/STX17/SYTL2/VPS18/STX16/VPS11/SCFD1/SYTL2/RAB13/VPS33B/STX3/VTI1B/STX12/CEP83/NSF/VPS33A/YKT6/RAB15/STX8/RAB10/STXBP2/RAB8B/EXOC6/VPS45/VPS45/EXOC4/RALB/STXBP3/STX4/PLEK/EXOC6B/RAB3A/RAB3D/RAB3C
BP	GO:0030837	negative regulation of actin filament polymerization	43	-0.479766	-1.94925	0.00149393	0.0213625	SPTBN2/DMTN/DMTN/ADD2/ADD2/MTPN/TWF1/ADD3/ADD3/SPTBN4/SPTA1/TWF1/TWF2/ADD2/SPTB/TMOD1/PRKCD/ADD1/CAPG
BP	GO:0019725	cellular homeostasis	459	-0.242386	-1.46537	0.00151134	0.0215617	POLA2/SLC9A1/GNB1/AP3D1/GSR/MYO5A/LCN2/CCDC22/FEN1/NEDD4L/YWHAE/GNA13/ATP1A3/PRDX6/LIME1/GLRX3/RPA1/ANXA7/GRIN2C/TXNRD1/DLG4/PRKAA1/ISCU/SLC12A5/POLA2/PIK3R2/RPA2/FYN/RACK1/RAB20/PLAA/RMDN3/TPT1/CAND1/UBE2K/RAC1/ATOX1/NCOA4/ATP13A2/RPA3/SIDT2/PIK3R1/HLA-DRB1/ABCB6/CXCR4/TF/ATP6V1B2/NUCKS1/WDR35/GDF2/HLA-DRB1/MT1E/ALAS2/TXNL1/CLCN3/SKP1/MCL1/TFR2/SNCA/TPCN1/TFRC/MAPK3/ARF1/BAD/TMEM38B/IDE/ATP7A/PO…
BP	GO:0006637	acyl-CoA metabolic process	71	0.385937	1.81125	0.00152042	0.021592	PDK1/GPAT4/HACD1/THEM4/DBI/DLST/ACOT11/ELOVL5/HTD2/HACD2/TECR/PDPR/GCDH/HSD17B12/DGAT1/CBR4/ACOT9/HSD17B8/PDHB/PDHA2/ACOT1/DLAT/PDK2/PDHA1/HMGCL/ACSF2/ACSF3/PDHA1/SLC25A1/FAR2/PDHX/SUCLG2/PDP1
BP	GO:0035383	thioester metabolic process	71	0.385937	1.81125	0.00152042	0.021592	PDK1/GPAT4/HACD1/THEM4/DBI/DLST/ACOT11/ELOVL5/HTD2/HACD2/TECR/PDPR/GCDH/HSD17B12/DGAT1/CBR4/ACOT9/HSD17B8/PDHB/PDHA2/ACOT1/DLAT/PDK2/PDHA1/HMGCL/ACSF2/ACSF3/PDHA1/SLC25A1/FAR2/PDHX/SUCLG2/PDP1
CC	GO:0000123	histone acetyltransferase complex	77	0.376701	1.79379	0.00152772	0.0216127	KAT6A/BRD1/JADE2/BRPF1/MCRS1/KAT6B/MBIP/SUPT20H/PHF20/MSL3/ING3/USP22/EP400/DMAP1/TRRAP/PHF14/ZZZ3/TRRAP/KAT2A/MEAF6/PHF14/KAT14/YEATS2/MSL1/ING4/KANSL3/CREBBP/KANSL1/EPC1/ATXN7L3/JADE3/MSL3/TAF4/ING5/ACTL6B/MSL2/EP300/KAT7/KAT5/EPC2/TAF6/KANSL2/TADA1/DR1/MAP3K7/TAF9/JADE1/TAF6L/ENY2/ACTL6A/TAF2/PHF20L1/TADA2B/YEATS4/SUPT3H/MRGBP/OGT/BRD8/BRPF3/BRPF3/BRD8/TAF9B/MAP3K7
BP	GO:0055082	cellular chemical homeostasis	353	-0.26	-1.52865	0.00153427	0.0216127	LCN2/CCDC22/NEDD4L/YWHAE/GNA13/ATP1A3/LIME1/GLRX3/ANXA7/GRIN2C/DLG4/PRKAA1/ISCU/SLC12A5/PIK3R2/FYN/RACK1/RAB20/RMDN3/TPT1/CAND1/RAC1/ATOX1/NCOA4/ATP13A2/SIDT2/PIK3R1/HLA-DRB1/ABCB6/CXCR4/TF/ATP6V1B2/NUCKS1/WDR35/GDF2/HLA-DRB1/MT1E/ALAS2/CLCN3/SKP1/TFR2/SNCA/TPCN1/TFRC/MAPK3/ARF1/BAD/TMEM38B/ATP7A/ATP7B/CCDC186/RAB7A/CCL5/FKBP1A/ATP6V1F/NEDD4L/P2RX7/ATP6V1A/RAB39A/PDZD8/BOLA2/ROGDI/SLC4A1/RAB11FIP…
BP	GO:0006740	NADPH regeneration	16	-0.637984	-2.00253	0.00153521	0.0216127	PGLS/TKT/PGD/SHPK/TIGAR/RPIA/DERA/TALDO1/DERA/RPE/IDH1/PGAM1/G6PD/RBKS
BP	GO:0050858	negative regulation of antigen receptor-mediated signaling pathway	21	-0.581994	-1.96565	0.0015358	0.0216127	LGALS3/SH2D1A/CEACAM1/THY1/CEACAM1/PHPT1/SLA2/PTPN22
CC	GO:0008540	proteasome regulatory particle, base subcomplex	12	-0.693707	-1.99836	0.00154054	0.0216302	PSMD5/PSMD10/PSMC6/PSMD9/PSMC3/PSMC2/PSMD4/PSMC5/PSMD1/PSMD2/PSMC4/PSMD2
BP	GO:0006405	RNA export from nucleus	127	0.320841	1.67059	0.00156006	0.0218297	NDC1/NOL6/NUP153/NUP205/THOC2/AAAS/NUP188/NUP155/MCM3AP/THOC5/THOC2/SDAD1/NUP93/NUP107/NUP35/NUP160/RRS1/RANBP2/NUP133/NUP85/RBM15B/NUP58/THOC6/NUP37/NUP98/TPR/GLE1/DHX38/CHTOP/YTHDC1/NSUN2/NOP9/POLDIP3/SEH1L/RBM27/THOC1/ALYREF/NUP54/NUP62/NXF1/POM121C/NUP88/NUP42/SEC13/RIOK2/NUP50/POM121/SLU7/NXF1/NPM1/NUP214/NUP214/THOC7
BP	GO:0006486	protein glycosylation	130	0.311057	1.62701	0.0015653	0.0218297	CHP1/POMK/ST6GAL1/ALG3/EXT2/EXT2/PLOD3/DPAGT1/SRD5A3/DPY19L4/ALG2/DPM3/ALG1/TET3/GALNT2/MUC2/LMAN1/ALG10B/STT3B/GALNT5/EOGT/MCFD2/MOGS/TUSC3/MAGT1/DPY19L3/ALG10/GALNT11/ST3GAL1/DAD1/RPN2/B3GLCT/RPN2/STT3A/CRPPA/DDOST/GALNT1/ALG9/ST8SIA4/GXYLT1/KRTCAP2/EXTL2/MGAT3/RPN2/EXTL3
BP	GO:0043413	macromolecule glycosylation	130	0.311057	1.62701	0.0015653	0.0218297	CHP1/POMK/ST6GAL1/ALG3/EXT2/EXT2/PLOD3/DPAGT1/SRD5A3/DPY19L4/ALG2/DPM3/ALG1/TET3/GALNT2/MUC2/LMAN1/ALG10B/STT3B/GALNT5/EOGT/MCFD2/MOGS/TUSC3/MAGT1/DPY19L3/ALG10/GALNT11/ST3GAL1/DAD1/RPN2/B3GLCT/RPN2/STT3A/CRPPA/DDOST/GALNT1/ALG9/ST8SIA4/GXYLT1/KRTCAP2/EXTL2/MGAT3/RPN2/EXTL3
BP	GO:0036293	response to decreased oxygen levels	211	-0.291129	-1.60237	0.001582	0.0220132	PSMC3/ARNT/LDHA/PSMB1/CXCR4/PSMD3/SIRT2/PSMB2/PSMA7/APAF1/ALAS2/DDAH1/SLC2A1/PSMA1/PSMD6/PSMC2/BAD/CDKN1B/ATP7A/LDHA/PSMD14/PSMA8/MTHFR/PSMB6/PSMD4/PGK1/PSMB4/CCNB1/PSMB5/PSMA6/PSMA8/DNMT3B/STUB1/PAK1/PSMC5/IRAK1/PSMA6/PSMA7/PSMD12/PSMA3/PICK1/PSMD1/SLC2A8/PSMD2/PSMD8/PSMD13/PSMA5/PSMB3/BNIP3L/PSMD11/PSMC4/PSMD2/CCNA2/PPARD/PSMD7/PSMF1/ITGA2/ACTN4/CD38/CPEB2/ALAD/BNIP3/S100B/CPEB4/THBS1/CAT
BP	GO:0043624	cellular protein complex disassembly	182	0.294342	1.62975	0.0016033	0.0222597	PPP1R9B/MRPS17/MRPS33/MRPS15/SVIL/MRPS6/MRPL51/MRPL28/MRPS28/MRPL16/MRPL41/MRPL58/MRPL1/MRPS18A/MRPS24/MRPS16/MRPL4/MRPS35/CHCHD1/MRPS22/MRPL32/MRPL27/MRPS14/MRPS26/MRPS7/CRACD/ASPH/AURKAIP1/MRPS18B/MRPL33/MRPS27/MRPS12/MRPS9/MRPS31/MRRF/MRPL30/MRPL47/MRPS11/MRPL15/MRPL11/MRPL57/MRPL19/MRPL46/KIF19/PTCD3/KIF2A/MRPS5/CAMSAP3/MRPL40/MRPS25/MRPL23/MRPL39/GSN/MRPS10/ERAL1/GFM2/MRPL54/MRPL20/MRPL17/MR…
BP	GO:1901991	negative regulation of mitotic cell cycle phase transition	170	-0.314204	-1.67531	0.00160944	0.0222951	PSMA4/ZFYVE19/CENPF/PSMD9/RPA2/PSMB8/PSMC3/PSMB1/PSMD3/PSMB2/PSMA7/CHMP4C/BUB1/FBXO7/PSMA1/PSMD6/SKP1/PSMC2/TFDP1/CDKN1B/PSMD14/RB1/PSMA8/PSMB6/PSMD4/PSMB4/CCNB1/PSMB5/PSMA6/PSMA8/SFN/PCNA/PSMC5/PSMA6/PSMA7/PSMD12/PSMA3/PIDD1/CDKN2C/GFI1B/PSMD1/PSMD2/PSMD8/PSMD13/PSMA5/PSMB3/PSMG2/BAX/PSMD11/PSMC4/USP47/CDK2/USP47/PSMD2/AURKA/PSMD7/PSMF1/E2F4/CDKN2A/KANK2
BP	GO:0009100	glycoprotein metabolic process	208	0.292861	1.65215	0.00161812	0.0223654	ITM2A/TCF7L2/ADAMTS9/CHP1/POMK/ST6GAL1/ITM2C/NDST2/TRIM13/ITM2B/SULF2/HS2ST1/ALG3/EXT2/EXT2/PLOD3/DPAGT1/SRD5A3/DPY19L4/ALG2/DPM3/HS6ST1/CHST14/BCL2/ALG1/TET3/GNPTAB/GALNT2/MUC2/MARCHF6/LMAN1/ALG10B/STT3B/GALNT5/EOGT/MCFD2/AATF/MOGS/TUSC3/MAGT1/DPY19L3/CANT1/ALG10/GALNT11/ST3GAL1/TNIP1/DAD1/RPN2/B3GLCT/RPN2/STT3A/TNIP1/CRPPA/DDOST/GANAB/GANAB/RNF5/PRKCSH/GALNT1/ALG9/ST8SIA4/GANAB/SOAT1
BP	GO:0046434	organophosphate catabolic process	84	-0.389347	-1.83824	0.00164745	0.0227201	NUDT15/DERA/NUDT16/DERA/DCTPP1/PLA2G4A/OCRL/NUDT18/NUDT16/VCP/SYNJ1/NUDT1/NAPEPLD/DNPH1/NT5C2/AMPD3/PNP/IDH1/PLBD2/PRKCD/PDE4D/PDE4D/PDE2A/PLCG2/OGG1/NUDT4/HPRT1/SMPDL3B/NUDT4/INPP5B/INPP5A
BP	GO:0032272	negative regulation of protein polymerization	53	-0.448873	-1.91302	0.00168287	0.0231487	SPTBN2/EML2/DMTN/DMTN/ADD2/ADD2/MTPN/TWF1/ADD3/ADD3/SPTBN4/MAPRE1/SPTA1/TWF1/TWF2/ADD2/SPTB/TMOD1/PRKCD/ADD1/CAPG
MF	GO:0015252	proton channel activity	15	0.645753	2.02677	0.00168599	0.0231487	ATP5MC1/ATP5F1C/ATP5ME/ATP5F1A/ATP6/ATP5F1D/ATP5PO/ATP5PF/ATP5PD/ATP6/ATP5MG/ATP5F1B/ATP5PB/ATP5F1B/ATP5F1B/ATP5MF/HVCN1
BP	GO:0006954	inflammatory response	351	-0.257692	-1.51399	0.00170474	0.0233546	ITGB2/ITGB2/FN1/SIGIRR/PIK3CD/FN1/IL1RN/PLAA/KPNA6/SIGLEC10/UNC13D/IRF3/CST7/RAC1/GGT5/AZU1/HLA-DRB1/CXCR4/PTGS1/EIF2AK1/PTX3/FN1/ABCC1/CD180/HLA-DRB1/MAP2K3/VPS35/PSMA1/TFR2/SNCA/CLU/DDT/PBK/PARP4/MAP2K3/RB1/PRCP/STK39/PSMB4/CCL5/SIGLEC10/GGT1/TBC1D23/PSMA6/AP3B1/PLSCR1/P2RX7/FOLR2/JUN/PSMA6/CTSC/RPS19/TOLLIP/CYLD/IL18R1/CASP1/VNN1/NAPEPLD/VPS35/SELP/FABP4/LYZ/PSTPIP1/LTB4R/PPARD/GSTP1/CEBPA/ITG…
BP	GO:0075733	intracellular transport of virus	50	0.433165	1.88808	0.00171306	0.0233943	NDC1/NMT2/DYNLT1/NUP153/NUP205/AAAS/NUP188/NUP155/MVB12A/NUP93/NUP107/NUP35/NUP160/RANBP2/NUP133/NUP85/NUP58/NUP37/NUP98/TPR/SEH1L/VPS37A/NUP54/NUP62/POM121C/NUP88/NUP42/SEC13/NUP50/POM121/NUP214/NUP214
BP	GO:0000715	nucleotide-excision repair, DNA damage recognition	19	-0.610422	-2.01061	0.00171789	0.0233943	COPS5/GPS1/COPS4/COPS8/COPS3/DDB1/COPS6/COPS2/COPS7A/DDB2
BP	GO:0006487	protein N-linked glycosylation	53	0.427081	1.88603	0.00171895	0.0233943	ST6GAL1/ALG3/DPAGT1/SRD5A3/ALG2/DPM3/ALG1/LMAN1/ALG10B/STT3B/MCFD2/MOGS/TUSC3/MAGT1/ALG10/ST3GAL1/DAD1/RPN2/RPN2/STT3A/DDOST/ALG9/KRTCAP2/MGAT3/RPN2/ALG5/ALG12
BP	GO:2000651	positive regulation of sodium ion transmembrane transporter activity	12	-0.682941	-1.96735	0.0017331	0.0235353	WNK1/WNK1/WNK2/GLRX/ACTN4/ANK3/TESC
CC	GO:0035097	histone methyltransferase complex	61	0.397261	1.80177	0.00173724	0.02354	TEX10/MTF2/PELP1/LAS1L/KMT2A/EZH2/MGA/MCRS1/KDM6B/SENP3/PHF20/KDM5A/MEN1/SUZ12/CBX5/KDM5B/PRPF31/KDM6A/PAXIP1/PRPF31/PHF1/HDAC9/KANSL1/KMT2D/KMT2B/SETD1A/KDM4B/TAF4/CHD8/PHF19/HDAC2/RBBP4/TAF6/PAXIP1/RNF2/EED/RBBP7/CXXC1/EED/TAF9/HDAC9/RBBP4/KDM4B/PHF1/TAF1/UTY/SETD1B/KDM5C/JARID2
BP	GO:0048663	neuron fate commitment	10	-0.722529	-1.96183	0.001752	0.0236882	HOXD10/HOXC10/MYT1L
BP	GO:0006520	cellular amino acid metabolic process	236	-0.284126	-1.58754	0.00176305	0.0237858	PSMA4/MTAP/PSMD9/FAH/PSMB8/YARS1/GCAT/ASL/ART4/APIP/GGT5/FPGS/PSMC3/SARS1/AASDHPPT/PSMB1/PSMD3/PSMB2/ASNS/PSMA7/FAH/DDAH1/PSMA1/PSMD6/PCBD1/FARSA/PSMC2/DDAH2/PCYOX1L/EEF1E1/ATP7A/PSMD14/PSMA8/MTHFR/PSMB6/PSMD4/MARS1/IL4I1/PSMB4/PSMB5/SDSL/GGT1/PSMA6/OAT/PSMA8/GLUL/PSMC5/SEPHS2/FN3K/PSMA6/PSMA7/PSMD12/PSMA3/PSMD1/PSMD2/PSMD8/PSMD13/PSMA5/PSMB3/FARSB/QDPR/GCLC/PSMD11/PSMC4/PPA1/PSMD2/PSMD7/SHMT1/PS…
BP	GO:0008544	epidermis development	149	0.299038	1.60238	0.00179091	0.0241093	KRT18/AGPAT2/NAB2/TGM1/FLNB/FLNB/NSDHL/SATB1/PLOD3/ATP2A2/RUNX1/FLG2/BCL2/HLA-DRB1/SGPP1/EZH2/HLA-DRB1/SLC4A7/ATP2C1/MYO7A/SLC4A7/PKP1/SLC4A7/RUNX1/KRT2/NOM1/RUNX1/KRT25/KRT76/KRT24/FURIN/KRT79/BCL11B/ATP2C1/MACROH2A1/HLA-DRB1/KRT10/FLOT2/HLA-DRB1/HLA-DRB1/INSR/KRT13/ACVR1B/ANXA1/HLA-DRB1/NUMA1/HLA-DRB1/ZMPSTE24/HLA-DRB1/RBPJ/BCR/NUMA1/HLA-DRB1/PRKCH/KRT3/ALOX15B/NSUN2/DSG1/PKP3/TMC1/FLG/KRT77/EX…
CC	GO:0005766	primary lysosome	139	-0.338996	-1.75289	0.00180701	0.024221	STXBP2/PRDX6/NPC2/TRAPPC1/GDI2/ACTR2/DNAJC5/CCT2/UNC13D/RNASE3/AZU1/HEBP2/ADA2/GALNS/MANBA/RNASE2/HRNR/HEXA/STOM/ACLY/TOM1/GLA/PRCP/MAN2B1/ACLY/CTSC/VCP/TOLLIP/PSMD1/GCA/DPP7/VNN1/ACTR10/LYZ/BPI/TOM1/BST2/PRKCD/DEFA3/CTSA/CEACAM8/CEACAM6/DEFA1/RAB3D/ARG1/PYCARD/CTSG
CC	GO:0042582	azurophil granule	139	-0.338996	-1.75289	0.00180701	0.024221	STXBP2/PRDX6/NPC2/TRAPPC1/GDI2/ACTR2/DNAJC5/CCT2/UNC13D/RNASE3/AZU1/HEBP2/ADA2/GALNS/MANBA/RNASE2/HRNR/HEXA/STOM/ACLY/TOM1/GLA/PRCP/MAN2B1/ACLY/CTSC/VCP/TOLLIP/PSMD1/GCA/DPP7/VNN1/ACTR10/LYZ/BPI/TOM1/BST2/PRKCD/DEFA3/CTSA/CEACAM8/CEACAM6/DEFA1/RAB3D/ARG1/PYCARD/CTSG
CC	GO:0031901	early endosome membrane	96	-0.379953	-1.84029	0.0018406	0.0246181	ATP9A/ABCA7/RAB5B/FCGR1A/MTMR4/RABEP1/EEA1/FCGR1B/VTI1B/STX12/SNX1/HGS/SNX5/RAB5C/EPS15/SH3GL1/SNX6/SNX27/RABGEF1/SNX6/RAB4A/HLA-B/HLA-A/INPP4A/GRIPAP1/TMEM9B/GRIPAP1/SNX2/CLCN3/SNX12/RBSN/OCRL/STAM2/GGA1/GRIPAP1/LLGL1/NAPEPLD/RAB21/HLA-B/HLA-B/SLC9A6/UBXN6/SNX3/HLA-B/SLC9A6/EHD1/WDR81/PI4K2A/APPL2/INPP5B/SNX8/SNX20/CLCN4/WDR91
BP	GO:0034767	positive regulation of ion transmembrane transport	63	-0.416973	-1.8571	0.00185494	0.0247414	SNCA/ARF1/STK39/TCAF1/P2RX7/EHD3/BAX/WNK1/WNK1/WNK2/THY1/GLRX/ACTN4/SRI/ANK2/ANK3/PLCG2/FLNA/FLNA/G6PD/TESC
BP	GO:0051640	organelle localization	470	-0.240685	-1.45709	0.00185779	0.0247414	TRAPPC9/CHMP1B/RAB11B/CKAP5/ARHGEF2/MTOR/RAB11B/SNAP29/KIF14/ADGRE2/BBS2/CDK5RAP2/VPS4B/TRAPPC12/HAUS3/PACS2/PIBF1/CHMP4A/NDC80/HMOX1/VAMP7/BRAT1/SYTL2/PAFAH1B1/SCRIB/CDCA8/VAPB/KIF2C/CENPJ/ATG14/KIFAP3/STK25/TRAPPC2/BLOC1S3/SPAG5/KIF3A/RAB13/ANKRD28/AURKB/HAUS6/SPAST/VPS33B/XPO1/FER/SNAPIN/KIF1A/TRAPPC6B/CHMP2B/STX3/KIFC1/MYH10/KIF1B/FBXW11/PPP6R3/DNM2/BORCS6/HSP90AA1/YWHAG/SCRIB/SEC24A/DTNBP1/C…
BP	GO:0006914	autophagy	395	-0.248474	-1.47697	0.00187043	0.0248032	UBQLN1/EPG5/PRKAB1/DNM1L/VPS41/PARK7/LAMP2/MTMR3/ATP5IF1/STX12/PRKAG3/UBXN2B/HSPA8/GSK3A/RAB3GAP2/ATG101/ATP6V1E1/EXOC7/MTDH/KDM4A/HGS/DNM1L/ATG5/LAMP2/SIRT1/VPS33A/ATG4B/ULK1/EXOC7/SNX5/LRSAM1/SESN1/RAB1A/OPTN/STK11/ULK2/UFC1/TIGAR/RAB1B/TECPR2/WDR45B/HERC1/NEDD4/SNF8/GABARAP/CSNK2B/ANXA7/SNX6/WDR45B/MTMR9/PRKAA1/TRAPPC4/ATG9A/RMC1/EXOC8/CHMP3/PIK3R2/ATG4B/CAPN1/SNX6/WIPI2/TECPR1/PLAA/SESN1/EXOC…
BP	GO:0061919	process utilizing autophagic mechanism	395	-0.248474	-1.47697	0.00187043	0.0248032	UBQLN1/EPG5/PRKAB1/DNM1L/VPS41/PARK7/LAMP2/MTMR3/ATP5IF1/STX12/PRKAG3/UBXN2B/HSPA8/GSK3A/RAB3GAP2/ATG101/ATP6V1E1/EXOC7/MTDH/KDM4A/HGS/DNM1L/ATG5/LAMP2/SIRT1/VPS33A/ATG4B/ULK1/EXOC7/SNX5/LRSAM1/SESN1/RAB1A/OPTN/STK11/ULK2/UFC1/TIGAR/RAB1B/TECPR2/WDR45B/HERC1/NEDD4/SNF8/GABARAP/CSNK2B/ANXA7/SNX6/WDR45B/MTMR9/PRKAA1/TRAPPC4/ATG9A/RMC1/EXOC8/CHMP3/PIK3R2/ATG4B/CAPN1/SNX6/WIPI2/TECPR1/PLAA/SESN1/EXOC…
BP	GO:0046685	response to arsenic-containing substance	23	-0.557445	-1.93573	0.0018997	0.0251376	CPOX/VCP/UROS/GCLC/FECH/CPEB2/ALAD/PPIF
BP	GO:0018205	peptidyl-lysine modification	297	0.25411	1.50797	0.00190431	0.025145	SUV39H2/MTF2/NDC1/NOC2L/ZBED1/KAT6A/GLYR1/GLYR1/GLYR1/BRD1/PLOD3/LIPT1/GNL3/SPI1/NUP153/KMT2A/NUP205/JADE2/BEND3/BRCA1/AAAS/DOT1L/TET3/NUP188/NUP155/EZH2/BRPF1/MCM3AP/LMNA/MCRS1/KAT6B/ARID4B/LMNA/MBIP/SENP1/SENP3/NUP93/NUP107/NUP35/NUP160/ASH1L/ESCO1/GNL3L/SIRT5/RANBP2/PRDM12/NUP133/NUP85/CTH/KMT5B/PHF20/NUP58/RLF/IRF4/MACROH2A1/MSL3/ING3/MEN1/USP22/UBE2I/SUZ12/NUP37/ATF2/EP400/ZMPSTE24/ARID4B/NU…
BP	GO:0044247	cellular polysaccharide catabolic process	19	-0.602945	-1.98598	0.00190876	0.025145	AGL/PGM2L1/PHKB/PHKB/PHKA2/STBD1/PHKG2/MGAM/PHKG1/MGAM/PGM1
BP	GO:0009251	glucan catabolic process	18	-0.618436	-2.00735	0.00191241	0.025145	AGL/PGM2L1/PHKB/PHKB/PHKA2/STBD1/PHKG2/MGAM/PHKG1/MGAM/PGM1
BP	GO:1903706	regulation of hemopoiesis	271	-0.271564	-1.5453	0.00192173	0.0252141	PSMC6/HCLS1/SMAP1/KLF13/PSMA4/PSMD9/SMAP1/FNIP1/PSMB8/FES/HLA-B/CBFB/GATA1/ISG15/CBFB/PSMC3/ARNT/PIK3R1/HLA-DRB1/PSMB1/PSMD3/ZMIZ1/FADD/PDCD2/PSMB2/PSMA7/HLA-DRB1/LILRB2/NFE2/FBXO7/PSMA1/PSMD6/ZFPM1/CD101/LGALS3/PSMC2/TRAF6/GNAS/BAD/CD86/PSMD14/LILRB2/PITHD1/RB1/PSMA8/PSMB6/PSMD4/PSMB4/PSMB5/PSMA6/AP3B1/CEACAM1/GNAS/GNAS/PSMA8/RUNX3/PSMC5/JUN/PSMA6/PSMA7/PSMD12/PSMA3/GFI1B/PSMD1/PSMD2/CYLD/PSMD8/…
BP	GO:0002181	cytoplasmic translation	89	-0.379804	-1.81495	0.00201391	0.0263678	GSPT1/RPS21/EEF2/RPL19/GSPT1/EIF3J/EIF3I/EIF2S3/GSPT2/EIF5/EIF3C/EIF3B/RPL24/DPH5/DPH6/RPL38/RPL18/EIF3F/RPL6/EIF4H/RPSA/EIF4H/RPL32/RBM24/RPL8/RPL10A/TMA7/DHX29/DRG2/RPS26/RPL18A/RPL36/RWDD1/CPEB2/CPEB4/RPL29
BP	GO:0019935	cyclic-nucleotide-mediated signaling	60	-0.41997	-1.85325	0.00204082	0.0266638	RAPGEF2/GNB1/UBE2B/GNA13/ADGRE5/EIF4EBP2/DGKQ/GNAL/ADRB2/GNAS/CDC34/PRKAR1B/GNAS/GNAS/PRKAR2B/ADGRG3/PCLO/PDE4D/PDE4D/PDE11A/PDE2A/NUDT4/NUDT4/ATP2B4/CD36/THBS1/ADGRE1/ADGRG1/ADCY7
MF	GO:0008047	enzyme activator activity	321	-0.261314	-1.52004	0.00205797	0.026727	PTPA/GDI2/DGKQ/SMAP1/FN1/STK4/FN1/RACK1/RAB4A/PTPA/PLAA/TBCD/TBC1D13/RABEP2/SIPA1/BCL10/ACAP1/PHACTR4/FBLN1/RALBP1/TBC1D17/ADRM1/FN1/RIC8B/APAF1/PPP2R5C/CTSH/BCAS3/RGS18/GNAS/ARF1/BAD/CAB39L/MAP2K2/ATP7A/CAB39/SEC23B/PSMD14/RGS14/ARAP1/CCL5/OCRL/CCNB1/GAPVD1/GNAS/GMIP/GNAS/GAPVD1/STARD8/AGFG2/DBNL/RGS14/TPX2/JUN/LLGL1/DBNL/CTSC/VCP/DBNL/DNAJB2/ANKRD27/DBNL/CASP1/TANK/RABGAP1L/RAP1GDS1/TBC1D10B/LT…
BP	GO:0009064	glutamine family amino acid metabolic process	47	-0.465678	-1.92641	0.0020634	0.026727	FAH/ASL/ART4/FPGS/ASNS/FAH/DDAH1/DDAH2/GGT1/OAT/GLUL/GCLC/ATP2B4/ASRGL1/ARG1/GCLM/GOT1
BP	GO:0006073	cellular glucan metabolic process	41	-0.483703	-1.94141	0.00206612	0.026727	GYS1/PRKAG3/GSK3A/EPM2AIP1/UGP2/IL6ST/INPP5K/AGL/PGM2L1/PPP1R2/GYG1/AKT2/PHKB/PHKB/GSK3B/PHKA2/STBD1/PHKG2/SORBS1/GYS2/MGAM/SORBS1/PHKG1/SORBS1/MGAM/PGM1/KHK
BP	GO:0044042	glucan metabolic process	41	-0.483703	-1.94141	0.00206612	0.026727	GYS1/PRKAG3/GSK3A/EPM2AIP1/UGP2/IL6ST/INPP5K/AGL/PGM2L1/PPP1R2/GYG1/AKT2/PHKB/PHKB/GSK3B/PHKA2/STBD1/PHKG2/SORBS1/GYS2/MGAM/SORBS1/PHKG1/SORBS1/MGAM/PGM1/KHK
BP	GO:0098771	inorganic ion homeostasis	306	-0.264072	-1.52806	0.00206718	0.026727	SLC9A1/GNB1/AP3D1/MYO5A/LCN2/CCDC22/NEDD4L/YWHAE/GNA13/ATP1A3/LIME1/GLRX3/ANXA7/GRIN2C/DLG4/ISCU/SLC12A5/FYN/BDH2/RAB20/RMDN3/TPT1/CAND1/ATOX1/NCOA4/ATP13A2/ABCB6/CXCR4/TF/EIF2AK1/ATP6V1B2/GDF2/MT1E/ALAS2/CLCN3/SKP1/TFR2/SNCA/TPCN1/TFRC/MAPK3/ARF1/TMEM38B/ATP7A/ATP7B/RAB7A/CCL5/FKBP1A/ATP6V1F/NEDD4L/P2RX7/ATP6V1A/RAB39A/PDZD8/BOLA2/ROGDI/SLC4A1/RAP1GDS1/BAX/LTF/PICALM/ATP6V0A1/ATP6V1G1/ATP6V1H/CY…
BP	GO:0045453	bone resorption	29	-0.515354	-1.89689	0.00207822	0.0268137	RAC1/ADRB2/TF/TPP1/TRAF6/TFRC/P2RX7/RAC2/CD38/CA2/RAB3D/CTNNB1/TPP1/ITGB3
BP	GO:0005978	glycogen biosynthetic process	27	-0.520293	-1.87895	0.00208967	0.0268206	GYS1/PRKAG3/GSK3A/EPM2AIP1/UGP2/INPP5K/AGL/PGM2L1/GYG1/AKT2/GSK3B/PHKG2/SORBS1/GYS2/SORBS1/PHKG1/SORBS1/PGM1
BP	GO:0009250	glucan biosynthetic process	27	-0.520293	-1.87895	0.00208967	0.0268206	GYS1/PRKAG3/GSK3A/EPM2AIP1/UGP2/INPP5K/AGL/PGM2L1/GYG1/AKT2/GSK3B/PHKG2/SORBS1/GYS2/SORBS1/PHKG1/SORBS1/PGM1
BP	GO:0007015	actin filament organization	273	-0.269061	-1.53274	0.00209205	0.0268206	NEBL/ARFIP2/CYRIA/LCP1/ARF1/GAS7/DLG1/ARAP1/PLS3/SPTBN2/ALDOA/LIMK1/KPTN/DMTN/DMTN/MYO1G/ADD2/ARPC4/ARPC5L/ADD2/PAK1/DBNL/MTPN/TWF1/ADD3/DBNL/RAC2/PICK1/DBNL/ADD3/ARPC3/DBNL/RFLNB/SPTBN4/SORBS1/SH3KBP1/SH3KBP1/MICAL1/SPTA1/PSTPIP1/TWF1/PLEK/TWF2/ADD2/ARPIN/GMFB/LIMK1/SPTB/SORBS1/PPM1F/TMOD1/SORBS1/NEDD9/PRKCD/HCK/ACTN4/PLS1/CTTN/ADD1/FLNA/TPM1/TPM1/FLNA/MARCKS/ACTN1/ARPC1A/SH3BP1/PYCARD/PSTPIP2/D…
BP	GO:0043248	proteasome assembly	13	-0.65987	-1.95062	0.00209604	0.0268206	PSMD10/OTUD6B/PSMD9/PSMG4/ADRM1/PSMD4/PSMG1/PSMD13/PSMG2/PSMD11/POMP
BP	GO:0006783	heme biosynthetic process	17	-0.60844	-1.94637	0.00210365	0.0268296	PPOX/ALAS2/HMBS/CPOX/TMEM14C/UROS/FECH/UROD/ALAD
BP	GO:0070131	positive regulation of mitochondrial translation	15	0.636412	1.99746	0.00210748	0.0268296	TRMT10C/C1QBP/UQCC2/RPUSD4/RCC1L/MRPS27/RMND1/FASTKD2/UQCC1/NGRN/COA3
BP	GO:0048871	multicellular organismal homeostasis	226	-0.28118	-1.56385	0.0021097	0.0268296	MBP/RAC1/GATA1/ADRB2/AKR1B1/CXCR4/TF/HRNR/TPP1/PCTP/NRDC/SLC2A1/CTSH/TRAF6/LPIN1/TFRC/GNAS/KRAS/RB1/PRCP/STK39/PRKAR1B/GNAS/P2RX7/GNAS/SFN/RAC2/MAP2K6/IL18R1/TNS2/NAPEPLD/RAB11FIP2/FABP4/BAX/LTF/FLCN/LYZ/PRKAR2B/CRTC1/AMPD3/PPP1R13L/CD38/TRIM32/APPL2/ADD1/CA2/RAB3D/CTNNB1/TPP1/CD36/HOXC10/ITGB3/ALDH1A1/PRDM16/TJP2/ADCY7/SLC40A1/ACSL1
BP	GO:0050727	regulation of inflammatory response	176	-0.308002	-1.65356	0.00212841	0.0270121	ABCC1/HLA-DRB1/VPS35/PSMA1/SNCA/DDT/PBK/RB1/STK39/PSMB4/CCL5/SIGLEC10/GGT1/TBC1D23/PSMA6/PSMA6/CTSC/RPS19/CYLD/CASP1/NAPEPLD/VPS35/FABP4/PPARD/GSTP1/CEBPA/PGLYRP1/PRKCD/ITGA2/HCK/MMP9/PDE2A/APPL2/SMPDL3B/ABR/PYCARD/TGM2/MMP8/ADCY7/ABR/SUCNR1/MGLL
BP	GO:0032868	response to insulin	171	-0.307054	-1.63913	0.00214095	0.0271157	GSK3A/EPM2AIP1/ATP6V1E1/KANK1/SIRT1/SNX5/KBTBD2/NDEL1/RAB15/SLC9A1/MYO5A/RAB10/PKLR/SRSF4/PRKAA1/EIF4EBP2/RAB8B/PIK3R2/INPP5K/PTPRA/C2CD5/SYAP1/PIK3R1/C2CD5/OSBPL8/ATP6V1B2/NUCKS1/SLC2A1/UPRT/LPIN1/APRT/AKT2/IDE/LPIN2/MARS1/CEACAM1/ATP6V1F/GSK3B/PAK1/ATP6V1A/SLC2A8/TNS2/GCNT1/SORBS1/STXBP3/ATP6V0A1/ATP6V1G1/ATP6V1H/GCLC/GSTP1/SORBS1/SORBS1/PRKCD/GAB1/CPEB2/CEACAM1/SORT1/APPL2/FABP3/KHK/CCND3/GOT1…
CC	GO:0055037	recycling endosome	119	-0.346422	-1.74573	0.00217825	0.0275321	RAP2C/RABEP1/MICALL1/EEA1/TUBGCP4/MICALL2/VTI1B/STX12/RFFL/ULK1/NDRG1/OPTN/RAB15/TUBG1/ATP11A/MYO5A/STX8/RAB10/SNF8/RAB8B/ATG9A/RABGEF1/RAB4A/PLEKHJ1/RELCH/HLA-B/UNC13D/RAC1/EIPR1/ZFYVE27/VPS53/VPS52/ACAP1/HLA-A/INPP4A/AVL9/GRIPAP1/TF/VPS53/GRIPAP1/TBC1D17/TPP1/CLCN3/TFRC/VPS50/GRIPAP1/VPS51/EHD2/EHD3/HLA-B/RAB11FIP2/HLA-B/LTF/RAB4B/SLC9A6/HLA-B/SLC9A6/EHD1/ANK2/TPP1/RNF11/CLCN4/PLEKHB2/PLEKHB2/N…
BP	GO:0006091	generation of precursor metabolites and energy	367	0.2448	1.48679	0.00218394	0.0275478	APP/DNAJC30/SLC2A6/HK2/ME3/NDC1/SLC25A22/TEFM/AFG1L/PHB2/DLST/IDH3B/ATP5MC1/SLC25A14/UQCC3/CYTB/NOP53/NUP153/SDHB/NUP205/COA6/UQCC2/AAAS/FDX2/SDHC/NUP188/NUP155/TRAP1/XYLB/ASPH/NDUFV3/DMAC2L/NIPSNAP2/PTGES2/NDUFB3/SHMT2/NDUFB5/PFKP/NDUFB5/ATP5F1C/NDUFA12/COX1/NUP93/NUP107/NUP35/ATP5ME/NUP160/MDH2/GPI/PDHB/PDHA2/NDUFA6/RANBP2/TXNRD3/NUP133/NUP85/NDUFB11/NDUFA10/DLAT/SDHD/NDUFA8/GAA/NDUFB8/SDHAF2/N…
CC	GO:0016323	basolateral plasma membrane	109	-0.355993	-1.76349	0.00220062	0.027702	DLG2/TF/ABCC1/LRRC7/SLC2A1/TFRC/DLG1/IDE/ATP7A/ATP7B/STK39/SLC6A9/CEACAM1/MAP7/ABCC5/SLC7A6/SLC4A1/SLC3A2/EPB41/STXBP3/ANK1/ANK1/STX4/EPB41/SLC16A3/SLC7A5/DAG1/AP2A1/SLC4A2/CD38/SLC26A6/EPB41/ANK2/CEACAM1/ANK3/ATP2B4/CA2/SLC7A1/CTNNB1/SLC40A1
BP	GO:0055076	transition metal ion homeostasis	79	-0.384554	-1.79235	0.00220994	0.0277069	AP3D1/LCN2/CCDC22/GLRX3/ISCU/BDH2/CAND1/ATOX1/NCOA4/ATP13A2/ABCB6/TF/EIF2AK1/GDF2/MT1E/ALAS2/SKP1/TFR2/TFRC/ARF1/ATP7A/ATP7B/ATP6V1A/BOLA2/LTF/PICALM/ATP6V1G1/CYBRD1/SLC25A37/SLC30A1/SLC39A6/PICALM/EPB42/SRI/SLC40A1
BP	GO:0098657	import into cell	86	-0.376838	-1.78605	0.00220994	0.0277069	SLC39A10/DNM2/FYN/SCRIB/DNM2/ATP1A3/ATP1A3/PARK7/ATP12A/LRSAM1/SLC1A5/EPS15/SLC9A1/MX2/ATP1A3/ACSL5/ISCU/SLC12A5/TOR1A/FYN/SLC2A1/SLC43A1/SNCA/AKT2/DLG1/SLC6A9/GLUL/FOLR2/SLC2A5/SLC3A2/LTF/WNK1/AP2B1/SLC9A6/WNK1/WNK2/SLC30A1/SLC7A5/SLC39A6/SLC9A6/FABP3/ATP2B4/SLC7A1/CD36/THBS1/ITGB3/ACSL1
BP	GO:0043242	negative regulation of protein-containing complex disassembly	58	-0.422554	-1.84847	0.00222058	0.0277689	SPTBN2/DMTN/DMTN/ADD2/ADD2/TPX2/MTPN/TWF1/ADD3/CKAP2/ADD3/CLEC16A/CLEC16A/SPTBN4/SPTA1/TWF1/TWF2/ADD2/SPTB/TMOD1/ADD1/CAPG
MF	GO:1902936	phosphatidylinositol bisphosphate binding	64	-0.410357	-1.83039	0.00222676	0.0277689	TPCN1/WDR45/ZFYVE1/MYO1G/OSBPL2/TWF1/WDR45/SESTD1/PLEKHA4/PICALM/TWF1/PLCD1/PLEK/TWF2/SNX3/PLEK2/PICALM/WIPI1/MARK1/SNX20/SNAP91/TTPAL/CAPG
BP	GO:0051493	regulation of cytoskeleton organization	345	-0.254057	-1.48825	0.00222832	0.0277689	ARPC2/MAPK1/CFL1/CHMP1A/SLC9A1/HSPA1A/TUBB4A/CAPZA1/EPS8/ACTR3B/DSTN/CRK/RHOC/CHORDC1/RANGRF/PFDN2/HCLS1/GBA2/PRKAA1/ACTR2/KATNB1/ARPC5/CHMP3/TOGARAM2/FES/INPP5K/HDGFL3/TBCD/RAC1/NAA80/CDC42EP3/PIK3R1/HDAC6/TACC3/CHMP4C/NSFL1C/SKA3/ARFIP2/BCAS3/CYRIA/SNCA/PRUNE1/MAPK3/ARF1/DLG1/CDKN1B/ARAP1/CHMP5/MAPRE2/SPTBN2/EML2/LIMK1/ILK/P2RX7/DMTN/DMTN/ADD2/ARPC4/ARPC5L/GSK3B/ADD2/PAK1/DBNL/TPX2/MTPN/TWF1/AD…
CC	GO:0030120	vesicle coat	48	-0.457115	-1.90457	0.00224006	0.0278593	CLINT1/COPG1/AFTPH/AP2A2/SAR1A/CLINT1/SEC24C/AP2A2/EPS15/SAR1B/SYNRG/NECAP2/SYNRG/SEC24D/AP1S1/EPN1/AP1G2/SEC23B/CLTA/CLTA/NECAP1/PICALM/SYNRG/AP2B1/AP2M1/PICALM/AP2A1/CLTC/CLTCL1/AP2S1/CLTB/CLTB
MF	GO:0031267	small GTPase binding	276	-0.266638	-1.51931	0.0022823	0.0283279	CYFIP2/XPO1/RASSF5/RIMS2/CYFIP2/TBC1D10C/BIRC5/TNPO1/RAP1A/ARHGEF1/PEX5/EXOC5/STRN3/AP1G1/EXOC1/TNPO2/CSE1L/ABI2/MICALL1/KPNB1/DNM1L/VPS41/MICALL2/RAB3GAP2/NCF2/RIN3/FGD4/ACAP2/DNM1L/NSF/DENND10/ULK1/WDR44/SBF1/NDRG1/OPTN/IPO5/RAP1GAP/RAPGEF2/MYO5A/IPO9/EPS8/TNPO3/RABGAP1L/DIAPH2/RANGRF/AP3M1/NUTF2/GDI2/VAV1/EXOC8/IPO11/RABGEF1/FGD3/XPO6/DAAM1/UNC13D/IPO13/TBC1D13/RAC1/EXOC4/VPS52/CDC42EP3/SYTL5/…
BP	GO:1990868	response to chemokine	18	-0.595253	-1.9321	0.00229489	0.0283707	CXCR4/STK39/CCL5/WNK1/WNK1/CX3CR1/PPBP/PF4V1
BP	GO:1990869	cellular response to chemokine	18	-0.595253	-1.9321	0.00229489	0.0283707	CXCR4/STK39/CCL5/WNK1/WNK1/CX3CR1/PPBP/PF4V1
BP	GO:0030177	positive regulation of Wnt signaling pathway	110	-0.352698	-1.74836	0.00239015	0.0294895	PSMA2/TTC21B/COL1A1/PSME3/UBE2B/PSMC6/PSMA4/PSMD9/PIN1/PSMB8/PSMC3/GSKIP/PSMB1/PPM1B/PSMD3/PSMB2/PSMA7/VPS35/PSMA1/PSMD6/PSMC2/PSMD14/PSMA8/PSMB6/PSMD4/PSMB4/PSMB5/PSMA6/AXIN1/ILK/PSMA8/PSMC5/PSMA6/PSMA7/VCP/PSMD12/PSMA3/PSMD1/PSMD2/PSMD8/PSMD13/VPS35/PSMA5/PSMB3/PLEKHA4/WNK1/WNK1/PSMD11/PSMC4/USP47/WNK2/USP47/PSMD2/PSMD7/PSMF1
BP	GO:0032787	monocarboxylic acid metabolic process	387	0.243055	1.48432	0.00243902	0.0300072	CYP2S1/APP/PTGR1/SLC2A6/MTHFD1L/PDK1/SLC27A2/PON2/ALOX5/HK2/GPAT4/ME3/MCAT/GRHPR/MTHFD1L/PNKD/HACD1/ALOX15/NDC1/MTHFD1L/SLC27A6/DAGLB/PNKD/NUDT19/ECHDC2/THEM4/MMAA/SLC27A1/KIT/ACOT11/ELOVL5/PRXL2B/HTD2/SLC27A3/HACD2/MCCC2/HPGD/NUP153/SDS/LPGAT1/TECR/PDPR/CHST14/GCDH/NUP205/HSD17B12/CKB/BRCA1/AAAS/ACADS/CBR4/NUP188/NUP155/VDAC1/MCCC1/OSBPL3/XYLB/PTGES2/EPHX1/ACAA1/APOC3/ABHD10/PFKP/PTGR2/CD74/APOC…
BP	GO:0051881	regulation of mitochondrial membrane potential	40	-0.478546	-1.90818	0.00244177	0.0300072	RACK1/CLIC1/PANK2/HEBP2/AKT2/BAD/BCL2L1/P2RX7/VCP/BAX/GCLC/BNIP3L/BNIP3/GCLM/GOT1/HSH2D
CC	GO:0031080	nuclear pore outer ring	10	0.704024	1.9593	0.0024666	0.0302524	AHCTF1/NUP107/NUP160/NUP133/NUP85/NUP37/NUP98/SEH1L/SEC13
CC	GO:0008250	oligosaccharyltransferase complex	11	0.685	1.96263	0.00247168	0.0302549	STT3B/TUSC3/MAGT1/DAD1/RPN2/RPN2/STT3A/DDOST/KRTCAP2/RPN2
BP	GO:0071456	cellular response to hypoxia	123	-0.343388	-1.74254	0.00253853	0.0309073	CUL2/PSMD10/FAM162A/PSMB10/USP19/UBQLN1/PSMA4/PSMB9/NPEPPS/SIRT1/NDRG1/TIGAR/SLC9A1/PSMA2/GNB1/PSME3/PSMC6/PRKAA1/PSMA4/PSMD9/CARD16/PSMB8/PSMC3/ARNT/PSMB1/PSMD3/SIRT2/PSMB2/PSMA7/DDAH1/PSMA1/PSMD6/PSMC2/BAD/ATP7A/PSMD14/PSMA8/PSMB6/PSMD4/PGK1/PSMB4/CCNB1/PSMB5/PSMA6/PSMA8/STUB1/PSMC5/IRAK1/PSMA6/PSMA7/PSMD12/PSMA3/PSMD1/PSMD2/PSMD8/PSMD13/PSMA5/PSMB3/BNIP3L/PSMD11/PSMC4/PSMD2/CCNA2/PPARD/PSMD7/P…
BP	GO:0048863	stem cell differentiation	122	-0.343225	-1.73917	0.00253991	0.0309073	CDK12/A2M/PSMD10/SOX11/PSMB10/SEMA4D/PSMA4/NUDT21/CDK6/PSMB9/MAPK1/CFL1/PSMA2/PSME3/CBFB/PSMC6/PSMA4/PSMD9/FN1/PSMB8/FN1/CBFB/GATA1/CBFB/PSMC3/PHACTR4/PSMB1/PSMD3/PSMB2/FN1/PSMA7/PSMA1/PSMD6/FBXL17/PSMC2/MAPK3/PSMD14/RBM24/PSMA8/PSMB6/PSMD4/PSMB4/PSMB5/PSMA6/PSMA8/PSMC5/PSMA6/PSMA7/PSMD12/PSMA3/SEMA4A/PSMD1/PSMD2/PSMD8/PSMD13/PSMA5/PSMB3/PSMD11/PSMC4/PSMD2/METTL5/BATF/PSMD7/PSMF1/MSI2
BP	GO:0070507	regulation of microtubule cytoskeleton organization	122	-0.343488	-1.74049	0.00253991	0.0309073	CHMP2A/KAT2B/MARK2/CDK5RAP2/POC1A/CHMP4B/CHMP1B/CKAP5/ARHGEF2/CDK5RAP2/VPS4B/PAFAH1B1/ATXN7/CEP85/CENPJ/DYRK1A/FBXW5/SPAG5/SPAST/XPO1/PRKAA2/CLIP1/MDM1/CHMP2B/DYRK1A/CLIP1/CLIP1/CLASP2/PDCD6IP/UBXN2B/CLASP2/SKA2/KIF11/CLASP1/CEP97/PAFAH1B1/CHMP1A/HSPA1A/TUBB4A/CHORDC1/RANGRF/GBA2/PRKAA1/KATNB1/CHMP3/TOGARAM2/FES/HDGFL3/TBCD/RAC1/HDAC6/TACC3/CHMP4C/NSFL1C/SKA3/SNCA/PRUNE1/CDKN1B/CHMP5/MAPRE2/EML2/…
CC	GO:0005774	vacuolar membrane	308	-0.25977	-1.50336	0.00258933	0.031447	KXD1/DNAJC5/TECPR1/CCZ1/SPAG9/AP1S1/AZU1/ATP13A2/SIDT2/HLA-DPA1/HLA-DRB1/ABCB6/TMEM9B/MANBA/ATP6V1B2/YWHAB/STOM/BORCS8/HLA-DRB1/TOM1/TMEM9/VPS35/CLCN3/TPCN1/AP5S1/BORCS7/AP5B1/PRCP/AP1B1/CLTA/RAB7A/AP1B1/ANKFY1/AP3B1/ATP6V1F/KPTN/MAN2B1/CLTA/BORCS5/ATP6V1A/COL6A1/GDAP2/SLC2A8/CLEC16A/VNN1/SLC3A2/VPS35/CLEC16A/OSTM1/TFEB/FLCN/ATP6V0A1/ATP6V1G1/ATP6V1H/NPRL2/CYBRD1/AP2B1/TMEM175/NAPG/UBXN6/TOM1/RIL…
BP	GO:0043044	ATP-dependent chromatin remodeling	64	0.388824	1.78121	0.00260134	0.0315311	CENPC/CHD4/MTA2/PBRM1/SMARCC1/ITGB3BP/CENPT/INO80/CENPI/CENPL/SMARCA5/DMAP1/CENPQ/ANP32E/SMARCD2/CENPN/SMARCA2/SMARCD2/MBD2/NPM1/INO80B/SPTY2D1/CENPH/HDAC1/MIS18BP1/ACTR8/SMARCA1/CENPK/RSF1/NPM1/ACTR5/CHD8/ACTL6B/HDAC2/RBBP4/PTMA/CENPU/ARID1A/SMARCA2/RBBP7/SMARCAD1/SMARCAD1/VPS72/CHD5/SMARCB1/SMARCA4/RBBP4/ACTL6A/GATAD2B/SMARCE1/SMARCA4/SMARCC2/SRCAP/ERCC6/MBD3/CENPO/SMARCC2
BP	GO:0006826	iron ion transport	46	-0.453426	-1.86972	0.00261878	0.0316721	RAB11B/RAB11B/ARHGAP1/STEAP3/ATP6V1E2/MMGT1/DNM2/DNM2/ATP6V1E1/LCN2/ISCU/NECTIN1/NECTIN1/ABCB6/TF/ATP6V1B2/TFR2/TFRC/ATP7A/ATP6V1F/ATP6V1A/LTF/ATP6V0A1/ATP6V1G1/ATP6V1H/SLC25A37/CLTC/SLC40A1
BP	GO:1901880	negative regulation of protein depolymerization	50	-0.443289	-1.86162	0.00262566	0.0316721	SPTBN2/DMTN/DMTN/ADD2/ADD2/TPX2/MTPN/TWF1/ADD3/CKAP2/ADD3/SPTBN4/SPTA1/TWF1/TWF2/ADD2/SPTB/TMOD1/ADD1/CAPG
BP	GO:0050900	leukocyte migration	229	-0.278812	-1.55384	0.0026362	0.0316721	ITGB2/ITGB2/VAV1/YES1/FN1/PIK3R2/PIK3CD/FYN/FN1/RAC1/AZU1/SPN/PIK3R1/GBF1/CD244/CXCR4/FADD/FN1/GYPC/LGALS3/DDT/CD84/MAPK3/STK39/CCL5/CEACAM1/COL1A2/MYO1G/ADD2/ADD2/SLC7A6/RPS19/RAC2/GCNT1/SLC3A2/SELP/BSG/WNK1/CD99L2/WNK1/MPP1/THY1/ADD2/SLC16A3/SLC7A5/PIK3CB/ITGAX/ITGAM/ITGA2/HCK/CX3CR1/PDE4D/PDE4D/CEACAM1/CEACAM8/CEACAM6/DEFA1/ABR/VCAM1/TMEM102/THBS1/ITGB3/PYCARD/ITGA2B/RIPK3/SLC8B1/STK10/PPBP/AB…
CC	GO:0031248	protein acetyltransferase complex	85	0.355604	1.72611	0.00264201	0.0316721	KAT6A/BRD1/JADE2/BRPF1/MCRS1/KAT6B/MBIP/SUPT20H/PHF20/MSL3/ING3/USP22/EP400/DMAP1/TRRAP/PHF14/ZZZ3/TRRAP/KAT2A/MEAF6/PHF14/KAT14/YEATS2/MSL1/ING4/KANSL3/CREBBP/KANSL1/EPC1/NAA16/ATXN7L3/JADE3/MSL3/TAF4/ING5/ACTL6B/MSL2/EP300/KAT7/KAT5/EPC2/TAF6/KANSL2/TADA1/DR1/MAP3K7/NAA25/TAF9/JADE1/TAF6L/ENY2/NAA50/ACTL6A/TAF2/PHF20L1/TADA2B/YEATS4/SUPT3H/MRGBP/OGT/BRD8/BRPF3/BRPF3/BRD8/TAF9B/MAP3K7
CC	GO:1902493	acetyltransferase complex	85	0.355604	1.72611	0.00264201	0.0316721	KAT6A/BRD1/JADE2/BRPF1/MCRS1/KAT6B/MBIP/SUPT20H/PHF20/MSL3/ING3/USP22/EP400/DMAP1/TRRAP/PHF14/ZZZ3/TRRAP/KAT2A/MEAF6/PHF14/KAT14/YEATS2/MSL1/ING4/KANSL3/CREBBP/KANSL1/EPC1/NAA16/ATXN7L3/JADE3/MSL3/TAF4/ING5/ACTL6B/MSL2/EP300/KAT7/KAT5/EPC2/TAF6/KANSL2/TADA1/DR1/MAP3K7/NAA25/TAF9/JADE1/TAF6L/ENY2/NAA50/ACTL6A/TAF2/PHF20L1/TADA2B/YEATS4/SUPT3H/MRGBP/OGT/BRD8/BRPF3/BRPF3/BRD8/TAF9B/MAP3K7
BP	GO:0035239	tube morphogenesis	338	0.244115	1.46961	0.0026436	0.0316721	MMP14/ECM1/MTSS1/SPARC/LUZP1/PLXND1/MTHFD1L/HGF/ANPEP/CD34/ALOX5/HK2/WT1/ADAMTS9/ITGA5/EGLN1/MTHFD1L/MTHFD1L/FAT4/AMOTL2/HSPB1/PHB2/CSF1R/PTK2/TNFAIP3/SPINT1/ITGAV/ANXA2/SPI1/CCM2/HPGD/RUNX1/HDAC7/KRIT1/EPHB4/HS6ST1/LRP1/AMOTL2/SYNJ2BP/BCL2/PML/MEF2C/BRCA1/DICER1/LRP5/AMOT/ZEB2/MEF2C/AGR2/PKD2/PML/KDM2B/RUNX1/ARID2/PML/ADAM15/PLCG1/IFT57/APOH/RUNX1/HDAC7/TMED2/KDM2B
CC	GO:0030659	cytoplasmic vesicle membrane	494	-0.234803	-1.42992	0.00266845	0.0319082	CD58/ADGRE3/ZDHHC13/DYSF/AP3S1/DNM1L/FCGR1B/LAMP2/ACP3/CORO1A/VTI1B/STX12/HSPA8/CD163/DYSF/CLINT1/COPG1/AFTPH/HLA-DRB1/SIRPB1/MME/DNM1L/AP2A2/ATG5/PECAM1/LAMP2/CD300A/SAR1A/SNX5/CLINT1/RAB5C/SEC24C/RAB1A/AP2A2/YKT6/SH3GL2/SIRPB1/UBR4/NRAS/LAIR1/ULK2/NOS3/UBR4/EPS15/SAR1B/ATP11A/RAB10/SYNRG/NECAP2/STXBP2/CD33/DYSF/ADGRE5/AP3M1/SYNRG/ANXA7/DLG4/RAB8B/ITGB2/ITGB2/KCNAB2/SEC24D/TOR1A/SEC23IP/ALDH3B1/…
MF	GO:0080025	phosphatidylinositol-3,5-bisphosphate binding	20	-0.580316	-1.93505	0.00268251	0.0319973	ACAP2/SNX5/WDR45B/WDR45B/WIPI2/ATP13A2/GBF1/TPCN1/WDR45/WDR45/SESTD1/PLEKHA4/SNX3/PLEK2/WIPI1
MF	GO:0003682	chromatin binding	381	0.24416	1.48928	0.0026862	0.0319973	SFMBT2/L3MBTL3/TCF7L2/HMGA1/HMGA1/UHRF1/HMGN3/DNTTIP1/NOC3L/MTF2/DNTTIP1/SCML2/HMGN3/NOC2L/SAMD1/MPO/JMJD1C/NFATC1/MPO/NFATC1/GLYR1/GLYR1/GLYR1/SATB1/ZFX/MPO/CBX2/TFAM/ZNF445/PELP1/HDAC7/ZNF276/MEF2A/MEF2A/UXT/MEF2C/CHD4/EZH2/PWWP3A/MCM3AP/MTA2/SHMT2/PRDM15/DNMT3A/CRAMP1/MEF2C/ZNF276/CENPB/SMC1A/PBRM1/KDM6B/SIN3B/USP3/TRIM24/MEF2A/FOXO1/DHX30/ASH1L/SMARCC1/HDAC7/MBTD1/TNRC18/MBD5/MTA3/CGAS/POLR2A…
BP	GO:0019221	cytokine-mediated signaling pathway	414	-0.244077	-1.45953	0.00269906	0.0320002	PSMA2/HSPA1A/IL2RG/TRADD/PSME3/CAPZA1/NCAM1/CBFB/MX2/LCN2/CRK/CSNK2B/KRAS/PSMC6/PSMA4/MTAP/ITGB2/ITGB2/VAV1/PSMD9/FN1/CARD16/SIGIRR/PIK3CD/PSMB8/FYN/FN1/RACK1/IL1RN/HLA-B/CBFB/IRF3/UBE2K/IFNAR2/ISG15/CBFB/HLA-A/PSMC3/PELI1/HLA-DPA1/PIK3R1/HLA-DRB1/PSMB1/TCP1/CXCR4/PSMD3/COMMD7/FADD/PSMB2/FN1/PSMA7/HLA-DRB1/TALDO1/UBE2V1/PSMA1/PSMD6/SKP1/MCL1/PSMC2/LCP1/TRAF6/RAPGEF1/MAPK3/ARF1/BAD/CD86/BCL2L1/KRA…
BP	GO:0033673	negative regulation of kinase activity	145	-0.318017	-1.65256	0.00270222	0.0320002	SIRT1/CD300A/WARS1/IPO5/RB1/DUSP7/CHORDC1/RTRAF/SNX6/AKT1S1/ZGPAT/RACK1/SNX6/INPP5K/GSKIP/GPS1/PRKRIP1/FBXO7/SNCA/CDKN1B/RGS14/RB1/PRKAR1B/HEXIM1/CEACAM1/ILK/SFN/RGS14/CDKN2C/MVP/FABP4/NPRL2/WNK1/PRKAR2B/WNK1/THY1/GMFB/GSTP1/VPS25/CEBPA/PPM1F/PRKCD/ADARB1/RGS3/CEACAM1/CDKN2A/PYCARD/PTPN22/TESC
BP	GO:0030334	regulation of cell migration	416	-0.24322	-1.45475	0.00270362	0.0320002	DDT/AKT2/MAPK3/ATP7A/MAP2K3/TRIP6/PRCP/PTP4A1/DOCK10/MIEN1/CAMK2A/STK39/CCL5/MAPRE2/CEACAM1/TCAF1/ILK/DMTN/AMOTL1/GLUL/DMTN/PLXNA1/CAPN7/PAK1/JUN/DNAJA4/RAC2/SEMA4A/SELP/FLCN/PTPRR/WNK1/HRAS/CD99L2/WNK1/STX4/STK26/MAPRE1/MPP1/THY1/ARPIN/PPARD/GSTP1/FERMT3/DAG1/BST2/ITGAX/PPM1F/NEDD9/ADGRG3/SPATA13/ITGA2/GAB1/ACTN4/CX3CR1/ADARB1/MMP9/SPATA13/CEACAM1/CEACAM6/TRIM32/PLCG2/APPL2/NEXN/FLNA/TPM1/ATP2B4…
BP	GO:0008064	regulation of actin polymerization or depolymerization	129	-0.332697	-1.70174	0.00271493	0.0320002	ARFIP2/CYRIA/ARF1/DLG1/SPTBN2/DMTN/DMTN/ADD2/ARPC4/ARPC5L/ADD2/DBNL/MTPN/TWF1/ADD3/DBNL/PICK1/DBNL/ADD3/ARPC3/DBNL/SPTBN4/SPTA1/TWF1/PLEK/TWF2/ADD2/ARPIN/GMFB/SPTB/TMOD1/PRKCD/HCK/CTTN/ADD1/ARPC1A/SH3BP1/PYCARD/CAPG
BP	GO:0060828	regulation of canonical Wnt signaling pathway	154	-0.31328	-1.64394	0.00271542	0.0320002	PSMC1/USP34/RNF146/TLE3/PSMD5/SRC/GID8/NOTCH1/PSME1/SIAH2/CSNK1G1/PSME2/SMAD3/TGFB1/PSME4/TLE3/PSMD10/PPM1A/PSMB10/CCAR2/STK3/GSK3A/PSMA4/PSMB9/KANK1/STK11/PSMA2/TTC21B/COL1A1/PSME3/UBE2B/PSMC6/PSMA4/PSMD9/PIN1/STK4/PSMB8/SCYL2/EMD/PSMC3/GSKIP/PSMB1/PPM1B/PSMD3/PSMB2/PSMA7/VPS35/PSMA1/PSMD6/CDK14/PSMC2/RAPGEF1/PSMD14/PSMA8/PSMB6/PSMD4/PSMB4/PSMB5/PSMA6/AXIN1/ILK/PSMA8/PFDN5/GSK3B/PSMC5/PSMA6/PSMA…
CC	GO:0030136	clathrin-coated vesicle	125	-0.334378	-1.70091	0.00271739	0.0320002	AP3B2/RAB27B/TFRC/EPN1/AP1G2/ATP7A/AP3B2/AP1B1/CLTA/AP1B1/OCRL/AP3B1/REEP6/CLTA/DBNL/DBNL/DBNL/SLC2A8/NECAP1/DBNL/AAK1/PICALM/SYNRG/DENND1C/DENND1B/AP2B1/RAB27A/SNX3/AP2M1/PICALM/AP2A1/CLTC/WIPI1/AAK1/CLTCL1/AP2S1/ECE1/CLTB/CLTB/SORT1/RAB3A/VWF/SNAP91/IGF2R
CC	GO:0019774	proteasome core complex, beta-subunit complex	10	-0.708232	-1.92301	0.00272533	0.0320126	PSMB10/PSMB9/PSMB8/PSMB1/PSMB2/PSMB6/PSMB4/PSMB5/PSMB3
BP	GO:0006469	negative regulation of protein kinase activity	136	-0.327921	-1.68912	0.00272876	0.0320126	SIRT1/CD300A/WARS1/IPO5/RB1/DUSP7/CHORDC1/RTRAF/SNX6/AKT1S1/ZGPAT/RACK1/SNX6/INPP5K/GSKIP/GPS1/PRKRIP1/FBXO7/SNCA/CDKN1B/RGS14/RB1/PRKAR1B/HEXIM1/CEACAM1/ILK/SFN/RGS14/CDKN2C/MVP/FABP4/WNK1/PRKAR2B/WNK1/THY1/GMFB/GSTP1/VPS25/CEBPA/PPM1F/PRKCD/ADARB1/RGS3/CEACAM1/CDKN2A/PYCARD/PTPN22/TESC
CC	GO:0012507	ER to Golgi transport vesicle membrane	49	0.417578	1.8117	0.00278611	0.0325837	HLA-DRB3/HLA-DQB1/HLA-DQB1/HLA-DQB1/HLA-B/HLA-DQB1/HLA-DRB5/HLA-DQB1/HLA-DQB1/HLA-DRB5/HLA-DQB1/HLA-DPA1/HLA-B/HLA-DRB1/HLA-DPB1/HLA-DRA/HLA-DRB1/LMAN1/MCFD2/SEC31B/HLA-DQA1/CD74/CD74/HLA-B/TMED2/HLA-A/HLA-C/HLA-B/HLA-A/HLA-C/SREBF2/HLA-A/HLA-DRB1/HLA-C/HLA-DRB1/HLA-DRB1/VMA21/HLA-DRB1/HLA-DRB1/HLA-DRB1/HLA-DPB1/HLA-DRB1/TMED10/HLA-A/HLA-C/HLA-DRB3/HLA-A/HLA-DQB1/B2M/HLA-DRB3/HLA-B/HLA-B/HLA-B/SE…
MF	GO:0017016	Ras GTPase binding	269	-0.26555	-1.51062	0.00278794	0.0325837	CYFIP2/XPO1/RASSF5/RIMS2/CYFIP2/TBC1D10C/BIRC5/TNPO1/RAP1A/ARHGEF1/EXOC5/STRN3/AP1G1/EXOC1/TNPO2/CSE1L/ABI2/MICALL1/KPNB1/DNM1L/VPS41/MICALL2/RAB3GAP2/NCF2/RIN3/FGD4/ACAP2/DNM1L/NSF/ULK1/WDR44/SBF1/NDRG1/OPTN/IPO5/RAP1GAP/RAPGEF2/MYO5A/IPO9/EPS8/TNPO3/RABGAP1L/DIAPH2/RANGRF/AP3M1/NUTF2/GDI2/VAV1/EXOC8/IPO11/RABGEF1/FGD3/XPO6/DAAM1/UNC13D/IPO13/TBC1D13/RAC1/EXOC4/VPS52/CDC42EP3/SYTL5/RALBP1/SERGEF…
BP	GO:0043269	regulation of ion transport	244	-0.275123	-1.54541	0.00280751	0.0327508	NEDD4/NEDD4L/YWHAE/RANGRF/YWHAQ/CD33/LIME1/DYSF/ACSL5/DLG4/ISCU/KCNAB2/DLG2/TOR1A/FYN/CAPN1/INPP5K/CLIC1/SLC26A5/KCNAB2/ADRB2/DLG2/CXCR4/TF/STOM/LILRB2/LRRC7/SLC43A1/LGALS3/SNCA/TPCN1/CD84/AKT2/ARF1/DLG1/TMEM38B/ATP7A/KCNAB2/CAB39/LILRB2/CAMK2A/STK39/CCL5/SLC6A9/FKBP1A/TCAF1/NEDD4L/P2RX7/HOMER3/MAP2K6/EHD3/SESTD1/SPTBN4/EPB41/BAX/WNK1/WNK1/KEL/WNK2/THY1/GLRX/EPB41/SLC30A1/CLIC2/PRKCD/ACTN4/PDE4D/…
BP	GO:0060968	regulation of gene silencing	88	0.347803	1.70253	0.00285777	0.0331931	HMGA1/HMGA1/NDC1/NUP153/NUP205/AAAS/NUP188/NUP155/LIMD1/NUP93/NUP107/NUP35/NUP160/POLR2J/RANBP2/NUP133/POLR2A/NUP85/NUP58/NUP37/ZMPSTE24/NUP98/TPR/POLR2B/SEH1L/NUP54/POLR2G/NUP62/POM121C/NUP88/NUP42/SEC13/NCOR2/NUP50/POM121/TARBP2/POLR2I/NUP214/NUP214/POLR2C/SIN3A/PPP3CA/PPP3CA/ATAD2B/DHX9/H1-10/FMR1/H1-5/NCOR1/POLR2L/H1-6/NUP98/XPO5/PUM2/PUM2/POLR2H/POLR2E/ADAR/MAP2K1/PUM1
BP	GO:0014070	response to organic cyclic compound	463	-0.237529	-1.43699	0.00286099	0.0331931	IL1RN/FES/INPP5K/VKORC1/CHKA/SLC26A5/TNC/CBFB/IRF3/HCFC1/GGT5/NCOA4/CBFB/RNF14/PELI1/HDAC6/LDHA/CXCR4/SIRT2/HBE1/ZMIZ1/FADD/PSMB2/ASNS/RALB/AGL/VPS35/TRIP4/SNCA/CLU/GNAS/ABCA3/RAPGEF1/MAPK3/BAD/CDKN1B/TMEM38B/RIOK3/BCL2L1/LDHA/KRAS/WBP2/MTHFR/TNC/CCL5/CCNB1/GGT1/AXIN1/GNAS/P2RX7/DMTN/GNAS/DNMT3B/TYMS/PCNA/DMTN/ATG7/HMGCS1/GSK3B/FOLR2/PAK1/SDK1/SLC3A2/VPS35/AACS/BSG/GCLC/PRKAR2B/AKR1C3/CASP9/CCNA2…
BP	GO:0040012	regulation of locomotion	451	-0.240332	-1.44972	0.00286147	0.0331931	PIK3R1/FBLN1/ELP3/HDAC6/CXCR4/OSBPL8/TF/FADD/GDF2/FN1/MAP2K3/VPS35/FBXO7/CTSH/LGALS3/BCAS3/DDT/AKT2/MAPK3/ATP7A/MAP2K3/TRIP6/PRCP/PTP4A1/DOCK10/MIEN1/CAMK2A/STK39/CCL5/MAPRE2/CEACAM1/TCAF1/ILK/DMTN/AMOTL1/GLUL/DMTN/PLXNA1/CAPN7/PAK1/JUN/DNAJA4/RAC2/SEMA4A/VPS35/SELP/FLCN/PTPRR/WNK1/HRAS/CD99L2/WNK1/STX4/STK26/MAPRE1/MPP1/THY1/ARPIN/PPARD/GSTP1/FERMT3/DAG1/BST2/ITGAX/PPM1F/NEDD9/ADGRG3/SPATA13/ITG…
BP	GO:0072593	reactive oxygen species metabolic process	158	-0.310904	-1.64006	0.0028715	0.0332175	ITGB2/ITGB2/VAV1/FYN/SESN1/RAC1/HBD/NQO2/GBF1/HDAC6/HBB/SIRT2/HBE1/WDR35/PTX3/HBA1/DDAH1/GLA/HBG1/SNCA/DDAH2/CLU/PARL/ATP7A/HBG2/PRCP/GCH1/HBQ1/P2RX7/RAC2/ARF4/AKR1C3/RAB27A/HBZ/GSTP1/ITGAM/PRKCD/CX3CR1/HP/SPR/BNIP3/ATP2B4/CD36/G6PD/THBS1/MMP8/RIPK3/CAT
BP	GO:0006779	porphyrin-containing compound biosynthetic process	21	-0.564049	-1.90504	0.00287963	0.0332175	PPOX/ABCB6/ALAS2/HMBS/CPOX/TMEM14C/UROS/SPTA1/FECH/UROD/ALAD
BP	GO:0033014	tetrapyrrole biosynthetic process	21	-0.564049	-1.90504	0.00287963	0.0332175	PPOX/ABCB6/ALAS2/HMBS/CPOX/TMEM14C/UROS/SPTA1/FECH/UROD/ALAD
BP	GO:0009611	response to wounding	339	-0.251687	-1.47188	0.00291196	0.033528	VAV1/DGKQ/FN1/VPS45/TOR1A/FYN/FN1/VKORC1/CLIC1/TNC/SIGLEC10/VPS45/RAC1/FIBP/GATA1/HBD/C1GALT1C1/PIK3R1/FBLN1/MAPK8IP3/ENPP4/CXCR4/HBB/HBE1/FN1/NFE2/ZFPM1/HBG1/ITPK1/GNAS/MAPK3/PLA2G4A/ATP7A/HBG2/PRCP/RBSN/TNC/PRKAR1B/SIGLEC10/AP3B1/CEACAM1/COL1A2/PLSCR1/GNAS/ILK/P2RX7/DMTN/GNAS/DMTN/LCP2/PAK1/JUN/EHD2/EHD3/SLC4A1/ARF4/SELP/STXBP3/BAX/TLN1/MICAL1/HRAS/PRKAR2B/GP1BB/RAB27A/PLEK/DGKA/PPARD/AURKA/FER…
BP	GO:0031333	negative regulation of protein-containing complex assembly	91	-0.367464	-1.76235	0.00293201	0.0336964	HDAC6/SIRT2/VPS35/SNCA/CLU/RIOK3/SPTBN2/EML2/CPTP/DMTN/DMTN/ADD2/GSK3B/ADD2/MTPN/TWF1/ADD3/ADD3/ANKRD27/VPS35/SPTBN4/MAPRE1/SPTA1/TWF1/TWF2/ADD2/SPTB/TMOD1/PRKCD/ADD1/SVIP/CAPG
BP	GO:0006879	cellular iron ion homeostasis	44	-0.460562	-1.88304	0.0029873	0.0341943	LCN2/GLRX3/ISCU/CAND1/NCOA4/ATP13A2/ABCB6/TF/GDF2/ALAS2/SKP1/TFR2/TFRC/ATP6V1A/BOLA2/LTF/ATP6V1G1/CYBRD1/SRI/SLC40A1
BP	GO:0006066	alcohol metabolic process	200	-0.290883	-1.5883	0.00299507	0.0341943	TKFC/DYSF/NPC2/GBA2/TPI1/PRKAA1/IP6K1/DGKQ/PPIP5K2/ALDH3B1/INPP5K/OSBPL5/CHKA/INPP4A/AKR1B1/CD244/GGPS1/ACLY/PCBD1/PPIP5K1/SNCA/DHRS13/ITPK1/PLA2G4A/GCH1/OCRL/NFYA/HMGCS1/ACLY/SYNJ1/NAPEPLD/MINPP1/QDPR/PGP/AKR1C3/AKR1C1/PLCD1/AKR7A2/PLEK/PPARD/ACAT2/IDH1/CEBPA/MVD/DHCR24/SPR/PLCG2/NUDT4/INPP4B/NUDT4/INPP5B/INPP5A/INPP4B/G6PD/DHRS9/ALDH1A1/GOT1/CYP7B1/CAT
BP	GO:0001666	response to hypoxia	203	-0.28764	-1.57364	0.00299612	0.0341943	PSMC3/ARNT/LDHA/PSMB1/CXCR4/PSMD3/SIRT2/PSMB2/PSMA7/APAF1/ALAS2/DDAH1/SLC2A1/PSMA1/PSMD6/PSMC2/BAD/CDKN1B/ATP7A/LDHA/PSMD14/PSMA8/MTHFR/PSMB6/PSMD4/PGK1/PSMB4/CCNB1/PSMB5/PSMA6/PSMA8/DNMT3B/STUB1/PAK1/PSMC5/IRAK1/PSMA6/PSMA7/PSMD12/PSMA3/PSMD1/SLC2A8/PSMD2/PSMD8/PSMD13/PSMA5/PSMB3/BNIP3L/PSMD11/PSMC4/PSMD2/CCNA2/PPARD/PSMD7/PSMF1/ITGA2/ACTN4/CD38/CPEB2/ALAD/BNIP3/S100B/THBS1/CAT
BP	GO:0006112	energy reserve metabolic process	42	-0.467427	-1.88664	0.00299738	0.0341943	GYS1/PRKAG3/GSK3A/EPM2AIP1/UGP2/IL6ST/INPP5K/AGL/PGM2L1/PPP1R2/GYG1/AKT2/GNAS/PHKB/GNAS/GNAS/PHKB/GSK3B/PHKA2/STBD1/PHKG2/SORBS1/GYS2/SORBS1/PHKG1/SORBS1/PGM1/KHK
BP	GO:0005977	glycogen metabolic process	40	-0.468871	-1.8696	0.00300526	0.0342214	GYS1/PRKAG3/GSK3A/EPM2AIP1/UGP2/IL6ST/INPP5K/AGL/PGM2L1/PPP1R2/GYG1/AKT2/PHKB/PHKB/GSK3B/PHKA2/STBD1/PHKG2/SORBS1/GYS2/SORBS1/PHKG1/SORBS1/PGM1/KHK
BP	GO:0050856	regulation of T cell receptor signaling pathway	32	-0.493979	-1.86333	0.0030183	0.0343069	LGALS3/SH2D1A/CEACAM1/CYLD/THY1/CEACAM1/PHPT1/SLA2/PTPN22/NECTIN2
MF	GO:0016791	phosphatase activity	168	-0.306168	-1.6302	0.00304496	0.0345466	HDDC2/TIGAR/CYCS/DUSP7/PTPN7/DUSP12/PNKP/PPP6C/MTMR9/NT5C3B/INPP5K/PTPRA/INPP4A/HDHD2/ARMT1/PPM1B/NUDT16/NTPCR/PTPN12/ILKAP/LPIN1/NOCT/PRUNE1/DLG1/EYA3/LPIN2/PTP4A1/ACP1/OCRL/NT5DC1/MDP1/NUDT16/ACP1/TNS2/SYNJ1/PTPN9/PTPN18/MINPP1/NT5C2/PGP/PTPRR/NT5DC2/NT5DC2/ACP6/PPM1F/PPM1H/PPP2R1B/DNAJC6/NT5DC3/PHPT1/INPP4B/INPP5B/INPP5A/LHPP/INPP4B/PTPN22
BP	GO:0010765	positive regulation of sodium ion transport	18	-0.582882	-1.89194	0.00305986	0.0346523	ARF1/WNK1/WNK1/WNK2/GLRX/ACTN4/ANK3/TESC
BP	GO:0030832	regulation of actin filament length	130	-0.328477	-1.68258	0.00307414	0.0347507	ARFIP2/CYRIA/ARF1/DLG1/SPTBN2/DMTN/DMTN/ADD2/ARPC4/ARPC5L/ADD2/DBNL/MTPN/TWF1/ADD3/DBNL/PICK1/DBNL/ADD3/ARPC3/DBNL/SPTBN4/SPTA1/TWF1/PLEK/TWF2/ADD2/ARPIN/GMFB/SPTB/TMOD1/PRKCD/HCK/CTTN/ADD1/ARPC1A/SH3BP1/PYCARD/CAPG
CC	GO:0030016	myofibril	118	-0.338531	-1.70304	0.00308586	0.0348197	SLC2A1/PYROXD1/NEBL/ARF1/CAB39/PSMA6/FKBP1A/ALDOA/ILK/PDLIM5/STUB1/PAK1/TWF1/PSMA6/SLC4A1/ANK1/DCTN4/ANK1/TWF1/PARVB/TWF2/FBXO22/DAG1/SQSTM1/TMOD1/ACTN4/SRI/ANK2/ANK3/TRIM32/NEXN/FLNA/TPM1/ATP2B4/TPM1/CALD1/CTNNB1/FLNA/ACTN1
BP	GO:0016050	vesicle organization	239	-0.276469	-1.54937	0.00315679	0.0355554	VPS39/VPS39/VPS18/STX16/PIK3C3/RAB14/VPS4A/CHMP2A/IST1/TGFBRAP1/VPS11/PRKCI/SCFD1/GOSR2/RAB22A/DNM3/IST1/USP8/TBC1D20/GOSR2/CHMP4B/TRAPPC9/CHMP1B/AP1M1/SNAP29/LYST/VPS4B/CHMP4A/VAMP7/PAFAH1B1/STAM/VAPB/KNL1/TRAPPC2/BLOC1S3/RAB13/ANKRD28/GNAI3/VPS33B/SNAPIN/TRAPPC6B/CHMP2B/TMCC1/STX3/PPP6R3/DNM2/AP1G1/SEC24A/DTNBP1/RAB5B/SERPINA1/DNM2/PDCD6IP/EEA1/TRAPPC10/DYSF/AP3D1/VPS41/CORO1A/VTI1B/STX12/DYSF/…
BP	GO:1904064	positive regulation of cation transmembrane transport	54	-0.437875	-1.87491	0.00317579	0.0357046	EHD3/BAX/WNK1/WNK1/WNK2/THY1/GLRX/ACTN4/SRI/ANK2/ANK3/PLCG2/FLNA/FLNA/G6PD/TESC
BP	GO:0006525	arginine metabolic process	15	-0.623229	-1.92215	0.00323378	0.0362909	NOS3/FAH/ASL/ART4/FAH/DDAH1/DDAH2/OAT/ATP2B4/ARG1
BP	GO:0009150	purine ribonucleotide metabolic process	271	0.252343	1.48296	0.00327256	0.0366597	PAPSS2/APP/DNAJC30/SLC2A6/PDK1/AK5/HK2/GPAT4/SULT1A3/HACD1/NDC1/CARD11/NT5E/THEM4/DBI/SULT1A1/DLST/ATP5MC1/ACOT11/UQCC3/ELOVL5/HTD2/HACD2/MCCC2/NUP153/TECR/PDPR/IMPDH1/GCDH/NUP205/HSD17B12/AAAS/DGAT1/CBR4/NUP188/NUP155/DMAC2L/ACOT9/PFKP/ATP5F1C/NUP93/NUP107/NUP35/ATP5ME/NUP160/IMPDH1/GPI/HSD17B8/PDHB/PDHA2/ACOT1/RANBP2/NUP133/NUP85/ADCY9/DLAT/NUP58/PDK2/PDHA1/ATP5F1A/HMGCL/NUP37/INSR/ACSF2/ATP6/A…
CC	GO:0008021	synaptic vesicle	114	-0.340755	-1.70197	0.00328827	0.0367694	DTNBP1/RAB5B/ZNRF1/DNM1L/VTI1B/STX12/MME/DNM1L/NDEL1/SH3GL2/RAB15/IQSEC1/RAB10/DLG4/IQSEC1/TRAPPC4/RAB8B/VPS45/TOR1A/DNAJC5/RAB4A/VPS45/C16orf70/COPS5/COPS4/CLCN3/RAB27B/BCL2L1/WDR7/CLTA/SLC6A9/SEPTIN8/CLTA/BORCS5/PICK1/SLC2A8/ROGDI/PICALM/STX4/PICALM/PI4K2A/CLTB/ICA1/CLTB/RAB3A/TPRG1L/DMXL2/RAB3D/DMXL2/CLCN4/SNAP91/CLCN5/RAB3C/SLC40A1
BP	GO:0007584	response to nutrient	92	-0.366526	-1.76203	0.00329731	0.0368041	LDHA/AGL/APAF1/LDHA/MTHFR/TNC/DNMT3B/TYMS/HMGCS1/FOLR2/ENSA/AACS/GCLC/AKR1C3/PPARD/GSTP1/ITGA2/OGG1/ALAD/ARG1/GCLM/KANK2/ACSL1/CAT
BP	GO:0043244	regulation of protein-containing complex disassembly	90	-0.364214	-1.74274	0.00330336	0.0368055	SPTBN2/DMTN/DMTN/ADD2/ADD2/TPX2/MTPN/TWF1/ADD3/CKAP2/ADD3/CLEC16A/MAP1A/CLEC16A/SPTBN4/SPTA1/TWF1/PLEK/TWF2/ADD2/SPTB/TMOD1/ADD1/BNIP3/SH3BP1/CAPG
BP	GO:0019934	cGMP-mediated signaling	10	-0.695708	-1.88901	0.00330932	0.0368059	PDE11A/PDE2A/CD36/THBS1
BP	GO:0048545	response to steroid hormone	164	-0.304617	-1.61525	0.00340319	0.0377821	NCOA4/CBFB/RNF14/HDAC6/ZMIZ1/AGL/TRIP4/ABCA3/BAD/KRAS/WBP2/AXIN1/DNMT3B/TYMS/PCNA/PAK1/AKR1C3/CASP9/PPARD/GSTP1/RWDD1/IDH1/FECH/CD38/DEFA3/DEFA1/ALAD/CA2/S100B/ARG1/ANXA3/HNMT/HNMT/CALCOCO1/THBS1/TRIM68/KANK2/GOT1/CYP7B1
BP	GO:0032870	cellular response to hormone stimulus	336	-0.250504	-1.46482	0.00341006	0.0377908	SLC9A1/GNB1/MYO5A/RAB10/EIF4E/PRMT2/CBFB/PKLR/NEDD4/CRK/ATP1A3/CSNK2B/PRKAA1/EIF4EBP2/RAB8B/PIK3R2/FYN/INPP5K/PTPRA/TNC/CBFB/GATA1/NCOA4/CBFB/RNF14/C2CD5/SYAP1/PIK3R1/HDAC6/C2CD5/OSBPL8/ATP6V1B2/NUCKS1/ZMIZ1/ASNS/CTSH/TRIP4/BCAS3/LPIN1/APRT/AKT2/IDE/LPIN2/PRCP/WBP2/MARS1/CAMK2A/TNC/SRA1/PRKAR1B/SRA1/CEACAM1/ATP6V1F/AXIN1/DNMT3B/HMGCS1/GSK3B/PAK1/ATP6V1A/SLC2A8/TNS2/SORBS1/ATP6V0A1/ATP6V1G1/ATP6V1…
BP	GO:0010035	response to inorganic substance	320	-0.256559	-1.49162	0.00343879	0.0379818	NDRG1/CHUK/MT1G/NEDD4L/MAPK1/GPHN/NOS3/PDCD10/TIGAR/COL1A1/TIMELESS/LCN2/PKLR/NEDD4/CRK/NEDD4L/MAPK9/SLFN14/MAPK10/ANXA7/DLG4/PRKAA1/DLG2/EIF2S1/FYN/RACK1/SLC26A5/SIPA1/KPNA4/ATP13A2/AKR1B1/DLG2/HDAC6/LDHA/ANKZF1/HBB/TF/STK25/MT1E/HBA1/JUND/TFR2/SNCA/MAPK3/BAD/RASGRP2/CDKN1B/ATP7A/LDHA/SNCB/ATP7B/EIF2B5/GCH1/MIEN1/CCNB1/NFYA/SELENOW/NEDD4L/P2RX7/DMTN/CPOX/PCNA/DMTN/ATG7/STK25/HMGCS1/JUN/VCP/UROS/…
BP	GO:0019932	second-messenger-mediated signaling	154	-0.307459	-1.61339	0.00343954	0.0379818	NOS3/RAPGEF2/SLC9A1/GNB1/MYO5A/UBE2B/GNA13/ADGRE5/GRIN2C/PRKAA1/EIF4EBP2/DGKQ/GNAL/FHL2/AZU1/ADRB2/CXCR4/DDAH1/DDAH2/GNAS/TMEM38B/CDC34/PRKAR1B/FKBP1A/GNAS/P2RX7/HOMER3/DMTN/GNAS/DMTN/GSK3B/SELP/PRKAR2B/PLEK/CLIC2/ADGRG3/PCLO/CX3CR1/PDE4D/PDE4D/SRI/ANK2/PDE11A/PDE2A/PLCG2/NUDT4/NUDT4/ATP2B4/SLA2/INPP5A/CD36/VCAM1/THBS1/LAT2/ADGRE1/ADGRG1/ADCY7
BP	GO:0007034	vacuolar transport	118	-0.337622	-1.69847	0.0034489	0.0380176	VPS39/VPS39/VPS18/TMEM106B/VPS4A/CHMP2A/TGFBRAP1/VPS11/GAK/VPS13A/NEDD4/SNX16/NAGPA/GOSR2/SORL1/VPS54/GOSR2/MGRN1/CHMP4B/CHMP1B/LYST/VPS4B/CHMP4A/VAMP7/STAM/ATG14/SNAPIN/CHMP2B/AP1G1/VPS13D/EPG5/AP3D1/RHOB/VPS41/LAMP2/VTI1B/HSPA8/HGS/LAMP2/VPS33A/CHMP1A/HSPA1A/AP3D1/STX8/NEDD4/SNF8/AP3M1/SNX27/CHMP3/SCYL2/CCDC91/VPS53/VPS52/NCOA4/ATP13A2/ADRB2/VPS36/VPS53/CHMP4C/TRAK2/VPS35/CLU/AP1G2/ARF1/MON1B/R…
BP	GO:1901652	response to peptide	289	-0.257463	-1.47707	0.00347584	0.0381794	AHCYL1/KANK1/SIRT1/CASP4/SNX5/KBTBD2/NDEL1/ABCC1/CHUK/RAB15/SLC9A1/COL1A1/MYO5A/TIMELESS/RAB10/PKLR/CRK/ATP1A3/SNX6/SRSF4/PRKAA1/EIF4EBP2/RAB8B/PIK3R2/FYN/SNX6/INPP5K/PTPRA/C2CD5/ADRB2/AKR1B1/SYAP1/PIK3R1/C2CD5/OSBPL8/ATP6V1B2/NUCKS1/ABCC1/JUND/SLC2A1/UPRT/LPIN1/APRT/AKT2/CDKN1B/IDE/LPIN2/EIF2B5/MARS1/CAMK2A/CHMP5/PRKAR1B/CEACAM1/EIF2B1/ATP6V1F/GSK3B/PAK1/ATP6V1A/SLC2A8/TNS2/GCNT1/QDPR/SORBS1/BSG…
BP	GO:0017157	regulation of exocytosis	113	-0.337343	-1.68126	0.00348432	0.0381794	ADGRE2/VPS4B/HMOX1/VAMP7/STAM/RAB3GAP1/NOTCH1/RAB5A/HLA-F/SEPTIN1/RAB13/FER/SNAPIN/RIMS2/RAP1A/AP1G1/DTNBP1/CLASP2/SYK/PDCD6IP/DNM1L/CLASP2/FBXL20/HGS/DNM1L/NSF/CLASP1/CD300A/RAB15/RAB10/SNF8/STXBP2/NAPB/RAB8B/ITGB2/ITGB2/FGR/FES/UNC13D/ATP13A2/RALB/SNCA/RAB27B/CD84/ARF1/RAB7A/CEACAM1/PREPL/GSK3B/RAC2/RAB21/C12orf4/STXBP3/MICAL1/STX4/RAB27A/ITGAM/NAPA/PCLO/CEACAM1/RAB3A/RAB3D/ABR/RAB3C/SYTL4/ABR
BP	GO:0003416	endochondral bone growth	10	0.692667	1.92769	0.00349435	0.0381794	ECM1/ANXA6/ANXA6/EVC/IFT80/TGFBR2/ZMPSTE24/POR/POR
CC	GO:0045263	proton-transporting ATP synthase complex, coupling factor F(o)	10	0.694294	1.93222	0.00349435	0.0381794	ATP5MC1/DMAC2L/ATP5ME/ATP6/ATP5PO/ATP5PF/ATP5PD/ATP6/ATP5MG/ATP5PB
BP	GO:0098868	bone growth	10	0.692667	1.92769	0.00349435	0.0381794	ECM1/ANXA6/ANXA6/EVC/IFT80/TGFBR2/ZMPSTE24/POR/POR
CC	GO:0016460	myosin II complex	16	0.608668	1.95351	0.00354832	0.038701	MYH4/MYH3/MYH11/MYH13/MYH1/MYH7/MYH9/MYL6B/MYL12B/MYL3/MYL1/MYL9/MYH14
BP	GO:1901342	regulation of vasculature development	145	0.293529	1.5673	0.0035947	0.0391381	ECM1/SPARC/PLXND1/HGF/CD34/ALOX5/HK2/WT1/ADAMTS9/ITGA5/EGLN1/HSPB1/NFATC1/NFATC1/KIT/TNFAIP3/RUNX1/HDAC7/KRIT1/SYNJ2BP/PML/BRCA1/AMOT/PML/RUNX1/PML/PLCG1/APOH/RUNX1/HDAC7/EMILIN1/TJP1/ITGB1/RNH1/CTH/SLC12A2/ITGB1BP1/TGFBR2/RRAS/ATF2/MYDGF/ANXA1/MAPK7/JAK1/PDE3B/CIB1
BP	GO:0009617	response to bacterium	304	-0.255032	-1.47522	0.00361384	0.0391592	PLAA/HLA-B/IRF3/GGT5/ERAP1/BCL10/RNASE3/AZU1/SPN/PPP1R11/ISG15/HLA-A/PELI1/HLA-DRB1/TF/SIRT2/WDR35/CD180/HLA-DRB1/LILRB2/SNCA/TRAF6/NOCT/MAPK3/CD86/LILRB2/CCDC186/GCH1/CHMP5/CCL5/DMBT1/GGT1/CAMP/P2RX7/IRAK1/RPS19/CASP1/SLPI/HLA-B/OTUD5/SELP/FABP4/HLA-B/LTF/LYZ/CHIT1/BPI/CASP9/SNX3/PPARD/GSTP1/HLA-B/PGLYRP1/PRKCD/HCK/CX3CR1/DEFA3/PDE4D/PDE4D/STAB1/HP/PLCG2/DEFA1/ALAD/NEXN/BNIP3/ABR/ARG1/ANXA3/CD36…
BP	GO:1902307	positive regulation of sodium ion transmembrane transport	15	-0.619564	-1.91085	0.00361423	0.0391592	ARF1/WNK1/WNK1/WNK2/GLRX/ACTN4/ANK3/TESC
MF	GO:0140375	immune receptor activity	37	0.450963	1.82178	0.00361702	0.0391592	IL27RA/CSF3R/HLA-DRB3/HLA-DQB1/HLA-DQB1/HLA-DQB1/HLA-DQB1/HLA-DQB1/HLA-DQB1/HLA-DQB1/CR1/HLA-DPA1/HLA-DRB1/HLA-DRA/HLA-DRB1/HLA-DQA1/CD74/CD74/CR2/CD44/HLA-DRB1/HLA-DRB1/HLA-DRB1/HLA-DRB1/HLA-DRB1/HLA-DRB1/HLA-DRB1/HLA-DRB3/HLA-DOA/HLA-DQB1
BP	GO:0043488	regulation of mRNA stability	152	-0.309614	-1.62142	0.00362188	0.0391592	XRN1/EXOSC1/CIRBP/EXOSC4/EXOSC7/FXR2/HNRNPC/METTL3/LARP1/HNRNPA0/ELAVL4/FXR1/HNRNPC/PSMB7/MAPKAPK2/UPF1/YWHAZ/ZFP36L1/EXOSC5/MTOR/CNOT6L/PSMC1/ZC3H12D/CIRBP/PABPC1/ZFP36L2/PSMD5/EXOSC2/PSME1/KHSRP/XPO1/PSME2/FTO/ELAVL1/TNPO1/PSME4/EIF4G1/PSMD10/PSMB10/ALKBH5/HSPA8/PSMA4/PSMB9/TNFSF13/PSMA2/HSPA1A/PSME3/IGF2BP2/EXOSC3/PSMC6/PSMA4/PSMD9/PSMB8/IGF2BP1/PSMC3/CARHSP1/PSMB1/PSMD3/YWHAB/PSMB2/IGF2BP3/PS…
BP	GO:0045860	positive regulation of protein kinase activity	280	-0.257929	-1.47332	0.00367133	0.0396248	ADRB2/SYAP1/MAPK8IP3/CXCR4/OSBPL8/TF/RALB/MAP2K3/UBE2V1/SNCA/CLU/TRAF6/PBK/RAPGEF1/MAPK3/COPS8/CAB39L/CD86/DLG1/CDKN1B/MAP2K2/CAB39/KRAS/MAP2K3/STK39/CCL5/PRKAR1B/ATG13/CCNB1/AXIN1/ILK/P2RX7/LCP2/PAK1/DBNL/TPX2/IRAK1/DBNL/DBNL/MAP2K6/DBNL/LTF/TAB3/PRKAG1/WNK1/HRAS/PRKAR2B/WNK1/UNC119/DAG1/CCNYL1/PIK3CB/NEDD9/PRKCD/STRADB/ATP2B4/MAPRE3/CCND3/THBS1/ITGB3/RIPK3/ADCY7/ACSL1/CAMK1
CC	GO:0031674	I band	73	-0.380156	-1.74587	0.00368596	0.0397136	PARVA/FLNC/SLC2A1/NEBL/CAB39/FKBP1A/ALDOA/PDLIM5/STUB1/PAK1/SLC4A1/ANK1/ANK1/PARVB/FBXO22/ACTN4/SRI/ANK2/ANK3/NEXN/FLNA/ATP2B4/CTNNB1/FLNA/ACTN1
BP	GO:0007229	integrin-mediated signaling pathway	74	-0.379072	-1.74282	0.00369959	0.0397915	ITGB5/ITGB2/ITGB2/VAV1/FN1/FYB1/FYB1/FGR/FN1/ISG15/PHACTR4/FN1/CEACAM1/ILK/DMTN/DMTN/LIMS1/LIMS2/LIMS1/TLN1/THY1/PLEK/ITGAD/FERMT3/ITGAX/ITGAM/NEDD9/ITGA2/HCK/CEACAM1/FLNA/FLNA/ITGB3/ITGA2B/ITGAE
BP	GO:0061448	connective tissue development	81	0.352801	1.70144	0.0037191	0.0399321	ECM1/CD34/CRIP1/WT1/SERPINH1/ANXA6/SULF2/ZBTB16/ANXA6/SPTLC2/RUNX1/EVC/TIMP1/IFT80/MEF2C/LRP5/ZNF219/MEF2C/RUNX1/RUNX1/CD44/TAPT1/SATB2/TRPS1/MEF2D/TGFBR2/ATF2/ZMPSTE24/ZNF516/TBL1XR1/MEF2D/DDRGK1/POR/KAT2A
MF	GO:0008201	heparin binding	45	-0.447516	-1.83867	0.00373204	0.0399822	HDGF/SELP/LTF/THBS1/LXN/CTSG/ADGRG1/RPL29/PF4V1
BP	GO:0006898	receptor-mediated endocytosis	172	-0.296382	-1.58356	0.00373665	0.0399822	HIP1/DNM2/HSP90AA1/AP1G1/SCRIB/HNRNPK/HNRNPK/SYK/FCGR1A/HNRNPK/DNM2/MICALL1/FCGR1B/SNX1/CD163/AP2A2/AP2A2/SH3GL2/ALB/EPS15/PDLIM7/MX2/NEDD4/SMAP1/PI4KB/DLG4/ANKRD13A/ITGB2/ITGB2/SMAP1/SCYL2/RAC1/AP1S1/ADRB2/HBB/TF/HBA1/MSR1/TFR2/SNCA/CLU/TFRC/AP1G2/ARF1/CLTA/CEACAM1/FOLR2/CLTA/DBNL/DBNL/PICK1/BMP2K/DBNL/DBNL/RAB21/AAK1/PICALM/AP2B1/UNC119/CTSL/AP2M1/PIK3CB/PICALM/ITGAM/AP2A1/CLTC/AAK1/CLTCL1/AP2S…
MF	GO:0000287	magnesium ion binding	163	-0.302431	-1.60202	0.00376817	0.0402207	AASDHPPT/PPM1B/THTPA/NUDT16/YDJC/DCTPP1/SNCA/ITPK1/ARF1/PRPSAP1/NUDT18/NUDT16/GLUL/RPS6KA6/FARSB/PGP/PRPSAP2/GCLC/STK26/CDK2/RPS6KA1/PPA1/IDH1/PRTFDC1/RPS6KA1/RPS6KA1/PRPS1/PRPS2/PI4K2A/PGM1/PDE2A/MARK1/HPRT1/ARL3/LHPP/ATP8B4/ATP8B1/ATP8B2/TESC
BP	GO:0070085	glycosylation	137	0.297749	1.57456	0.00377191	0.0402207	CHP1/POMK/ST6GAL1/ALG3/EXT2/EXT2/PLOD3/DPAGT1/SRD5A3/DPY19L4/ALG2/DPM3/ALG1/TET3/GALNT2/MUC2/LMAN1/ALG10B/STT3B/GALNT5/EOGT/MCFD2/MOGS/TUSC3/MAGT1/DPY19L3/ALG10/GALNT11/ST3GAL1/DAD1/RPN2/B3GLCT/RPN2/STT3A/CRPPA/DDOST/GALNT1/ALG9/ST8SIA4/GXYLT1/KRTCAP2/EXTL2/MGAT3/RPN2/EXTL3/ALG5/ALG12/GALNT7/PIGM/GBA/XXYLT1/B3GALT6/FUT8/PIGB
CC	GO:0019005	SCF ubiquitin ligase complex	34	-0.481544	-1.84449	0.0037886	0.0403294	SKP2/CUL5/FBXL18/CUL4A/CKS2/FBXW5/FBXO4/FBXW11/FBXW4/CUL2/FBXL20/ARIH1/FBXO38/FBXW4/FBXO7/SKP1/FBXL17/FBXO44/FBXO6/FBH1/FBXO9/USP47/USP47/FBXL8/TRIM21
BP	GO:0001578	microtubule bundle formation	34	0.467005	1.84325	0.00381114	0.0404999	TPPP3/NAV1/CHP1/AAAS/DRC1/DNAH5
CC	GO:0033116	endoplasmic reticulum-Golgi intermediate compartment membrane	50	0.412765	1.79916	0.00385439	0.0408727	CALR/PIEZO1/BET1/TMED9/TMED3/F5/TAP2/BCAP31/LMAN1/TMED1/MCFD2/TMED5/TAPBP/CD55/CD55/TMED2/STING1/KDELR1/VMA21/TAP1/TMED10/TMEM199/VMP1/CLN8/ERGIC1/STX5/ERGIC3
BP	GO:0043434	response to peptide hormone	244	-0.271361	-1.52427	0.00386033	0.0408727	GSK3A/EPM2AIP1/ATP6V1E1/FBN1/AHCYL1/KANK1/SIRT1/SNX5/KBTBD2/NDEL1/CHUK/RAB15/SLC9A1/COL1A1/MYO5A/RAB10/PKLR/CRK/SRSF4/PRKAA1/EIF4EBP2/RAB8B/PIK3R2/FYN/INPP5K/PTPRA/C2CD5/SYAP1/PIK3R1/C2CD5/OSBPL8/ATP6V1B2/NUCKS1/JUND/SLC2A1/UPRT/LPIN1/APRT/AKT2/CDKN1B/IDE/LPIN2/EIF2B5/MARS1/CAMK2A/PRKAR1B/CEACAM1/EIF2B1/ATP6V1F/GSK3B/PAK1/ATP6V1A/SLC2A8/TNS2/GCNT1/QDPR/SORBS1/BSG/STXBP3/ATP6V0A1/ATP6V1G1/ATP6V1H/…
BP	GO:0031424	keratinization	46	0.418644	1.78589	0.00386598	0.0408727	KRT18/TGM1/PKP1/KRT2/KRT25/KRT76/KRT24/FURIN/KRT79/KRT10/KRT13/KRT3/DSG1/PKP3/FLG/KRT77/KRT17/KRT6C/PPHLN1/KRT15/KRT14/KRT8/KRT6A/PPHLN1/SHARPIN/KRT6B/JUP/KRT19/PPHLN1/KRT12
MF	GO:0016410	N-acyltransferase activity	70	0.370309	1.73112	0.00389864	0.0410426	NAT14/HGSNAT/CERS5/NMT2/KAT6A/BRD1/CERS6/BRPF1/MCM3AP/MCRS1/KAT6B/NAT10/ESCO1/PHF20/MSL3/ING3/USP22/ATF2/CERS2/PHF14/KAT2A/MEAF6/PHF14/KAT14/KANSL3/CREBBP/GNPNAT1/KANSL1/BRCA2/EPC1/NAA16
MF	GO:0004843	thiol-dependent ubiquitin-specific protease activity	62	-0.400427	-1.77853	0.0039019	0.0410426	OTUD6B/ATXN3/UFD1/UCHL5/USP5/USP14/USP4/ATXN3/USP4/ATXN3/OTUB1/ATXN3/UCHL5/EIF3F/USP7/COPS5/USP25/ALG13/USP15/USP15/USP20/USP9Y/PSMD14/ALG13/USP9X/USP38/CYLD/USP40/TANK/OTUD5/UCHL3/STAMBP/USP48/USP48/USP47/USP47/MINDY3/USP32
MF	GO:0101005	ubiquitinyl hydrolase activity	62	-0.400427	-1.77853	0.0039019	0.0410426	OTUD6B/ATXN3/UFD1/UCHL5/USP5/USP14/USP4/ATXN3/USP4/ATXN3/OTUB1/ATXN3/UCHL5/EIF3F/USP7/COPS5/USP25/ALG13/USP15/USP15/USP20/USP9Y/PSMD14/ALG13/USP9X/USP38/CYLD/USP40/TANK/OTUD5/UCHL3/STAMBP/USP48/USP48/USP47/USP47/MINDY3/USP32
CC	GO:0043679	axon terminus	44	-0.448646	-1.83432	0.00392084	0.0411721	KCNAB2/KCNAB2/AP1S1/SNCA/KCNAB2/SNCB/ILK/GLUL/SYNJ1/AAK1/MICAL1/SLC9A6/SLC9A6/ITGA2/AAK1/SRI/BLVRB/RAB3A/TPRG1L/GOT1
CC	GO:0098794	postsynapse	297	-0.256141	-1.47731	0.00396483	0.0415193	MAPK1/GPHN/IQSEC1/EPS15/SH3GL1/AP3D1/MYO5A/EIF4E/EPS8/MX2/NEDD4/RPL38/SYNE1/GRIN2C/DLG4/IQSEC1/EIF4EBP2/ACTR2/KCNAB2/DGKQ/YES1/DLG2/RPL6/PIN1/FYN/RAB4A/KCNAB2/SYNE1/RAC1/IGF2BP1/INPP4A/SYAP1/RPL7/DLG2/GRIPAP1/GRIPAP1/PSMA7/LRRC7/KPNA1/VPS35/PSMC2/RUSC1/ARF1/DLG1/KCNAB2/RGS14/DOCK10/RPL8/CAMK2A/CLTA/RPL10A/SLC6A9/SPTBN2/KPTN/P2RX7/HOMER3/DMTN/GRIPAP1/PDLIM5/DMTN/ADD2/GSK3B/ADD2/PSMC5/RPL18A/CLTA/D…
MF	GO:0016411	acylglycerol O-acyltransferase activity	14	0.628592	1.93772	0.00397157	0.0415193	AGPAT2/GPAT3/AGPAT5/LPCAT1/DGAT1/AGPAT3/MBOAT7/AGPAT3/TAZ
BP	GO:0002244	hematopoietic progenitor cell differentiation	120	-0.331374	-1.67275	0.00399274	0.0415193	PSMA4/NUDT21/CDK6/PSMB9/ESCO2/PSMA2/PSME3/CBFB/PSMC6/PSMA4/KCNAB2/PSMD9/FNIP1/PSMB8/SLC7A6OS/CBFB/KCNAB2/GATA1/CBFB/PSMC3/PSMB1/PSMD3/PDCD2/PSMB2/PSMA7/PSMA1/PSMD6/PSMC2/KCNAB2/PSMD14/WDR7/PSMA8/PSMB6/PSMD4/PSMB4/PSMB5/PSMA6/PSMA8/PSMC5/PSMA6/PSMA7/PSMD12/PSMA3/PSMD1/EML1/PSMD2/PSMD8/PSMD13/PSMA5/PSMB3/FLCN/PSMD11/PSMC4/PSMD2/PLEK/C12orf29/ACP6/BATF/PSMD7/PSMF1
BP	GO:0030833	regulation of actin filament polymerization	118	-0.330128	-1.66077	0.00399347	0.0415193	ARFIP2/CYRIA/ARF1/DLG1/SPTBN2/DMTN/DMTN/ADD2/ARPC4/ARPC5L/ADD2/DBNL/MTPN/TWF1/ADD3/DBNL/PICK1/DBNL/ADD3/ARPC3/DBNL/SPTBN4/SPTA1/TWF1/TWF2/ADD2/ARPIN/GMFB/SPTB/TMOD1/PRKCD/HCK/CTTN/ADD1/ARPC1A/PYCARD/CAPG
BP	GO:0061136	regulation of proteasomal protein catabolic process	131	-0.321168	-1.6451	0.00399492	0.0415193	USP19/UBQLN1/CCAR2/F8A1/PARK7/GSK3A/RACK1/ATXN3/ARIH1/UCHL5/USP5/USP14/HSPA1A/ATXN3/HSPBP1/PSME3/ATXN3/PSME3IP1/ATXN3/MAPK9/UCHL5/DDA1/SUMO2/UBE2G2/RACK1/USP7/UBE2K/USP25/RNF14/SIRT2/NUDT15/PSMC2/CLU/PBK/PSMD14/UBE2J1/UBXN1/STUB1/GSK3B/VCP/DNAJB2/CLEC16A/MAP1A/CLEC16A/GCLC/PSMC4/FBXO22/AURKA/CEBPA/PSMF1/GABARAPL2/ALAD/SVIP/ZER1/BAG2
BP	GO:0016311	dephosphorylation	289	-0.255982	-1.46858	0.00399722	0.0415193	PPP4C/PPP4R2/CABIN1/CD300A/RPRD1B/SBF1/STK11/YWHAE/HDDC2/TIGAR/PPP4R3B/ARPP19/CYCS/DUSP7/PTPN7/PPP4R3B/YWHAE/DUSP12/CD33/PTPA/PNKP/PPP6C/MTMR9/PTPA/DLG2/PIN1/NT5C3B/TIPRL/INPP5K/PTPRA/PTPA/NUDT16L1/PPP1R11/INPP4A/PHACTR4/HDHD2/DLG2/ARMT1/PPM1B/YWHAB/THTPA/NUDT16/LILRB2/NTPCR/PTPN12/PPP1R2/PPP2R5C/PPP6R1/LGALS3/ILKAP/LPIN1/NOCT/PRUNE1/DLG1/EYA3/LPIN2/LILRB2/PTP4A1/ACP1/OCRL/NT5DC1/FKBP1A/MDP1/NUDT…
BP	GO:0016241	regulation of macroautophagy	135	-0.321713	-1.65571	0.00400073	0.0415193	LARP1/PRKACA/SCFD1/NEDD4/LAMTOR2/CHMP4B/LAMTOR3/MTOR/CHMP4A/PAFAH1B2/HMOX1/RUBCN/RAB3GAP1/RRAGC/LAMTOR5/ADPRH/RAB5A/ATP6V1E2/GNAI3/PRKAA2/SH3GLB1/CASP3/SLC38A9/EXOC1/EXOC7/TBK1/VPS13D/UBQLN1/PRKAB1/MTMR3/PRKAG3/RAB3GAP2/ATG101/ATP6V1E1/EXOC7/SIRT1/ULK1/EXOC7/SNX5/LRSAM1/SESN1/OPTN/TIGAR/RAB1B/NEDD4/SNX6/PRKAA1/EXOC8/CAPN1/SNX6/SESN1/EXOC4/QSOX1/ATP13A2/ADRB2/HUWE1/HDAC6/ATP6V1B2/RALB/VPS35/MAPK3/…
BP	GO:0009065	glutamine family amino acid catabolic process	19	-0.560588	-1.84647	0.0040084	0.0415294	FAH/FAH/DDAH1/DDAH2/OAT/GLUL/ATP2B4/ASRGL1/ARG1/GOT1
BP	GO:0072006	nephron development	40	0.439495	1.81039	0.00406156	0.0420101	MTSS1/CD34/WT1/NPHS1/FAT4/SULF2/BCL2/MEF2C/MEF2C/PKD2/NUP107/NUP160/NUP133/NUP85
BP	GO:0000422	autophagy of mitochondrion	61	-0.399966	-1.77037	0.00407634	0.0420229	VPS13D/DNM1L/PARK7/ATP5IF1/GSK3A/DNM1L/ATG5/OPTN/TIGAR/WDR45B/GABARAP/WDR45B/ATG9A/WIPI2/ATP13A2/HUWE1/HDAC6/FBXO7/PARL/WDR45/ATG13/ATG7/WDR45/CLEC16A/ATG2A/CLEC16A/BNIP3L/SQSTM1/WIPI1/CTTN/ATG3/GABARAPL2/BNIP3/GABARAPL1
BP	GO:0061726	mitochondrion disassembly	61	-0.399966	-1.77037	0.00407634	0.0420229	VPS13D/DNM1L/PARK7/ATP5IF1/GSK3A/DNM1L/ATG5/OPTN/TIGAR/WDR45B/GABARAP/WDR45B/ATG9A/WIPI2/ATP13A2/HUWE1/HDAC6/FBXO7/PARL/WDR45/ATG13/ATG7/WDR45/CLEC16A/ATG2A/CLEC16A/BNIP3L/SQSTM1/WIPI1/CTTN/ATG3/GABARAPL2/BNIP3/GABARAPL1
BP	GO:0098609	cell-cell adhesion	371	-0.244641	-1.44451	0.0040865	0.0420276	ITGB2/ITGB2/VAV1/YES1/DLG2/FN1/NECTIN1/ICAM2/FYN/FN1/IL1RN/NECTIN1/CLEC4G/CLIC1/CBFB/MBP/RAC1/BCL10/SPN/FIBP/GATA1/CBFB/HLA-A/PARVA/PELI1/HLA-DPA1/DLG2/PIK3R1/HLA-DRB1/CSTA/HBB/ZMIZ1/FADD/FN1/HLA-DRB1/LILRB2/LRRC7/LGALS3/EMB/TRAF6/TFRC/CD84/GNAS/RAPGEF1/BAD/CD86/DLG1/LILRB2/CCL5/AP3B1/CEACAM1/GNAS/ILK/DMTN/GNAS/PDLIM5/DMTN/ADD2/RUNX3/ADD2/PAK1/LIMS1/IRAK1/LIMS2/RAC2/SDK1/LIMS1/CYLD/GCNT1/VNN1/ALC…
BP	GO:1901988	negative regulation of cell cycle phase transition	181	-0.293403	-1.57983	0.00409034	0.0420276	PSMA4/ZFYVE19/CENPF/PSMD9/RPA2/PSMB8/PSMC3/PSMB1/PSMD3/PSMB2/PSMA7/CHMP4C/BUB1/FBXO7/PSMA1/PSMD6/SKP1/PSMC2/TFDP1/CDKN1B/PSMD14/RB1/PSMA8/PSMB6/PSMD4/PSMB4/CCNB1/PSMB5/PSMA6/PSMA8/SFN/PCNA/PSMC5/PSMA6/PSMA7/PSMD12/PSMA3/PIDD1/CDKN2C/GFI1B/PSMD1/PSMD2/PSMD8/PSMD13/PSMA5/PSMB3/PSMG2/BAX/PSMD11/PSMC4/USP47/CDK2/USP47/PSMD2/AURKA/PSMD7/PSMF1/E2F4/CDKN2A/KANK2
BP	GO:0009161	ribonucleoside monophosphate metabolic process	43	-0.45946	-1.86675	0.00410831	0.0421424	UCKL1/DLG2/GMPR2/DLG2/UPRT/APRT/DLG1/NT5C2/MPP1/AK2/AMPD3/AK2/PRPS1/PRPS2/HPRT1/LHPP/NUDT2/TJP2
CC	GO:0005859	muscle myosin complex	11	0.671451	1.92381	0.00411946	0.0421871	MYH4/MYH3/MYH11/MYH13/MYH1/MYH7/MYL6B/MYL3/MYL1/MYL9
BP	GO:0043277	apoptotic cell clearance	25	-0.514908	-1.8242	0.00418013	0.0427378	RAC2/JMJD6/CD300LF/FCN1/CD36/THBS1/ITGB3/TGM2
BP	GO:0005980	glycogen catabolic process	17	-0.58929	-1.88511	0.00420731	0.0428661	AGL/PGM2L1/PHKB/PHKB/PHKA2/STBD1/PHKG2/PHKG1/PGM1
BP	GO:0010939	regulation of necrotic cell death	17	-0.587647	-1.87985	0.00420731	0.0428661	HEBP2/PELI1/FADD/CYLD/BNIP3/PPIF/RIPK3
BP	GO:0019731	antibacterial humoral response	20	-0.559601	-1.86598	0.00421537	0.0428661	RNASE3/HLA-A/TF/DMBT1/CAMP/SLPI/LTF/DEFA3/DEFA1/CTSG
BP	GO:0062125	regulation of mitochondrial gene expression	25	0.513124	1.86346	0.0042203	0.0428661	TRMT10C/C1QBP/UQCC2/RPUSD4/RCC1L/SHMT2/MRPS27/RMND1/LRPPRC/FASTKD2/TACO1/UQCC1/NGRN/COA3
BP	GO:0006909	phagocytosis	205	-0.28017	-1.53349	0.00424628	0.0430595	RHOG/CYFIP2/CD47/NCF4/RAP1A/LMAN2/ARPC1B/CEBPE/DNM2/FYN/HSP90AA1/ABCA7/SIRPA/SYK/FCGR1A/DNM2/DYSF/CORO1A/DYSF/ACTR3/RACK1/NCF2/SIRPB1/ATG5/PECAM1/CD300A/ARPC2/SIRPB1/MAPK1/IL2RG/WIPF2/CRK/DYSF/ITGB2/ITGB2/VAV1/ACTR2/YES1/ARPC5/PIK3R2/FGR/FYN/RACK1/RAB20/UNC13D/RAC1/AZU1/PIK3R1/EIF2AK1/PTX3/MSR1/RAPGEF1/MAPK3/RAB7A/LIMK1/P2RX7/MYO1G/ARPC4/PAK1/RAB39A/RAC2/FCGR3A/ARPC3/RAB11FIP2/JMJD6/TMEM175/RAB27…
CC	GO:0016459	myosin complex	41	0.435375	1.80297	0.00427533	0.0432748	MYH4/MYO5C/MYH3/MYO18A/BMF/MYO18A/MYO7A/MYH11/MYH13/MYO19/MYH1/MYH7/MYL6/MYH9/MYL6/MYL6B/MYO1E/MYO9A/CGNL1/MYL12B/MYL3/MYL1/MYL9/MYO9B/MYH14/MYO1F
BP	GO:0002456	T cell mediated immunity	56	-0.410878	-1.77804	0.00428146	0.0432748	FBXO38/CLEC4G/HLA-B/HLA-A/FADD/CTSH/TRAF6/DLG1/CEACAM1/P2RX7/MYO1G/CTSC/IL18R1/HLA-B/HLA-B/DENND1B/RAB27A/HLA-B/CEACAM1/HPRT1/ARG1/RIPK3/NECTIN2/PVR
BP	GO:0010256	endomembrane system organization	322	-0.25091	-1.46038	0.00429406	0.0433316	VPS4A/CHMP2A/IST1/SGTA/LPCAT3/VPS11/GET1/GAK/SPTBN1/CDC42/BIN3/RAB22A/COG4/IST1/PPP2CA/USP8/TBC1D20/LYSMD3/HACE1/PRMT5/CHMP4B/YWHAZ/COG7/COG4/CHMP1B/LYST/VPS4B/TRAPPC12/CHMP4A/PAFAH1B1/ANO6/STAM/CSRP3/VAPB/RAB3GAP1/PDE4DIP/KNL1/STK25/PDE4DIP/BLOC1S3/SPTBN1/BAG6/COG2/SPAST/VPS33B/ASAP1/RAB18/CHMP2B/TMCC1/MYH10/SH3GLB1/LMAN2/PDE4DIP/CCNB2/DNM2/ABCA7/TOR1B/DTNBP1/CLASP2/RAB5B/COG3/DNM2/PDCD6IP/MICAL…
CC	GO:0005881	cytoplasmic microtubule	42	-0.452715	-1.82725	0.00430873	0.0434091	CLIP1/FBXW11/CLIP1/CLASP2/CLASP2/CLASP1/PAFAH1B1/TUBG1/DCXR/SS18/TOGARAM2/TPT1/BCL10/HDAC6/BCAS3/MAPRE2/CKAP2/CYLD/DYNLT3/MAPRE1/RAB3D/ARL3/MAPRE3/CLIP2/CLIP2
CC	GO:0001401	SAM complex	12	0.646667	1.90431	0.00436681	0.0438768	HSPA9/HSPA9/APOO/IMMT/IMMT/IMMT/IMMT/MICOS13/SAMM50/CHCHD3/MTX2/MTX1/DNAJC11/APOOL
BP	GO:0032509	endosome transport via multivesicular body sorting pathway	27	-0.501889	-1.81249	0.0043693	0.0438768	CHMP4B/CHMP1B/LYST/VPS4B/CHMP4A/STAM/CHMP2B/DENND10/CHMP1A/SNF8/CHMP3/VPS36/CHMP4C/CHMP5/VTA1/VCP/UBXN6/RILP/VPS25/SORT1
BP	GO:0003044	regulation of systemic arterial blood pressure mediated by a chemical signal	17	-0.583209	-1.86566	0.00439855	0.043979	SLC2A5/PDE4D/PDE4D/ECE1/TPM1/TPM1/CTSG/SUCNR1
BP	GO:0048490	anterograde synaptic vesicle transport	14	-0.625051	-1.88263	0.00440782	0.043979	BLOC1S3/SNAPIN/DTNBP1/AP3D1/AP3S1/BLOC1S4/BLOC1S1/AP3D1/AP3M1/BLOC1S2/AP3B2/AP3B2/AP3B1/BORCS5
BP	GO:0099514	synaptic vesicle cytoskeletal transport	14	-0.625051	-1.88263	0.00440782	0.043979	BLOC1S3/SNAPIN/DTNBP1/AP3D1/AP3S1/BLOC1S4/BLOC1S1/AP3D1/AP3M1/BLOC1S2/AP3B2/AP3B2/AP3B1/BORCS5
BP	GO:0099517	synaptic vesicle transport along microtubule	14	-0.625051	-1.88263	0.00440782	0.043979	BLOC1S3/SNAPIN/DTNBP1/AP3D1/AP3S1/BLOC1S4/BLOC1S1/AP3D1/AP3M1/BLOC1S2/AP3B2/AP3B2/AP3B1/BORCS5
CC	GO:0030018	Z disc	69	-0.386307	-1.75367	0.00443377	0.0441669	PARVA/FLNC/SLC2A1/NEBL/CAB39/FKBP1A/PDLIM5/STUB1/PAK1/SLC4A1/ANK1/ANK1/PARVB/FBXO22/ACTN4/SRI/ANK2/ANK3/NEXN/FLNA/ATP2B4/CTNNB1/FLNA/ACTN1
BP	GO:0008643	carbohydrate transport	61	-0.397426	-1.75912	0.00444691	0.0441806	YES1/INPP5K/SLC26A5/C2CD5/PIK3R1/C2CD5/OSBPL8/SLC2A1/AKT2/RNASEL/SLC2A11/SLC2A8/SLC2A5/SORBS1/STXBP3/RAB4B/PPARD/SORBS1/SLC35A5/SORBS1/PLS1/CLTCL1/SLC26A6/SORT1/APPL2/PPBP
CC	GO:0031091	platelet alpha granule	65	-0.387573	-1.73601	0.00444939	0.0441806	SNCA/CLU/PCYOX1L/ALDOA/SELP/STXBP3/FERMT3/ACTN4/SRGN/MMRN1/VWF/CD36/ACTN1/THBS1/ITGB3/SYTL4/ITGA2B/PPBP
MF	GO:0004386	helicase activity	138	0.297988	1.57709	0.0044613	0.0442281	DDX31/DHX33/DDX18/DDX10/CHD1/DDX51/MOV10/DICER1/CHD4/DHX37/SUPV3L1/RECQL4/DDX54/DDX47/DHX30/DDX50/CHD6/SLFN11/DNA2/INO80/CHD9/DDX52/DDX24/TWNK/DDX56/SMARCAL1/EP400/ANXA1/BRIP1/RECQL5/DDX60/SMARCA5/XRCC6/DHX38/HELB/HELZ2/CHD7/DDX21/CHD2/HELZ/SMARCA2/ERCC3/DDX28/DHX32/WRNIP1/DDX11/DDX27/SHPRH/CHD1L/NBN/ACTR8/SMARCA1/YTHDC2/ACTR5/CHD8/DDX11/DHX35/BTAF1/IGHMBP2/DHX9/EIF4A3/ATRX/SETX/CHD1L/ATRX/DDX58/…
BP	GO:0033273	response to vitamin	43	-0.454407	-1.84622	0.00448179	0.0443605	MTHFR/TNC/DNMT3B/TYMS/HMGCS1/FOLR2/PPARD/GSTP1/ITGA2/OGG1/ALAD/ARG1/KANK2/CAT
BP	GO:0031668	cellular response to extracellular stimulus	150	-0.303948	-1.59028	0.00450775	0.0444769	DNM1L/VPS41/LAMP2/MTMR3/PRKAG3/HSPA8/DNM1L/ATG5/LAMP2/SIRT1/ULK1/SESN1/MAPK1/ALB/COL1A1/WDR45B/RIPOR1/LCN2/GABARAP/WDR45B/PRKAA1/FNIP1/EIF2S1/FES/WIPI2/TNC/SESN1/SIPA1/ASNS/NUDT15/RALB/SLC2A1/DCTPP1/MAPK3/WDR45/MARS1/TNC/KPTN/P2RX7/ZFYVE1/GLUL/ATG7/FOLR2/JUN/PICK1/WDR45/CLEC16A/NUDT1/CLEC16A/FAS/TFEB/FLCN/NPRL2/PRKAG1/AKR1C3/STK26/FBXO22/GSTP1/WIPI1/GABARAPL2/VCAM1/CPEB4/GABARAPL1/KANK2
BP	GO:0032456	endocytic recycling	40	-0.456395	-1.81985	0.00450789	0.0444769	PTPN23/RAB35/VPS35L/VPS35L/LMTK2/SNX4/KIAA1109/RAB14/SORL1/RAB11B/RAB11B/ARHGAP1/GGA3/VPS26C/RAB13/MICALL1/EPG5/MICALL2/ACAP2/EPS15/CCDC22/SNF8/EIPR1/VPS53/VPS52/VPS53/SNX12/VPS50/VPS51/EHD2/EHD3/DENND1C/DENND1B/SNX3/VPS29/EHD1
BP	GO:0002709	regulation of T cell mediated immunity	35	-0.467252	-1.80284	0.00454459	0.0447679	FBXO38/CLEC4G/HLA-B/HLA-A/FADD/TRAF6/CEACAM1/P2RX7/IL18R1/HLA-B/HLA-B/HLA-B/CEACAM1/ARG1/RIPK3/NECTIN2/PVR
BP	GO:2000145	regulation of cell motility	438	-0.236668	-1.42359	0.00455466	0.0447959	PIK3R1/FBLN1/ELP3/HDAC6/CXCR4/OSBPL8/TF/FADD/GDF2/FN1/MAP2K3/CTSH/LGALS3/BCAS3/DDT/AKT2/MAPK3/ATP7A/MAP2K3/TRIP6/PRCP/PTP4A1/DOCK10/MIEN1/CAMK2A/STK39/CCL5/MAPRE2/CEACAM1/TCAF1/ILK/DMTN/AMOTL1/GLUL/DMTN/PLXNA1/CAPN7/PAK1/JUN/DNAJA4/RAC2/SEMA4A/SELP/FLCN/PTPRR/WNK1/HRAS/CD99L2/WNK1/STX4/STK26/MAPRE1/MPP1/THY1/ARPIN/PPARD/GSTP1/FERMT3/DAG1/BST2/ITGAX/PPM1F/NEDD9/ADGRG3/SPATA13/ITGA2/GAB1/ACTN4/CX3C…
BP	GO:0051258	protein polymerization	207	-0.281455	-1.5429	0.00459526	0.0450694	DYRK1A/ARPC1B/CLIP1/CLIP1/CAPZA2/DNM2/HSP90AA1/EVL/CLASP2/ABI2/GPX4/DNM2/DNM1L/TUBGCP4/MICALL2/CORO1A/ARFIP1/ACTR3/CLASP2/DNM1L/KANK1/CLASP1/NDEL1/ARPC2/TUBG1/HSPA1A/TUBB4A/CAPZA1/EPS8/ACTR3B/MX2/RANGRF/HCLS1/GBA2/ACTR2/ARPC5/CHMP3/FES/HDGFL3/TBCD/UBE2K/RAC1/CDC42EP3/MSRB2/ARFIP2/CYRIA/SNCA/MZT1/PRUNE1/ARF1/GAS7/DLG1/CDKN1B/SPTBN2/EML2/DMTN/DMTN/ADD2/ARPC4/ARPC5L/ADD2/PAK1/DBNL/TPX2/MTPN/TWF1/ADD…
BP	GO:1902904	negative regulation of supramolecular fiber organization	96	-0.354023	-1.7147	0.00460151	0.0450694	SNCA/CLU/ARAP1/SPTBN2/EML2/DMTN/DMTN/ADD2/ADD2/TPX2/MTPN/TWF1/ADD3/CKAP2/PICK1/ADD3/SPTBN4/MAPRE1/SPTA1/TWF1/TWF2/ADD2/ARPIN/GMFB/SPTB/TMOD1/PRKCD/ADD1/CAPG
BP	GO:0007006	mitochondrial membrane organization	105	0.318951	1.61423	0.00460425	0.0450694	HK2/THEM4/TOMM20/DYNLT1/ATP5MC1/UQCC3/BMF/TOMM22/AFG3L2/BCL2/HSPA9/HSPA9/RCC1L/DMAC2L/BCS1L/TIMM9/ATP5F1C/RHOT1/ATP5ME/RHOT1/SPG7/RHOT1/TIMM22/RHOT1/SPG7/SLC35F6/APOO/TIMM10/AGK/ATP5F1A/BAK1/IMMT/MAIP1/ATP6/ATF2/ATP5F1D/IMMT/IMMT/IMMT/TAZ/MICOS13/ATP5PO/OXA1L/TIMM29/ACAA2/ATP5PF/NDUFA13/SAMM50/TIMM50/CHCHD3/MTX2/PPP3CC/ROMO1/ATP5PD/MTX1/MUL1/DNAJC11/ATP6/PPP3R1/MAPK8/ATP5MG/ATP5F1B
BP	GO:0042180	cellular ketone metabolic process	147	-0.307917	-1.60478	0.00468637	0.0457638	PSMC6/TPI1/PSMA4/DGKQ/PSMD9/PSMB8/PANK2/PSMC3/AKR1B1/PSMB1/PSMD3/PSMB2/PSMA7/NMT1/PSMA1/PSMD6/PSMC2/GLO1/AKT2/PSMD14/PSMA8/PSMB6/PSMD4/CYP4F3/PSMB4/PSMB5/PSMA6/CEACAM1/PSMA8/PSMC5/PSMA6/PSMA7/PSMD12/PSMA3/PSMD1/PSMD2/PSMD8/CBR3/PSMD13/PSMA5/PSMB3/AKR1C3/PSMD11/PSMC4/AKR1C1/HAGH/PSMD2/AKR7A2/PPARD/PSMD7/PSMF1/CRYZL1/CEACAM1/APPL2/FABP3/ATP2B4/AIFM2/DHRS9
BP	GO:0042060	wound healing	291	-0.253672	-1.45752	0.00468994	0.0457638	VAV1/DGKQ/FN1/VPS45/TOR1A/FYN/FN1/VKORC1/CLIC1/TNC/VPS45/RAC1/FIBP/GATA1/HBD/C1GALT1C1/PIK3R1/FBLN1/ENPP4/CXCR4/HBB/HBE1/FN1/NFE2/ZFPM1/HBG1/ITPK1/GNAS/MAPK3/PLA2G4A/HBG2/PRCP/RBSN/TNC/PRKAR1B/AP3B1/CEACAM1/COL1A2/PLSCR1/GNAS/ILK/P2RX7/DMTN/GNAS/DMTN/LCP2/PAK1/EHD2/EHD3/SLC4A1/SELP/STXBP3/TLN1/MICAL1/HRAS/PRKAR2B/GP1BB/RAB27A/PLEK/DGKA/PPARD/FERMT3/DAG1/PIK3CB/EHD1/PRKCD/ITGA2/MMRN1/CEACAM1/C6orf…
BP	GO:0019098	reproductive behavior	11	0.659789	1.89039	0.00473738	0.0461542	APP/KALRN/PPP1R9B
CC	GO:0034045	phagophore assembly site membrane	16	-0.594439	-1.86585	0.00479754	0.046667	ATG12/ATG2B/ATG14/ATG5/ULK1/ULK2/RAB1B/WDR45B/WDR45B/WIPI2/WDR45/RAB7A/STBD1/WDR45/ATG2A/WIPI1
BP	GO:0060348	bone development	88	0.339954	1.66411	0.00483623	0.0469697	MMP14/PAPSS2/SPARC/NAB2/SERPINH1/FAT4/ANXA6/SULF2/KIT/ANXA6/ANXA2/IFT80/MEF2C/LRP5/MEF2C/ANKRD11/LRRK1/TAPT1/SKI/P3H1/MEF2D/TGFBR2/AKAP13/BBX/ZMPSTE24/TYROBP/MEF2D/POR/KAT2A
CC	GO:0043292	contractile fiber	123	-0.325219	-1.65034	0.00489574	0.0474734	SLC2A1/PYROXD1/NEBL/ARF1/CAB39/PSMA6/FKBP1A/ALDOA/ILK/PDLIM5/STUB1/PAK1/TWF1/PSMA6/SLC4A1/ANK1/DCTN4/ANK1/TWF1/PARVB/TWF2/FBXO22/DAG1/SQSTM1/TMOD1/ACTN4/SRI/ANK2/ANK3/TRIM32/NEXN/FLNA/TPM1/ATP2B4/TPM1/CALD1/CTNNB1/FLNA/ACTN1
MF	GO:0016627	oxidoreductase activity, acting on the CH-CH group of donors	47	0.409456	1.75774	0.004924	0.0475395	PTGR1/BLVRA/LBR/SRD5A3/RSAD1/TECR/SDHB/GCDH/ACADS/SDHC/ACAA1/PTGR2/ZADH2/SDHD/DUS3L/SDHA/IVD/TBXAS1/MECR/PECR
BP	GO:0000447	endonucleolytic cleavage in ITS1 to separate SSU-rRNA from 5.8S rRNA and LSU-rRNA from tricistronic rRNA transcript (SSU-rRNA, 5.8S rRNA, LSU-rRNA)	10	0.673977	1.87568	0.0049332	0.0475395	UTP20/FCF1/NOP14/RCL1/RRS1/NOP9/RPP40/ABT1
BP	GO:0090070	positive regulation of ribosome biogenesis	10	0.677445	1.88533	0.0049332	0.0475395	UTP15/WDR75/WDR43/HEATR1/DIMT1
BP	GO:2000234	positive regulation of rRNA processing	10	0.677445	1.88533	0.0049332	0.0475395	UTP15/WDR75/WDR43/HEATR1/DIMT1
BP	GO:0034762	regulation of transmembrane transport	206	-0.279903	-1.53296	0.00495663	0.0476912	PEA15/UBQLN1/DYSF/PARK7/THADA/CORO1A/HOMER1/DYSF/GSK3A/KCNH4/ATG5/AHCYL1/NEDD4L/YWHAE/SCN10A/SLC9A1/ARPP19/MYO5A/NEDD4/NEDD4L/YWHAE/RANGRF/YWHAQ/LIME1/DYSF/ACSL5/DLG4/ISCU/KCNAB2/YES1/DLG2/FYN/CAPN1/INPP5K/CLIC1/SLC26A5/KCNAB2/C2CD5/ADRB2/DLG2/PIK3R1/C2CD5/OSBPL8/STOM/LRRC7/SLC2A1/SLC43A1/SNCA/TPCN1/AKT2/ARF1/DLG1/TMEM38B/ATP7A/KCNAB2/CAB39/STK39/SLC6A9/FKBP1A/TCAF1/NEDD4L/P2RX7/RNASEL/EHD3/SESTD…
MF	GO:0008135	translation factor activity, RNA binding	72	-0.376112	-1.72421	0.00497146	0.0477599	EIF4B/EIF5A2/ETF1/EIF5A/EIF2B3/EIF5B/EIF3D/EIF3L/EIF2A/EIF3A/EEF1A1/EEFSEC/EIF3E/EIF3M/EIF4A2/EIF2B2/EIF4A1/GTPBP1/EIF6/EIF3K/EFL1/EIF3G/GTPBP2/EIF1AD/ABCF1/EIF4G1/EIF3H/EIF4E2/GSPT1/EEF2/GSPT1/EIF3J/EIF3I/EIF2S3/GSPT2/EIF5/EIF3C/EIF3B/EIF4E/EIF3F/EIF1AY/EIF2S1/EIF4H/EIF4H/EIF4G3/COPS5/HBS1L/EIF4G3/HBS1L/EIF2B5/EEF1D/EIF2B1/DHX29/EEF1D/EEF1D/EEF1G/EIF1/EEF1B2/CPEB2/CPEB4
MF	GO:0022843	voltage-gated cation channel activity	21	0.534821	1.85899	0.0050073	0.0480299	KCNQ5/CACNA1G/KCNH5/ITGAV/PKD2/KCNH3/KCNMA1/CACNG6/TSPOAP1/KCNMA1
BP	GO:1903018	regulation of glycoprotein metabolic process	27	0.486402	1.80974	0.00506543	0.0485124	ITM2A/TCF7L2/CHP1/ITM2C/ITM2B/BCL2/ALG10B/AATF
BP	GO:0006090	pyruvate metabolic process	116	0.310185	1.59358	0.00512592	0.0490161	APP/SLC2A6/PDK1/HK2/ME3/NDC1/NUP153/SDS/PDPR/NUP205/AAAS/NUP188/NUP155/VDAC1/PFKP/NUP93/NUP107/NUP35/NUP160/GPI/PDHB/PDHA2/RANBP2/PCK2/NUP133/NUP85/DLAT/NUP58/PDK2/PDHA1/ME2/NUP37/INSR/NUP98/TPR/PDHA1/PFKM/PDHX/PDP1/PFKFB3/SEH1L/PFKL/NUP54/NUP62/POM121C/NUP88/DHTKD1/NUP42/SEC13/NUP50/POM121/PFKFB2/OGDH/NUP214/NUP214/SLC4A4
BP	GO:0043270	positive regulation of ion transport	104	-0.340209	-1.67093	0.00515559	0.049224	LGALS3/SNCA/ARF1/DLG1/CAMK2A/STK39/CCL5/TCAF1/P2RX7/MAP2K6/EHD3/BAX/WNK1/WNK1/WNK2/THY1/GLRX/PRKCD/ACTN4/SRI/ANK2/ANK3/PLCG2/FLNA/FABP3/FLNA/G6PD/TESC
KEGG	hsa04144	Endocytosis	193	-0.40442	-2.20204	0.000180766	0.00828329	Q9ULH1/P84022/Q9UQN3/Q9Y371/O15143/P47755/Q96P50/Q9NZD8/P61020/P50570/Q8WUM4/Q9H0M0/Q15276/Q15075/Q13596/P11142/P61158/Q15057/O14964/O94973/Q9Y5X3/P34931/P51148/Q96PU5/Q99962/O15144/Q9HD42/Q6DN90/P17066/P42566/Q99961/P0DMV8/P31785/P61026/P52907/Q8TF74/Q9P1U1/Q8NDX1/Q96H20/P61160/Q8IYB5/O15511/Q9Y3E7/Q9NRW7/Q9UNH7/P20338/Q5T4F4/Q15027/Q92538/Q86VN1/P61073/O60749/Q96CF2/P41439/Q9UBC2/Q9Y4K3/Q9UMY4/…
KEGG	hsa04142	Lysosome	97	-0.416609	-2.02615	0.000187301	0.00828329	P61966/P34059/O00462/O14773/P06865/P56202/P09668/P06280/Q13367/O75843/Q10567/P09496/O00203/Q9UJY5/O00754/P53634/P35475/Q93050/Q9UI12/P54802/P07711/Q00610/Q9UBX1/P10619/P53675/P43234/P07339/P09497/Q99523/P11717/P08311
KEGG	hsa04666	Fc gamma R-mediated phagocytosis	78	-0.424779	-1.97079	0.000189825	0.00828329	Q9ULH1/O15143/O15357/Q9Y281/P43405/P12314/P50570/P61158/O15144/P28482/P23528/Q9P1U1/P46108/P15498/P61160/O15511/O00459/O00329/P63000/P27986/P53671/P31751/P27361/P47712/P53667/P59998/Q9BPX5/Q13153/P15153/P08637/O15145/O14986/O43150/P42338/Q05655/P08631/P16885/P29966/Q92747
KEGG	hsa03050	Proteasome	43	-0.718353	-2.923	0.000194212	0.00828329	P25787/P61289/P62333/P25789/O00233/P28062/P17980/P20618/O43242/P49721/Q16186/P25786/Q15008/P35998/O00487/Q8TAA3/P28072/P55036/P28070/P28074/P62195/P60900/O14818/O00232/P25788/Q99460/Q13200/P48556/Q9UNM6/P28066/P49720/O00231/P43686/P51665/Q9Y244/Q92530
KEGG	hsa04721	Synaptic vesicle cycle	36	-0.610991	-2.38668	0.000195351	0.00828329	P09496/P48067/Q16864/P38606/Q93050/O75348/Q9UI12/P63010/Q96CW1/O95782/Q00610/P54920/P53675/P53680/P09497/P20336
KEGG	hsa00510	N-Glycan biosynthesis	41	0.497291	2.05805	0.000205044	0.00828329	P15907/Q92685/Q9H3H5/Q9H8P0/Q9H553/Q9P2X0/Q9BT22/Q5I7T1/Q8TCJ2/Q13724/Q13454/Q5BKT4/P61803/P04844/P46977/P39656/Q14697/Q9H6U8/Q09327/Q9Y673/Q9BV10
KEGG	hsa03008	Ribosome biogenesis in eukaryotes	68	0.624817	2.88674	0.00021182	0.00828329	Q9Y324/Q96G21/Q9Y2P8/Q9BZE4/Q8TED0/Q9Y5J1/Q9UNX4/Q14692/Q9NYH9/Q969X6/Q9Y3A4/Q9H6R4/Q9BVJ6/Q9BVP2/Q9NV31/Q8IWA0/Q15269/Q8NI36/Q15061/O00567/Q13823/Q9H583/Q9NW13/Q12788/Q99575/Q9NY12/P78345/Q92979/Q9NPE3/O00566/Q9H0A0/Q9NVN8/Q9Y2X3/P22087/Q9NX24/Q969H6/P55769
KEGG	hsa00190	Oxidative phosphorylation	97	0.383142	1.90529	0.000214454	0.00828329	P05496/P21912/Q99643/O43676/O43674/P36542/Q9UI09/P56385/Q9Y487/P56556/Q9NX14/O95299/O14521/P51970/O95169/P31040/P25705/O95182/O75380/P30049/O95298/O43677/P08574/O43678/P03923/P15954/P31930/P17568/P14854/O00217/O75438/P48047/P14406/Q9Y6M9/P14927/P18859/Q9P0J0/Q86Y39/O14561/P00414/O95168/O14949/Q16718/O75947/Q14061/P28331/P10606/P09669/O96000/O75964/P19404/O75251/O14548/P24539/P10176/Q9UDW1/P49821/…
KEGG	hsa05132	Salmonella infection	191	-0.318183	-1.72833	0.000362253	0.0124374	O00471/P42574/Q9H0B6/P07900/P55060/P61020/Q04206/P50570/P62745/P49754/Q13509/P61158/Q9NWZ3/O43237/Q96AX1/P49662/Q9UPT5/P51148/O15111/O15144/P28482/P99999/Q15628/Q9P1U1/P45985/P45984/P61160/O15511/O00329/P63000/Q96A65/O00629/Q14315/Q13158/P42025/P52294/O00505/P46734/P63208/Q9H4B7/Q9Y4K3/P31751/P27361/P84077/P36507/Q96KP1/Q8IWE5/P04406/P51149/Q9BTE1/P59998/Q9BPX5/Q13153/P51617/P05412/Q8IWJ2/P52564/…
KEGG	hsa04510	Focal adhesion	122	-0.355326	-1.79744	0.00055638	0.0138623	P46108/Q9HBI0/P45984/P18084/P15498/O00459/O00329/P02751/Q4LE33/P63000/P12110/Q9NVD7/P27986/Q14315/P12111/P31751/Q13905/P27361/Q92934/P24821/P08123/Q13418/P49841/Q13153/P05412/P15153/P12109/Q9Y490/P01112/O14986/Q9HBI1/P42338/Q9Y4G6/P17301/O43707/P04275/P35222/P21333/P30281/P12814/P07996/P05106/P08514
KEGG	hsa05017	Spinocerebellar ataxia	107	-0.376007	-1.85969	0.000558659	0.0138623	Q8IYT8/P25787/P99999/P62333/P45984/P25789/O00233/O00459/O00329/Q9Y4P8/P17980/P27986/P20618/O43242/P49721/Q16186/P25786/Q15008/P35998/P31751/O00487/Q8TAA3/P28072/P55036/P28070/O75143/P28074/O15020/P23511/P62195/P60900/O14818/O00232/P25788/Q99460/Q13200/P48556/Q2TAZ0/Q9UNM6/P28066/P49720/O00231/P43686/P51665/P42338/Q5MNZ9/P30405
KEGG	hsa05160	Hepatitis C	95	-0.393918	-1.90555	0.000564546	0.0138623	Q00534/O15111/P28482/P01111/P06400/P99999/Q15628/P61289/P20592/P55957/P62258/P27348/P01116/O00459/O00329/P05198/Q5T764/Q14653/P48551/P27986/Q9BQI3/Q13158/P31946/O14727/Q9Y4K3/P31751/P27361/Q92934/P36507/Q05823/P49841/P25445/Q07812/P01112/P24941/P55211/P42338/P30154/P35222
KEGG	hsa04115	p53 signaling pathway	42	-0.497813	-2.01623	0.000583204	0.0138623	O14727/Q07817/P14635/P31947/Q9HB75/P25445/Q07812/P24941/P55211/P31350/Q92466/P27701/P42771/Q9BRQ8/P30281/P07996
KEGG	hsa04978	Mineral absorption	24	-0.583173	-2.06777	0.000773395	0.0159535	O00244/P02787/P04732/Q04656/P35670/Q53TN4/Q16720/Q9Y6M5/Q01814/Q9BXS9/P23634/Q9NP59
KEGG	hsa04961	Endocrine and other factor-regulated calcium reabsorption	31	-0.548452	-2.07902	0.000774443	0.0159535	P63092/P09496/P63010/Q16720/Q96CW1/O95782/Q01814/Q00610/P53675/P53680/P09497/P23634
KEGG	hsa04810	Regulation of actin cytoskeleton	136	-0.3376	-1.73859	0.00092285	0.0178225	O15144/P28482/P01111/P23528/P19634/Q9P1U1/P46108/O60879/Q14344/P01116/P18084/P05107/P15498/P61160/O15511/O00459/O00329/P02751/Q5JSP0/P63000/P27986/P53671/P61073/P27361/P36507/P53667/P59998/Q9BPX5/Q13153/P15153/O15145/P01112/O14986/Q13349/P42338/P20702/P11215/Q96N96/P17301/O43707/P12814/P05106/Q92747/P08514/P38570/Q9NSV4/Q8TBX8
KEGG	hsa04062	Chemokine signaling pathway	104	-0.354418	-1.74674	0.00111586	0.0188267	P62879/O15111/P28482/P01111/P62873/P46108/P01116/Q15653/P15498/O00459/O00329/P09769/P63000/P27986/P61073/P31751/P27361/Q92934/Q7LDG7/P13501/P50151/P49841/Q13153/P43250/P15153/P01112/P42338/Q05655/P08631/P49238/P16885/P63218/P51828/P02775/P10720
KEGG	hsa05100	Bacterial invasion of epithelial cells	58	-0.422245	-1.83858	0.00114438	0.0188267	P18206/P12931/Q8WYJ6/P84095/P29353/O15143/P50570/P61158/O15144/Q9P1U1/P46108/P14317/P61160/O15511/O00459/O00329/P02751/P63000/P27986/P09496/Q13418/P59998/Q92599/Q9BPX5/O15145/P42338/Q00610/Q13480/P53675/Q14247/P09497/P35222/Q92747
KEGG	hsa04213	Longevity regulating pathway - multiple species	49	-0.44449	-1.86502	0.00115763	0.0188267	Q9Y478/Q9UGI9/P11142/Q9H1Y0/Q96EB6/P34931/P01111/P17066/P0DMV8/P01116/Q96B36/Q13131/Q13542/O00459/O00329/P27986/P31751/P54619/P01112/P42338/P51828/P04040
KEGG	hsa05131	Shigellosis	181	-0.303196	-1.63663	0.00126628	0.019564	Q08752/P49840/P61158/P52790/O75582/Q9H1Y0/P49662/O15111/O15144/P28482/Q15819/P61088/P99999/Q15628/Q9P1U1/P46108/O95166/Q15653/P45984/P14317/Q96B36/P61160/O15511/O00459/O00329/P07384/Q9Y4P8/Q7Z6L1/Q14653/P63000/O95999/P27986/Q13404/P63208/Q9Y4K3/P31751/P27361/P84077/Q07817/P13501/Q13418/Q96RU3/P59998/Q92599/Q9BPX5/P49841/P05412/O15145/P29466/Q07812/Q9Y490/Q8N5C8/P51178/P42338/Q9Y4G6/Q13501/Q05655/…
KEGG	hsa04136	Autophagy - other	28	-0.549274	-2.03366	0.00135949	0.0200039	Q99570/P62714/Q8NEB9/P67775/O94817/P42345/Q96DT6/Q96BY7/Q9BSB4/Q9H1Y0/Q8IYT8/O95166/Q7Z3C6/Q9Y4P1/Q9Y4P8/O75143/O95352/Q2TAZ0/Q8WYN0/Q5MNZ9/Q9NT62/P60520/Q9H0R8
KEGG	hsa04914	Progesterone-mediated oocyte maturation	67	-0.409455	-1.84152	0.00151831	0.0208736	P30260/Q14807/Q15349/P28482/P01116/P45984/O00459/O00329/Q9UJX5/Q8NHZ8/P27986/O43683/P31751/P27361/P14635/Q9UM13/P24941/P20248/O14965/P42338/Q15418/Q7Z5Q1/Q17RY0/P51828/O94804
KEGG	hsa04923	Regulation of lipolysis in adipocytes	28	-0.547199	-2.02598	0.0015537	0.0208736	O00459/O00329/P07550/P27986/P23219/P31751/P63092/P15090/P42338/P51828/Q99685
KEGG	hsa04512	ECM-receptor interaction	39	-0.478071	-1.90216	0.00234283	0.0295185	P18084/P02751/Q4LE33/P12110/P12111/P24821/P08123/P12109/O75330/P13224/Q14118/P17301/P04275/P16671/P14770/P07996/P05106/P07359/P08514
KEGG	hsa04150	mTOR signaling pathway	105	-0.343042	-1.69281	0.00241591	0.0295185	Q9HB90/O43504/P62993/Q96A05/P54646/P30622/Q7RTN6/Q8NBW4/O60573/P36543/Q15349/O75385/O15111/P28482/P01111/Q15831/Q8IYT8/P06730/P01116/Q96B36/Q13131/Q8TF40/O00459/O00329/P27986/P21281/Q14693/P31751/P27361/Q9H9S4/P36507/Q92539/Q9Y376/Q16864/P49841/P38606/P08195/Q8NFG4/O75348/Q9UI12/Q8WTW4/P01112/Q01650/P42338/Q15418/Q9C0K7
KEGG	hsa04137	Mitophagy - animal	52	-0.421868	-1.80017	0.00248376	0.0295185	O75030/Q14596/Q9UHD2/Q04206/Q9H1Y0/O75385/Q96CV9/P01111/O95166/P01116/P45984/Q7Z3C6/Q9HA65/Q9Y4E8/Q07817/P51149/P05412/P19484/P01112/O60238/Q13501/Q86VP1/P60520/Q12983/Q9H0R8
KEGG	hsa04068	FoxO signaling pathway	82	-0.371277	-1.74357	0.0028169	0.0311431	P54646/O43521/P84022/P01137/O95067/Q9Y478/Q9UGI9/Q86YM7/Q08999/Q96EB6/O15111/P28482/P01111/Q15831/O95166/P01116/P45984/Q13131/O00459/O00329/Q13043/Q93009/P27986/P31751/P27361/P46527/P36507/P14635/Q9NSC5/P54619/P01112/P24941/P42338/P60520/Q12983/Q9H0R8/P04040
KEGG	hsa04611	Platelet activation	90	-0.357801	-1.71557	0.00282592	0.0311431	P31751/P63092/P27361/P47712/Q7LDG7/P08123/Q13094/Q9Y490/P13224/Q86UX7/P42338/Q9Y4G6/P17301/P16885/P04275/P14770/P05106/P07359/P08514/P51828
KEGG	hsa04722	Neurotrophin signaling pathway	81	-0.369073	-1.72807	0.00301318	0.0311431	Q9NWZ3/O75582/Q15349/P28482/P01111/P46108/P62258/P01116/Q15653/P45984/O00459/O00329/P63000/P27986/Q9Y4K3/P31751/Q13905/P27361/Q92934/P36507/P49841/P51617/P05412/Q07812/P01112/P42338/Q15418/Q05655/Q13480/P16885/Q99523
KEGG	hsa00030	Pentose phosphate pathway	23	-0.553386	-1.94548	0.00307456	0.0311431	P37837/Q9Y315/P04075/Q96AT9/P60891/P11908/Q5T6J7/P36871/P11413/Q9H477
KEGG	hsa04061	Viral protein interaction with cytokine and cytokine receptor	15	-0.621944	-1.92376	0.00312439	0.0311431	P40189/P31785/P61073/P13501/Q13478/O14798/P49238/P02775/P10720
KEGG	hsa01524	Platinum drug resistance	53	-0.41314	-1.7691	0.00323501	0.0312381	P28161/Q14790/O14880/O15392/P42574/P07992/Q99683/P28482/P99999/P55957/Q9Y253/P09488/P21266/O00459/O00329/P27986/Q13158/O14727/P31751/P27361/Q92934/Q07817/Q04656/P35670/P25445/Q07812/P55211/P09211/P42338/P42771
KEGG	hsa00790	Folate biosynthesis	14	-0.638394	-1.92869	0.00394322	0.0363331	Q9NQX3/O96007/Q05932/P15121/P61457/P30793/P16152/P09417/P42330/P35270
KEGG	hsa05165	Human papillomavirus infection	177	-0.291684	-1.56828	0.00399782	0.0363331	O15111/P28482/P01111/P23258/Q5T4S7/P06400/P02452/Q15628/P20592/P01116/P18084/O00459/O00329/P02751/Q4LE33/Q14653/P12110/P48551/P05161/Q15700/P27986/P21281/Q13158/P12111/Q13362/P31751/P63092/P27361/Q92934/Q12959/P46527/P36507/P24821/P08123/Q16864/O15169/P49841/P38606/Q15334/P12109/P25445/Q07812/Q93050/O75348/Q9UI12/P01112/P24941/P20248/P42338/P17301/P30154/P04275/P35222/P30281/P07996/P05106/P08514
KEGG	hsa04613	Neutrophil extracellular trap formation	106	-0.335027	-1.65515	0.00427748	0.037764	P05107/O00459/O00329/P63000/P20160/P27986/Q9UBN7/P51790/P31751/P27361/P36507/P49913/O95352/P15153/P08637/P29466/P16109/P42338/P11215/P16885/P04275/P51793/P30405/P51795/Q9P0M6/P05106/P07359/P08311/P08514
KEGG	hsa00020	Citrate cycle (TCA cycle)	28	0.502689	1.88349	0.00453328	0.0387063	P36957/O43837/P21912/Q99643/P40926/P11177/P29803/Q16822/P10515/O14521/P31040/P50213/P51553/P53597/P08559/Q96I99
KEGG	hsa04714	Thermogenesis	165	0.281398	1.53877	0.00463474	0.0387063	Q9NYJ1/Q96BR5/P05496/Q7L592/Q330K2/P21912/Q5JTJ3/Q99643/Q9GZY4/Q9P0S2/O43676/O43674/P36542/Q9UI09/P56385/Q92922/P56556/Q8N8R3/Q92523/Q9NX14/O60503/O95299/O14521/P51970/O95169/P31040/P25705/O95182/O75380/P53778/P15336/P30049/O95298/Q86WW8/O43677/P08574/O43678/P03923/P15954/Q92618/P31930/P17568/P14854/O00217/Q9P032/O75438/P48047/Q8N183/P14406/Q9Y6M9/P14927/P18859/Q9P0J0/Q86Y39/P50416/O14561/P00414/…
KEGG	hsa00062	Fatty acid elongation	18	0.574748	1.90274	0.00513452	0.0417518	B0YJ81/Q5T1C6/Q9NYP7/Q6Y1H2/Q9NZ01/Q53GQ0/Q86TX2/Q16836/Q9BV79/P42765
KEGG	hsa05213	Endometrial cancer	42	-0.445453	-1.80416	0.00544323	0.0431272	P28482/P01111/P01116/O00459/O00329/P27986/P31751/P27361/Q92934/P36507/O15169/Q13418/P49841/Q07812/P01112/P55211/P42338/Q92466/P35222
KEGG	hsa04211	Longevity regulating pathway	62	-0.383494	-1.6988	0.00609872	0.0471126	O60573/Q04206/Q9Y478/Q9UGI9/Q9BSB4/Q9H1Y0/Q96EB6/O75385/Q9Y6P5/P01111/Q15831/P06730/P01116/Q96B36/Q13131/O00459/O00329/P27986/P31751/O75143/Q07812/P54619/P01112/P42338/P51828/P04040
REACTOME	R-HSA-199991	Membrane Trafficking	499	-0.345316	-2.104	0.000166722	0.00155046	91949/83696/25839/9230/8907/1121/9230/9342/64708/57465/10260/22818/64746/7533/9525/51112/29082/5049/4012/6845/23163/5048/2799/8027/22930/11004/57148/6714/22920/5868/6399/2885/64708/388552/6711/11127/5872/57148/23243/22796/5563/56992/23557/547/920/122553/22931/10466/374403/25978/3833/10960/23095/3092/10640/55291/830/1785/64837/164/7532/55763/10802/27348/84062/23265/5869/5265/83548/1785/9135/7109/4…
REACTOME	R-HSA-6798695	Neutrophil degranulation	428	-0.346803	-2.08116	0.000169062	0.00155046	161/10326/23352/5594/4893/3903/23352/3310/5683/114790/3303/80301/23250/10890/3934/5004/6727/945/9588/1460/976/10577/58485/2665/3689/3689/10097/8514/10092/2268/823/51646/221/80331/10576/3106/55832/8514/201294/5879/26578/6037/566/23593/3105/5273/5768/5702/10075/51816/2588/5689/22875/5709/3043/4126/6036/388697/5806/51071/178/2040/10120/56888/2352/47/10043/317/51071/6947/1512/9861/2717/3958/2992/5701…
REACTOME	R-HSA-109582	Hemostasis	392	-0.286839	-1.70536	0.000170736	0.00155046	3689/3689/7409/1609/7525/2335/9493/5296/11311/2268/2534/2335/11311/5879/6693/2623/3045/5768/5295/51744/3043/7018/3046/2335/2995/1521/4778/5527/161882/81027/3047/1191/5874/78991/3705/8832/2778/5595/5321/10235/3845/3048/5547/64145/55619/5575/634/1278/226/2778/5027/2778/3937/2790/9057/5880/9463/30846/30845/6520/6403/682/6814/7094/23046/64780/3265/492/83692/5577/6810/2812/1017/5341/1606/9123/83706/81…
REACTOME	R-HSA-9675108	Nervous system development	380	-0.307481	-1.82315	0.000171145	0.00155046	1785/23198/2534/3320/55740/6167/6134/1981/51466/23122/8453/5716/6187/1785/5699/388/10381/2935/5567/6227/22794/6143/2935/3312/10507/10096/23122/6144/5685/24137/9252/161/4686/5698/6196/23332/23708/4155/161/6202/6456/10109/5594/4893/1072/6152/5909/6336/5683/10382/9260/10197/6164/4684/389/6169/6141/1460/3845/5706/1742/3983/5685/10097/7525/6128/5715/10092/5296/5293/5696/2534/6218/2242/5786/3921/4155/5…
REACTOME	R-HSA-422475	Axon guidance	368	-0.322905	-1.90725	0.000171262	0.00155046	1785/23198/2534/3320/55740/6167/6134/1981/51466/23122/8453/5716/6187/1785/5699/388/10381/2935/5567/6227/22794/6143/2935/3312/10507/10096/23122/6144/5685/24137/9252/161/4686/5698/6196/23332/23708/161/6202/6456/10109/5594/4893/1072/6152/5909/6336/5683/10382/9260/10197/6164/4684/389/6169/6141/1460/3845/5706/1742/3983/5685/10097/7525/6128/5715/10092/5296/5293/5696/2534/6218/2242/5786/3921/5879/1292/5…
REACTOME	R-HSA-382551	Transport of small molecules	354	-0.364177	-2.13865	0.000172592	0.00155046	10058/5689/5709/3043/7018/526/5690/5688/4363/2040/57380/3039/6513/8501/5682/9861/1182/6500/133418/7036/53373/5701/55486/7037/2778/21/538/10213/540/143471/5694/5710/815/1211/5692/23456/5575/6536/5693/5687/9296/2778/23327/2039/2778/143471/2039/2790/119/10057/119/5705/1211/9057/523/5687/120/5824/5688/7415/5718/5684/5707/66035/120/29988/5708/5714/6521/5719/6520/22841/5686/5691/28962/682/535/9550/5160…
REACTOME	R-HSA-983169	Class I MHC mediated antigen processing & presentation	266	-0.316549	-1.79597	0.000176149	0.00155046	5721/11146/79654/26272/4689/6921/26190/23291/6468/23198/23304/9690/10802/8453/84937/5716/2209/7323/55905/11059/5699/7064/81559/140459/8916/9320/996/4688/9320/84961/5685/5698/9520/9867/8139/90678/9320/1147/9632/23327/23352/7336/23352/7334/5683/9902/51128/10197/8925/9354/4734/7320/23327/5706/9040/51752/3693/5685/7327/5715/9871/7174/25831/5696/29945/3106/3093/51752/3105/246184/9604/5702/9616/84078/1…
REACTOME	R-HSA-983168	Antigen processing: Ubiquitination & Proteasome degradation	211	-0.401725	-2.21491	0.000177557	0.00155046	89122/51434/7321/4734/51130/6502/5695/8065/23295/6921/57531/7322/9730/7319/5700/6477/4012/26091/51191/5711/54461/5720/6478/5721/11146/79654/26272/6921/26190/23291/6468/23198/23304/9690/8453/84937/5716/7323/55905/11059/5699/7064/81559/140459/8916/9320/996/9320/84961/5685/5698/9520/9867/8139/90678/9320/23327/23352/7336/23352/7334/5683/10197/8925/9354/4734/7320/23327/5706/9040/5685/7327/5715/7174/25…
REACTOME	R-HSA-5673001	RAF/MAP kinase cascade	163	-0.418337	-2.21806	0.000179824	0.00155046	5594/4893/9693/5683/3561/1849/5778/10197/4684/3845/5706/1742/5685/1740/5715/2335/5296/5696/2534/2335/5786/5702/84078/1740/5295/5689/5709/8315/7529/5690/2335/5688/4140/5527/5682/9861/5701/5595/1739/598/5605/3845/10213/143471/5694/5710/815/5692/5693/5687/6712/143471/5705/5687/5688/5718/5684/5707/5708/5714/5719/5686/5691/57731/5147/7094/3265/6708/5717/5704/5708/5713/6710/5291/9491/5519/5922/7450/228…
REACTOME	R-HSA-5683057	MAPK family signaling cascades	196	-0.385433	-2.10114	0.000179986	0.00155046	3572/2339/5594/4893/9693/5683/3561/1849/5778/10197/4684/3845/5706/1742/5685/1740/5715/2335/5296/5696/2534/2335/5786/5879/10642/10602/5702/84078/1740/5295/5689/5709/8315/7529/5690/2335/5688/4140/5527/5682/9861/5701/5595/1739/598/5605/3845/10213/143471/5694/5710/815/5692/5693/5687/6712/143471/5058/5705/3725/5687/5688/5718/5684/5707/5708/5714/5719/5686/5691/57731/5147/7094/5596/3265/6708/5717/5704/5…
REACTOME	R-HSA-453274	Mitotic G2-G2/M phases	162	-0.43033	-2.2805	0.000180018	0.00155046	4659/5566/9088/84131/51451/55755/114791/5695/121441/5515/984/4660/9793/55755/902/79441/5700/5048/5711/55835/5720/984/54801/7514/5721/23291/9133/23198/3320/7532/5716/29922/5699/54930/27229/10381/4957/23354/5685/5698/23332/5048/8636/10133/7531/7283/5683/10382/10197/7531/5706/5685/1063/5715/5696/5702/5689/5709/5690/5688/5682/9861/6500/81027/5701/440145/10213/143471/5694/5710/5692/891/5693/5687/14347…
REACTOME	R-HSA-376176	Signaling by ROBO receptors	178	-0.358658	-1.92629	0.000180018	0.00155046	23198/55740/6167/6134/1981/51466/23122/8453/5716/6187/5699/2935/5567/6227/22794/6143/2935/23122/6144/5685/4686/5698/23332/23708/6202/6152/5683/10197/6164/6169/6141/5706/5685/6128/5715/5696/6218/3921/5879/5702/6129/5689/7852/5709/5690/5688/5682/9861/5701/6206/6161/10213/143471/5694/5710/6132/4736/5692/5693/5687/143471/6231/5058/5705/6142/25873/5687/5688/6223/5718/6168/5684/5707/5708/5714/5719/5686…
REACTOME	R-HSA-8951664	Neddylation	152	-0.479069	-2.51748	0.000180245	0.00155046	7322/8451/64708/8883/5700/51397/5711/54461/5720/64708/5721/26272/332/6921/26190/23291/6468/23198/23412/170622/8453/5716/7323/5699/23142/140459/123228/51122/84961/54951/5685/5698/8139/5683/10197/28952/5706/84259/9040/5685/79016/28991/5715/5696/55832/10987/5702/9616/84078/2873/6468/5689/5709/149951/51138/5690/5688/55827/25793/5682/9861/6500/5701/10920/10213/143471/5694/5710/5692/5693/93611/5687/803…
REACTOME	R-HSA-69275	G2/M Transition	161	-0.432368	-2.28791	0.000180278	0.00155046	4659/5566/9088/84131/51451/55755/114791/5695/121441/5515/984/4660/9793/55755/902/79441/5700/5048/5711/55835/5720/984/54801/7514/5721/23291/9133/23198/3320/7532/5716/29922/5699/54930/27229/10381/4957/23354/5685/5698/23332/5048/8636/10133/7531/7283/5683/10382/10197/7531/5706/5685/1063/5715/5696/5702/5689/5709/5690/5688/5682/9861/6500/81027/5701/440145/10213/143471/5694/5710/5692/891/5693/5687/14347…
REACTOME	R-HSA-5684996	MAPK1/MAPK3 signaling	168	-0.413458	-2.19907	0.000180375	0.00155046	3572/2339/5594/4893/9693/5683/3561/1849/5778/10197/4684/3845/5706/1742/5685/1740/5715/2335/5296/5696/2534/2335/5786/5702/84078/1740/5295/5689/5709/8315/7529/5690/2335/5688/4140/5527/5682/9861/5701/5595/1739/598/5605/3845/10213/143471/5694/5710/815/5692/5693/5687/6712/143471/5705/5687/5688/5718/5684/5707/5708/5714/5719/5686/5691/57731/5147/7094/3265/6708/5717/5704/5708/5713/6710/5291/9491/5519/592…
REACTOME	R-HSA-9010553	Regulation of expression of SLITs and ROBOs	148	-0.391401	-2.04418	0.000180832	0.00155046	23198/6167/6134/1981/8453/5716/6187/5699/2935/6227/22794/6143/2935/6144/5685/4686/5698/23708/6202/6152/5683/10197/6164/6169/6141/5706/5685/6128/5715/5696/6218/3921/5702/6129/5689/5709/5690/5688/5682/9861/5701/6206/6161/10213/143471/5694/5710/6132/4736/5692/5693/5687/143471/6231/5705/6142/25873/5687/5688/6223/5718/6168/5684/5707/5708/5714/5719/5686/5691/6229/5717/5704/5708/5713/1605/9491/6159
REACTOME	R-HSA-5357801	Programmed Cell Death	154	-0.379076	-1.99399	0.000180897	0.00155046	7099/5711/839/3008/3006/5720/5721/10018/841/3148/841/836/23198/3320/7532/63967/5716/10015/5699/3837/10059/841/5685/10059/5698/2339/5594/7531/5683/54205/8717/10197/637/7531/10971/5706/5685/5715/5696/51074/5702/57162/5689/5709/8772/7529/5690/5688/4836/317/3836/5682/9861/5701/7027/208/5595/572/598/10213/143471/5694/5710/5692/5693/5687/143471/2810/10273/5705/28988/5687/28988/5688/5718/5684/5707/28988…
REACTOME	R-HSA-9607240	FLT3 Signaling	175	-0.40135	-2.14902	0.000180897	0.00155046	5594/4893/9693/5683/3561/1849/5778/10197/4684/3845/5706/1742/5685/1740/5715/2335/5296/5696/2534/2335/5786/5702/84078/1740/5295/5689/5709/8315/7529/5690/2335/5688/4140/5527/5682/9861/5701/208/5595/1739/598/5605/3845/10213/143471/5694/5710/815/5692/5693/5687/6712/143471/5705/5687/5688/5718/5684/5707/5708/5714/5719/5686/5691/57731/5147/7094/3265/6708/5717/5704/5708/5713/6710/5291/9491/2549/3055/5519…
REACTOME	R-HSA-109581	Apoptosis	143	-0.378574	-1.96588	0.000181258	0.00155046	7099/5711/839/3008/3006/5720/5721/10018/841/3148/841/836/23198/7532/63967/5716/5699/3837/10059/841/5685/10059/5698/2339/5594/7531/5683/54205/8717/10197/637/7531/10971/5706/5685/5715/5696/51074/5702/5689/5709/8772/7529/5690/5688/4836/317/3836/5682/9861/5701/7027/208/5595/572/598/10213/143471/5694/5710/5692/5693/5687/143471/2810/5705/28988/5687/28988/5688/5718/5684/5707/28988/5708/5714/28988/5719/5…
REACTOME	R-HSA-69242	S Phase	139	-0.410123	-2.11977	0.000181917	0.00155046	54107/23198/5558/5716/5699/4175/996/5934/5685/5698/157570/5925/4173/23649/5683/10197/2237/5706/6117/5685/5715/4171/23649/6118/5696/29945/246184/5702/6119/5689/5709/5690/5688/5682/9861/6500/5701/7027/208/1027/10213/5925/56655/143471/5694/5710/5692/5693/5687/10393/143471/5111/2932/5705/5687/5688/5718/5684/5707/5708/5714/5719/5686/5691/5717/5704/1017/5708/890/5713/9491/1874/3978/3978
REACTOME	R-HSA-453279	Mitotic G1 phase and G1/S transition	123	-0.495731	-2.51242	0.00018352	0.00155046	4172/6502/5695/5515/5557/8318/902/5422/5700/5000/5711/6714/1859/5720/4149/7083/4176/5721/1859/54107/5558/5716/5699/4175/5934/5685/1021/5698/5925/4173/23649/5683/10197/5706/6117/5685/5715/4171/23649/6118/5696/5702/6119/5689/5709/5690/5688/5682/9861/6500/5701/7027/208/1027/10213/5925/56655/5694/5710/5692/891/5693/5687/7298/5111/5705/5687/5688/5718/5684/1031/5707/5708/5714/5719/5686/5691/5717/5704/1…
REACTOME	R-HSA-2454202	Fc epsilon receptor (FCERI) signaling	119	-0.417757	-2.10469	0.000183891	0.00155046	5698/10768/1147/5594/4893/7334/5683/10197/6416/3845/5706/5601/5602/5685/7409/5715/5296/5696/2534/5879/8915/5702/5295/5689/5709/5690/5688/7335/5682/9861/6500/5701/7189/5595/10235/997/3845/10213/143471/5694/5710/5692/5693/5687/143471/3937/5058/5705/3725/5687/5688/5718/5684/5707/5708/5714/5719/5686/5691/257397/3265/5717/5704/5708/5713/5291/9491/5336/7462
REACTOME	R-HSA-69306	DNA Replication	111	-0.47966	-2.3883	0.00018406	0.00155046	54107/23198/5558/5716/5699/4175/996/5685/5698/4173/23649/5683/10197/2237/5706/6117/5685/5715/4171/23649/6118/5696/29945/246184/5702/6119/5689/5709/5690/5688/5682/9861/6500/5701/10213/56655/143471/5694/5710/5692/5693/5687/10393/143471/5111/5705/5687/5688/5718/5684/5707/5708/5714/5719/5686/5691/5717/5704/1017/5708/890/5713/9491/3978/3978/51053
REACTOME	R-HSA-8856828	Clathrin-mediated endocytosis	110	-0.47598	-2.36219	0.000184672	0.00155046	3312/10096/9146/161/5878/161/6456/10109/2060/6455/55707/10097/10092/1861/10987/154/2873/7018/51138/58513/58513/7037/29924/10920/1211/4952/10254/8533/26130/26130/9322/23048/10093/1211/29988/25977/10094/10980/8867/22848/30011/9318/30011/8301/163/1173/50813/8301/160/9185/1213/22848/8218/1175/2017/9829/1212/1212/9892/3482/10552
REACTOME	R-HSA-69206	G1/S Transition	108	-0.529544	-2.61867	0.000185185	0.00155046	4172/6502/5695/5515/5557/8318/902/5422/5700/5000/5711/5720/4149/7083/4176/5721/54107/5558/5716/5699/4175/5934/5685/5698/5925/4173/23649/5683/10197/5706/6117/5685/5715/4171/23649/6118/5696/5702/6119/5689/5709/5690/5688/5682/9861/6500/5701/7027/208/1027/10213/5925/56655/5694/5710/5692/891/5693/5687/7298/5111/5705/5687/5688/5718/5684/5707/5708/5714/5719/5686/5691/5717/5704/1017/5708/890/5713/6241/94…
REACTOME	R-HSA-5621481	C-type lectin receptors (CLRs)	109	-0.417132	-2.06666	0.000185219	0.00155046	5711/6714/5720/5567/5721/841/841/23291/23198/2534/50856/6850/5716/5970/5699/5567/841/5685/9252/5698/10768/1147/4893/7334/5683/10197/3845/3384/5706/9040/5685/5715/3384/5696/2534/8915/5702/5689/5709/5690/5688/7335/5682/9861/6500/5701/7189/997/3845/10213/143471/5694/5710/5692/5693/5687/143471/5058/5705/5687/5688/5718/5684/5707/5708/5714/5719/5686/5691/257397/3265/5717/5704/5708/5713/9491/5580/5336/2…
REACTOME	R-HSA-9007101	Rab regulation of trafficking	107	-0.42755	-2.11088	0.000185288	0.00155046	128637/116442/23637/83696/9230/1121/9230/57465/10260/51112/23163/22930/5868/6399/5872/122553/22931/374403/5869/9135/7109/25782/79890/79090/8408/5878/6305/5861/10133/7531/81876/10890/7531/126003/11337/58485/51399/2665/51762/27095/27342/5867/51622/54662/79735/5874/208/22879/7879/26088/26130/26130/54734/84079/23011/26000/79958/83874/163486/79961/5873/126432/11345/5864/84958/117177
REACTOME	R-HSA-69239	Synthesis of DNA	107	-0.488471	-2.41165	0.000185288	0.00155046	64785/51434/7321/4172/6502/5695/5557/8318/5422/5700/5000/5711/5720/4176/5721/54107/23198/5558/5716/5699/4175/996/5685/5698/4173/23649/5683/10197/2237/5706/6117/5685/5715/4171/23649/6118/5696/29945/246184/5702/6119/5689/5709/5690/5688/5682/9861/6500/5701/10213/56655/143471/5694/5710/5692/5693/5687/10393/143471/5111/5705/5687/5688/5718/5684/5707/5708/5714/5719/5686/5691/5717/5704/1017/5708/890/5713…
REACTOME	R-HSA-446652	Interleukin-1 family signaling	106	-0.490163	-2.41469	0.00018546	0.00155046	5685/51135/5698/1147/7334/5683/5778/10197/6416/4793/5706/5685/5715/59307/5696/3557/5702/57162/5689/5709/5690/5688/5782/7335/5682/9861/6500/5701/7189/10213/143471/5694/5710/5692/5693/5687/143471/5705/3654/5687/5688/54472/5718/5684/5707/5608/5708/8809/5714/5780/834/5719/26469/5686/5691/257397/5717/5704/5708/5713/8878/9491/6285/1511
REACTOME	R-HSA-3858494	Beta-catenin independent WNT signaling	100	-0.418143	-2.04149	0.000185667	0.00155046	5685/161/5698/2783/161/5683/2782/10197/3845/5706/5685/5715/5696/23002/5879/5702/5689/5709/5690/5688/5682/9861/5701/3845/10213/143471/5694/5710/815/1211/5692/5693/5687/143471/2790/5705/1211/5687/5688/5718/5880/5684/5707/5708/5714/5719/5686/5691/163/5717/5704/5708/5713/1173/160/9491/1213/1175/1212/1212/1499/2787
REACTOME	R-HSA-5358351	Signaling by Hedgehog	100	-0.442955	-2.16263	0.000185667	0.00155046	25989/5711/55764/5720/5567/11127/5573/5721/23198/5716/9742/5699/10381/5567/5685/5698/5683/79809/10382/10197/5706/5685/5715/5696/5702/5689/5709/57539/5690/5688/57728/5682/9861/6500/81027/5701/2778/10213/143471/5694/5710/5692/5575/5693/5687/2778/2778/143471/2932/5705/5687/5688/7415/5718/5684/5707/5708/5714/5719/5686/5691/5577/5717/5704/5708/5713/9491/113
REACTOME	R-HSA-9020702	Interleukin-1 signaling	86	-0.521845	-2.48008	0.000186012	0.00155046	5685/51135/5698/1147/7334/5683/10197/6416/4793/5706/5685/5715/5696/3557/5702/57162/5689/5709/5690/5688/7335/5682/9861/6500/5701/7189/10213/143471/5694/5710/5692/5693/5687/143471/5705/3654/5687/5688/54472/5718/5684/5707/5608/5708/5714/5719/5686/5691/257397/5717/5704/5708/5713/8878/9491/6285
REACTOME	R-HSA-5610787	Hedgehog 'off' state	84	-0.521143	-2.46248	0.000186846	0.00155046	5711/55764/5720/5567/11127/5573/5721/23198/5716/9742/5699/10381/5567/5685/5698/5683/79809/10382/10197/5706/5685/5715/5696/5702/5689/5709/57539/5690/5688/57728/5682/9861/6500/81027/5701/2778/10213/143471/5694/5710/5692/5575/5693/5687/2778/2778/143471/2932/5705/5687/5688/5718/5684/5707/5708/5714/5719/5686/5691/5577/5717/5704/5708/5713/9491/113
REACTOME	R-HSA-983705	Signaling by the B Cell Receptor (BCR)	95	-0.432727	-2.09023	0.000187021	0.00155046	5478/23291/23198/2534/6850/5716/5970/5699/5685/5698/10768/1147/4893/5683/10197/5966/3845/4793/5706/5685/7409/5715/5293/5696/2534/8915/5702/5295/5689/5709/5690/5688/5682/9861/6500/5701/3845/10213/143471/5694/5710/5692/5693/5687/2280/143471/5705/5687/5688/5718/5684/5707/5708/5714/5719/5686/5691/30011/30011/3265/5717/5704/5708/5713/9491/5336
REACTOME	R-HSA-8876198	RAB GEFs exchange GTP for GDP on RABs	81	-0.419351	-1.96627	0.000187477	0.00155046	116442/83696/1121/10260/51112/22930/5868/6399/5872/122553/22931/5869/7109/25782/79890/79090/8408/5878/6305/5861/7531/81876/10890/7531/126003/58485/51399/2665/51762/27095/27342/51622/5874/208/22879/7879/26130/26130/54734/84079/23011/79958/163486/79961/5873/126432/5864/117177
REACTOME	R-HSA-450531	Regulation of mRNA stability by proteins that bind AU-rich elements	81	-0.50971	-2.38995	0.000187477	0.00155046	5695/9261/7534/677/56915/5700/26986/5711/23404/5720/8570/7514/5721/1994/3842/23198/1981/5716/5699/3312/5685/5698/8741/5683/3303/10197/51010/5706/5685/5715/5696/5702/5689/5709/7529/5690/5688/5682/9861/5701/10213/143471/5694/5710/5692/5693/5687/143471/5705/5687/5688/5718/5684/5707/5708/5714/5719/5686/5691/5717/5704/5708/5713/9491/5580
REACTOME	R-HSA-8878166	Transcriptional regulation by RUNX2	80	-0.532041	-2.48814	0.000187652	0.00155046	5594/5925/5683/1277/10197/865/5706/5685/7525/5715/5696/865/865/5702/10013/5689/5709/5690/5688/5682/9861/6500/3958/5701/208/5595/10213/5925/143471/5694/5710/5692/891/5693/5687/143471/10273/2932/5705/5687/5688/5718/5684/5707/5708/5714/5719/5686/5691/581/5717/5704/5708/5713/9491
REACTOME	R-HSA-69052	Switching of origins to a post-replicative state	78	-0.534324	-2.48668	0.000187723	0.00155046	5716/5699/4175/996/5685/5698/4173/5683/10197/5706/5685/5715/4171/5696/29945/246184/5702/5689/5709/5690/5688/5682/9861/6500/5701/10213/143471/5694/5710/5692/5693/5687/10393/143471/5705/5687/5688/5718/5684/5707/5708/5714/5719/5686/5691/5717/5704/1017/5708/890/5713/9491
REACTOME	R-HSA-5689603	UCH proteinases	78	-0.439568	-2.0457	0.000187723	0.00155046	8314/5720/5721/221937/7040/23198/5716/5699/123228/5685/5698/51377/5683/10197/3054/5706/51377/5685/5715/5696/3054/55252/5702/5689/5709/5690/11047/5688/9958/9958/5682/9861/5701/10213/143471/5694/5710/5692/5693/5687/143471/5705/5687/5688/5718/5684/5707/5708/5714/5719/5686/5691/7347/5717/5704/5708/5713/9491
REACTOME	R-HSA-382556	ABC-family proteins mediated transport	77	-0.475687	-2.20798	0.000188111	0.00155046	23/23198/10347/5716/5699/5685/5698/1968/4363/5683/10197/5706/5685/5715/1965/5696/5702/10058/5689/5709/5690/5688/4363/5682/9861/5701/21/10213/143471/5694/5710/5692/23456/5693/5687/143471/10057/5705/5687/5824/5688/7415/5718/5684/5707/5708/5714/5719/5686/5691/5717/5704/5708/5713/9491
REACTOME	R-HSA-1168372	Downstream signaling events of B Cell Receptor (BCR)	73	-0.521271	-2.39056	0.000189215	0.00155046	5478/23291/23198/5716/5970/5699/5685/5698/1147/4893/5683/10197/5966/3845/4793/5706/5685/5715/5696/8915/5702/5689/5709/5690/5688/5682/9861/6500/5701/3845/10213/143471/5694/5710/5692/5693/5687/2280/143471/5705/5687/5688/5718/5684/5707/5708/5714/5719/5686/5691/3265/5717/5704/5708/5713/9491
REACTOME	R-HSA-5687128	MAPK6/MAPK4 signaling	74	-0.510412	-2.34806	0.000189322	0.00155046	5711/192669/5720/5567/7514/5721/57690/23198/5716/5699/5567/5685/5698/5683/10197/5706/5685/5715/5696/5879/10642/10602/5702/5689/5709/5690/5688/5682/9861/5701/10213/143471/5694/5710/5692/5693/5687/143471/5058/5705/3725/5687/5688/5718/5684/5707/5708/5714/5719/5686/5691/5596/5717/5704/5708/5713/9491/896
REACTOME	R-HSA-2871837	FCERI mediated NF-kB activation	72	-0.528824	-2.41999	0.000189394	0.00155046	23291/23198/5716/5970/5699/5685/5698/1147/7334/5683/10197/5706/5685/5715/5696/8915/5702/5689/5709/5690/5688/7335/5682/9861/6500/5701/7189/10235/997/10213/143471/5694/5710/5692/5693/5687/143471/5705/5687/5688/5718/5684/5707/5708/5714/5719/5686/5691/257397/5717/5704/5708/5713/9491
REACTOME	R-HSA-8856825	Cargo recognition for clathrin-mediated endocytosis	72	-0.512329	-2.34451	0.000189394	0.00155046	9146/161/161/6456/2060/6455/55707/1861/10987/154/2873/7018/51138/58513/58513/7037/29924/10920/1211/10254/8533/1211/29988/25977/10980/22848/30011/9318/30011/8301/163/1173/50813/8301/160/9185/1213/22848/8218/1175/1212/1212/9892/3482
REACTOME	R-HSA-8878159	Transcriptional regulation by RUNX3	70	-0.492496	-2.24337	0.000189466	0.00155046	5683/10197/865/3845/5706/5685/5715/5696/865/865/5702/5689/5709/5690/5688/5682/9861/5701/3845/10213/5694/5710/5692/5693/5687/864/5705/5687/5688/5718/5684/5707/5708/5714/5719/5686/5691/5717/5704/5708/5713/9491/1029/1499
REACTOME	R-HSA-176408	Regulation of APC/C activators between G1/S and early anaphase	71	-0.552333	-2.52133	0.000189573	0.00155046	5683/10197/5706/5685/5715/5696/29945/246184/5702/5689/5709/5690/5688/5682/9861/6500/5701/10213/143471/5694/5710/5692/891/5693/5687/10393/143471/5705/5687/5688/5718/5684/5707/5708/5714/5719/5686/5691/5717/5704/1017/5708/890/5713/9491
REACTOME	R-HSA-373760	L1CAM interactions	75	-0.438036	-2.01842	0.000189789	0.00155046	10381/3312/24137/9252/161/6196/161/6456/5594/6336/10382/4684/1460/1742/5879/81027/5595/1739/5605/1211/6712/5058/27330/1211/214/57731/286/163/286/6708/6195/1173/6195/6710/160/6195/1213/3673/1175/287/288/3690/3674
REACTOME	R-HSA-174143	APC/C-mediated degradation of cell cycle proteins	75	-0.54748	-2.52273	0.000189789	0.00155046	996/5685/5698/5925/5683/10197/5706/5685/5715/5696/29945/246184/5702/5689/5709/5690/5688/5682/9861/6500/5701/10213/5925/143471/5694/5710/5692/891/5693/5687/10393/143471/5705/5687/5688/5718/5684/5707/5708/5714/5719/5686/5691/5717/5704/1017/5708/890/6790/5713/9491
REACTOME	R-HSA-453276	Regulation of mitotic cell cycle	75	-0.54748	-2.52273	0.000189789	0.00155046	996/5685/5698/5925/5683/10197/5706/5685/5715/5696/29945/246184/5702/5689/5709/5690/5688/5682/9861/6500/5701/10213/5925/143471/5694/5710/5692/891/5693/5687/10393/143471/5705/5687/5688/5718/5684/5707/5708/5714/5719/5686/5691/5717/5704/1017/5708/890/6790/5713/9491
REACTOME	R-HSA-69002	DNA Replication Pre-Initiation	75	-0.578724	-2.6667	0.000189789	0.00155046	4172/5695/5557/8318/5422/5700/5000/5711/5720/4176/5721/54107/23198/5558/5716/5699/4175/5685/5698/4173/23649/5683/10197/5706/6117/5685/5715/4171/23649/6118/5696/5702/6119/5689/5709/5690/5688/5682/9861/5701/10213/56655/143471/5694/5710/5692/5693/5687/143471/5705/5687/5688/5718/5684/5707/5708/5714/5719/5686/5691/5717/5704/1017/5708/5713/9491/51053
REACTOME	R-HSA-69656	Cyclin A:Cdk2-associated events at S phase entry	69	-0.566971	-2.57315	0.000190331	0.00155046	5934/5685/5698/5925/5683/10197/5706/5685/5715/5696/5702/5689/5709/5690/5688/5682/9861/6500/5701/7027/208/1027/10213/5925/5694/5710/5692/5693/5687/5705/5687/5688/5718/5684/5707/5708/5714/5719/5686/5691/5717/5704/1017/5708/890/5713/9491/1874
REACTOME	R-HSA-174178	APC/C:Cdh1 mediated degradation of Cdc20 and other APC/C:Cdh1 targeted proteins in late mitosis/early G1	66	-0.55566	-2.49757	0.000191314	0.00155046	5716/5699/996/5685/5698/5925/5683/10197/5706/5685/5715/5696/29945/246184/5702/5689/5709/5690/5688/5682/9861/5701/10213/5925/143471/5694/5710/5692/5693/5687/10393/143471/5705/5687/5688/5718/5684/5707/5708/5714/5719/5686/5691/5717/5704/5708/6790/5713/9491
REACTOME	R-HSA-176409	APC/C:Cdc20 mediated degradation of mitotic proteins	66	-0.56434	-2.53659	0.000191314	0.00155046	5716/5699/996/5685/5698/5683/10197/5706/5685/5715/5696/29945/246184/5702/5689/5709/5690/5688/5682/9861/5701/10213/143471/5694/5710/5692/891/5693/5687/10393/143471/5705/5687/5688/5718/5684/5707/5708/5714/5719/5686/5691/5717/5704/5708/890/5713/9491
REACTOME	R-HSA-8852276	The role of GTSE1 in G2/M progression after G2 checkpoint	64	-0.58564	-2.61852	0.000191424	0.00155046	9133/23198/3320/5716/5699/10381/5685/5698/5683/10382/10197/5706/5685/5715/5696/5702/5689/5709/5690/5688/5682/9861/81027/5701/10213/143471/5694/5710/5692/891/5693/5687/143471/5705/5687/5688/5718/5684/5707/5708/5714/5719/5686/5691/22919/5717/5704/5708/5713/9491
REACTOME	R-HSA-69202	Cyclin E associated events during G1/S transition	68	-0.579621	-2.61649	0.000191498	0.00155046	5716/5699/5934/5685/5698/5925/5683/10197/5706/5685/5715/5696/5702/5689/5709/5690/5688/5682/9861/6500/5701/7027/208/1027/10213/5925/5694/5710/5692/5693/5687/5705/5687/5688/5718/5684/5707/5708/5714/5719/5686/5691/5717/5704/1017/5708/890/5713/9491/1874
REACTOME	R-HSA-195253	Degradation of beta-catenin by the destruction complex	68	-0.543326	-2.45265	0.000191498	0.00155046	23198/5528/7090/5716/1487/5699/5685/5698/5683/10197/5706/5685/5715/5696/5702/5689/5709/5690/5688/5527/5682/9861/6500/5701/10213/143471/5694/5710/5692/5693/5687/8312/143471/2932/5705/5687/5688/5718/5684/5707/5708/5714/5719/5686/5691/5717/5704/5708/5713/9491/5519/1499
REACTOME	R-HSA-176814	Activation of APC/C and APC/C:Cdc20 mediated degradation of mitotic proteins	67	-0.559149	-2.51782	0.000191681	0.00155046	5716/5699/996/5685/5698/5683/10197/5706/5685/5715/5696/29945/246184/5702/5689/5709/5690/5688/5682/9861/5701/10213/143471/5694/5710/5692/891/5693/5687/10393/143471/5705/5687/5688/5718/5684/5707/5708/5714/5719/5686/5691/5717/5704/5708/890/5713/9491
REACTOME	R-HSA-4086400	PCP/CE pathway	67	-0.614365	-2.76646	0.000191681	0.00155046	5685/161/5698/161/5683/10197/5706/5685/5715/5696/23002/5879/5702/5689/5709/5690/5688/5682/9861/5701/10213/143471/5694/5710/1211/5692/5693/5687/143471/5705/1211/5687/5688/5718/5880/5684/5707/5708/5714/5719/5686/5691/163/5717/5704/5708/5713/1173/160/9491/1213/1175/1212/1212
REACTOME	R-HSA-9013694	Signaling by NOTCH4	65	-0.498951	-2.23479	0.000191755	0.00155046	5683/10197/5706/5685/5715/5696/5702/5689/5709/5690/10460/5688/5682/9861/6500/5701/10213/5694/5710/5692/5693/5687/5705/5687/5688/5718/5684/5707/5708/5714/5719/5686/5691/5717/5704/5708/5713/9491
REACTOME	R-HSA-174184	Cdc20:Phospho-APC/C mediated degradation of Cyclin A	65	-0.560368	-2.50988	0.000191755	0.00155046	5716/5699/996/5685/5698/5683/10197/5706/5685/5715/5696/29945/246184/5702/5689/5709/5690/5688/5682/9861/5701/10213/143471/5694/5710/5692/5693/5687/10393/143471/5705/5687/5688/5718/5684/5707/5708/5714/5719/5686/5691/5717/5704/5708/890/5713/9491
REACTOME	R-HSA-179419	APC:Cdc20 mediated degradation of cell cycle proteins prior to satisfation of the cell cycle checkpoint	65	-0.560368	-2.50988	0.000191755	0.00155046	5716/5699/996/5685/5698/5683/10197/5706/5685/5715/5696/29945/246184/5702/5689/5709/5690/5688/5682/9861/5701/10213/143471/5694/5710/5692/5693/5687/10393/143471/5705/5687/5688/5718/5684/5707/5708/5714/5719/5686/5691/5717/5704/5708/890/5713/9491
REACTOME	R-HSA-4641257	Degradation of AXIN	48	-0.655465	-2.75653	0.000192049	0.00155046	5700/81847/5711/5720/5721/23198/5716/5699/5685/5698/5683/10197/5706/5685/5715/5696/5702/5689/5709/5690/5688/5682/9861/5701/10213/143471/5694/5710/5692/5693/5687/8312/143471/5705/5687/5688/5718/5684/5707/5708/5714/5719/5686/5691/5717/5704/5708/5713/9491
REACTOME	R-HSA-8854050	FBXL7 down-regulates AURKA during mitotic entry and in early mitosis	48	-0.661316	-2.78114	0.000192049	0.00155046	5685/5698/5683/10197/5706/5685/5715/5696/5702/5689/5709/5690/5688/5682/9861/6500/5701/10213/143471/5694/5710/5692/5693/5687/143471/5705/5687/5688/5718/5684/5707/5708/5714/5719/5686/5691/5717/5704/5708/6790/5713/9491
REACTOME	R-HSA-9604323	Negative regulation of NOTCH4 signaling	48	-0.651856	-2.74136	0.000192049	0.00155046	5716/5699/5685/5698/5683/10197/5706/5685/5715/5696/5702/5689/5709/5690/10460/5688/5682/9861/6500/5701/10213/5694/5710/5692/5693/5687/5705/5687/5688/5718/5684/5707/5708/5714/5719/5686/5691/5717/5704/5708/5713/9491
REACTOME	R-HSA-68949	Orc1 removal from chromatin	63	-0.600549	-2.67184	0.000192123	0.00155046	5700/5000/5711/5720/4176/5721/23198/5716/5699/4175/5685/5698/4173/5683/10197/5706/5685/5715/4171/5696/5702/5689/5709/5690/5688/5682/9861/6500/5701/10213/143471/5694/5710/5692/5693/5687/143471/5705/5687/5688/5718/5684/5707/5708/5714/5719/5686/5691/5717/5704/1017/5708/890/5713/9491
REACTOME	R-HSA-69017	CDK-mediated phosphorylation and removal of Cdc6	62	-0.586794	-2.60117	0.000192308	0.00155046	5716/5699/996/5685/5698/5683/10197/5706/5685/5715/5696/29945/246184/5702/5689/5709/5690/5688/5682/9861/5701/10213/143471/5694/5710/5692/5693/5687/10393/143471/5705/5687/5688/5718/5684/5707/5708/5714/5719/5686/5691/5717/5704/1017/5708/890/5713/9491
REACTOME	R-HSA-5668541	TNFR2 non-canonical NF-kB pathway	62	-0.572896	-2.53956	0.000192308	0.00155046	23291/23198/5716/5699/5685/5698/1147/8741/5683/10197/5706/9040/5685/5715/5696/5702/5689/5709/5690/5688/5682/9861/6500/5701/10213/143471/5694/5710/5692/5693/5687/143471/5705/5687/5688/5718/5684/5707/5708/5714/5719/5686/5691/5717/5704/5708/5713/9491
REACTOME	R-HSA-169911	Regulation of Apoptosis	49	-0.629811	-2.65637	0.000192493	0.00155046	23198/5716/5699/5685/5698/5683/10197/5706/5685/5715/5696/5702/5689/5709/5690/5688/5682/9861/5701/10213/143471/5694/5710/5692/5693/5687/143471/5705/5687/5688/5718/5684/5707/5708/5714/5719/5686/5691/5717/5704/5708/5713/9491
REACTOME	R-HSA-174113	SCF-beta-TrCP mediated degradation of Emi1	49	-0.627331	-2.64591	0.000192493	0.00155046	5685/5698/5683/10197/5706/5685/5715/5696/5702/5689/5709/5690/5688/5682/9861/6500/5701/10213/143471/5694/5710/5692/5693/5687/143471/5705/5687/5688/5718/5684/5707/5708/5714/5719/5686/5691/5717/5704/5708/5713/9491
REACTOME	R-HSA-180585	Vif-mediated degradation of APOBEC3G	49	-0.621175	-2.61995	0.000192493	0.00155046	5695/8065/6921/5700/5711/5720/5721/6921/23198/5716/5699/5685/5698/5683/10197/5706/5685/5715/5696/5702/5689/5709/5690/5688/5682/9861/5701/10213/143471/5694/5710/5692/5693/5687/143471/5705/5687/5688/5718/5684/5707/5708/5714/5719/5686/5691/5717/5704/5708/5713/9491
REACTOME	R-HSA-4608870	Asymmetric localization of PCP proteins	49	-0.637802	-2.69007	0.000192493	0.00155046	5700/23513/5711/5720/5721/23198/23513/5716/5699/5685/5698/5683/10197/5706/5685/5715/5696/5702/5689/5709/5690/5688/5682/9861/5701/10213/143471/5694/5710/5692/5693/5687/143471/5705/5687/5688/5718/5684/5707/5708/5714/5719/5686/5691/5717/5704/5708/5713/9491
REACTOME	R-HSA-69563	p53-Dependent G1 DNA Damage Response	54	-0.607348	-2.61524	0.000192641	0.00155046	5683/10197/5706/5685/5715/5696/5702/5689/5709/5690/5688/5682/9861/5701/1027/10213/143471/5694/5710/5692/5693/5687/143471/5705/5687/5688/5718/5684/5707/5708/5714/5719/5686/5691/5717/5704/1017/5708/890/5713/9491/1029
REACTOME	R-HSA-69580	p53-Dependent G1/S DNA damage checkpoint	54	-0.607348	-2.61524	0.000192641	0.00155046	5683/10197/5706/5685/5715/5696/5702/5689/5709/5690/5688/5682/9861/5701/1027/10213/143471/5694/5710/5692/5693/5687/143471/5705/5687/5688/5718/5684/5707/5708/5714/5719/5686/5691/5717/5704/1017/5708/890/5713/9491/1029
REACTOME	R-HSA-1234176	Oxygen-dependent proline hydroxylation of Hypoxia-inducible Factor Alpha	54	-0.558657	-2.40557	0.000192641	0.00155046	5695/6921/7322/5700/5711/5720/5721/6921/23198/8453/5716/7323/5699/5685/5698/5683/10197/5706/5685/5715/5696/5702/5689/5709/5690/5688/5682/9861/5701/10213/143471/5694/5710/5692/5693/5687/143471/5705/5687/5688/5718/5684/5707/5708/5714/5719/5686/5691/5717/5704/5708/5713/9491
REACTOME	R-HSA-5607761	Dectin-1 mediated noncanonical NF-kB signaling	54	-0.630072	-2.71309	0.000192641	0.00155046	23291/23198/5716/5970/5699/5685/5698/1147/5683/10197/5706/9040/5685/5715/5696/5702/5689/5709/5690/5688/5682/9861/6500/5701/10213/143471/5694/5710/5692/5693/5687/143471/5705/5687/5688/5718/5684/5707/5708/5714/5719/5686/5691/5717/5704/5708/5713/9491
REACTOME	R-HSA-75815	Ubiquitin-dependent degradation of Cyclin D	47	-0.656892	-2.74964	0.00019279	0.00155046	23198/5716/5699/5685/5698/5683/10197/5706/5685/5715/5696/5702/5689/5709/5690/5688/5682/9861/5701/10213/143471/5694/5710/5692/5693/5687/143471/2932/5705/5687/5688/5718/5684/5707/5708/5714/5719/5686/5691/5717/5704/5708/5713/9491
REACTOME	R-HSA-180534	Vpu mediated degradation of CD4	47	-0.663621	-2.77781	0.00019279	0.00155046	5711/5720/5721/920/23198/5716/5699/5685/5698/5683/10197/5706/5685/5715/5696/5702/5689/5709/5690/5688/5682/9861/6500/5701/10213/143471/5694/5710/5692/5693/5687/143471/5705/5687/5688/5718/5684/5707/5708/5714/5719/5686/5691/5717/5704/5708/5713/9491
REACTOME	R-HSA-349425	Autodegradation of the E3 ubiquitin ligase COP1	47	-0.634965	-2.65786	0.00019279	0.00155046	23198/5716/5699/5685/5698/5683/10197/5706/5685/5715/5696/5702/5689/5709/5690/5688/5682/9861/5701/10213/143471/5694/5710/5692/5693/5687/143471/5705/5687/5688/5718/5684/5707/5708/5714/5719/5686/5691/5717/5704/5708/5713/9491
REACTOME	R-HSA-351202	Metabolism of polyamines	47	-0.64012	-2.67944	0.00019279	0.00155046	5711/5720/5721/113451/23198/5716/5699/5685/5698/5683/10197/5706/5685/5715/5696/5702/5689/5709/5690/5688/5682/9861/5701/10213/143471/5694/5710/5692/5693/5687/143471/5705/5687/5688/5718/5684/5707/5708/5714/5719/5686/5691/5717/5704/5708/5713/9491
REACTOME	R-HSA-69601	Ubiquitin Mediated Degradation of Phosphorylated Cdc25A	47	-0.626161	-2.62101	0.00019279	0.00155046	23198/5716/5699/5685/5698/5683/10197/5706/5685/5715/5696/5702/5689/5709/5690/5688/5682/9861/5701/10213/143471/5694/5710/5692/5693/5687/143471/5705/5687/5688/5718/5684/5707/5708/5714/5719/5686/5691/5717/5704/5708/5713/9491
REACTOME	R-HSA-69610	p53-Independent DNA Damage Response	47	-0.626161	-2.62101	0.00019279	0.00155046	23198/5716/5699/5685/5698/5683/10197/5706/5685/5715/5696/5702/5689/5709/5690/5688/5682/9861/5701/10213/143471/5694/5710/5692/5693/5687/143471/5705/5687/5688/5718/5684/5707/5708/5714/5719/5686/5691/5717/5704/5708/5713/9491
REACTOME	R-HSA-69613	p53-Independent G1/S DNA damage checkpoint	47	-0.626161	-2.62101	0.00019279	0.00155046	23198/5716/5699/5685/5698/5683/10197/5706/5685/5715/5696/5702/5689/5709/5690/5688/5682/9861/5701/10213/143471/5694/5710/5692/5693/5687/143471/5705/5687/5688/5718/5684/5707/5708/5714/5719/5686/5691/5717/5704/5708/5713/9491
REACTOME	R-HSA-4641258	Degradation of DVL	50	-0.622805	-2.63547	0.00019305	0.00155046	23198/5716/5699/5685/5698/5683/10197/5706/5685/5715/5696/5702/5689/5709/5690/5688/5682/9861/5701/10213/143471/5694/5710/5692/5693/5687/143471/5705/5687/5688/5718/5684/5707/5708/5714/5719/5686/5691/5717/5704/5708/5713/9491
REACTOME	R-HSA-5362768	Hh mutants that don't undergo autocatalytic processing are degraded by ERAD	50	-0.621672	-2.63067	0.00019305	0.00155046	5685/5698/5683/10197/5706/5685/5715/5696/5702/5689/5709/5690/5688/5682/9861/5701/10213/143471/5694/5710/5692/5693/5687/143471/5705/5687/5688/7415/5718/5684/5707/5708/5714/5719/5686/5691/5717/5704/5708/5713/9491
REACTOME	R-HSA-5387390	Hh mutants abrogate ligand secretion	50	-0.621672	-2.63067	0.00019305	0.00155046	5685/5698/5683/10197/5706/5685/5715/5696/5702/5689/5709/5690/5688/5682/9861/5701/10213/143471/5694/5710/5692/5693/5687/143471/5705/5687/5688/7415/5718/5684/5707/5708/5714/5719/5686/5691/5717/5704/5708/5713/9491
REACTOME	R-HSA-69541	Stabilization of p53	50	-0.598991	-2.5347	0.00019305	0.00155046	5683/10197/5706/5685/5715/5696/5702/5689/5709/5690/5688/5682/9861/5701/10213/143471/5694/5710/5692/5693/5687/143471/5705/5687/5688/5718/5684/5707/5708/5714/5719/5686/5691/5717/5704/5708/5713/9491/1029
REACTOME	R-HSA-8941858	Regulation of RUNX3 expression and activity	50	-0.647476	-2.73987	0.00019305	0.00155046	5711/6714/5720/5721/7040/5716/5699/5685/5698/5683/10197/865/5706/5685/5715/5696/865/865/5702/5689/5709/5690/5688/5682/9861/5701/10213/5694/5710/5692/5693/5687/864/5705/5687/5688/5718/5684/5707/5708/5714/5719/5686/5691/5717/5704/5708/5713/9491/1029
REACTOME	R-HSA-8948751	Regulation of PTEN stability and activity	61	-0.548418	-2.41956	0.000193125	0.00155046	5683/10197/4734/1460/5706/5685/5715/5696/5702/5689/5709/5690/5688/5682/9861/5701/208/10213/143471/5694/5710/5692/5693/5687/143471/23608/10273/5705/5687/5688/5718/5684/5707/5708/5714/5719/5686/5691/5717/5704/5708/5713/9491
REACTOME	R-HSA-69615	G1/S DNA Damage Checkpoints	55	-0.60157	-2.60031	0.000193125	0.00155046	5683/10197/5706/5685/5715/5696/5702/5689/5709/5690/5688/5682/9861/5701/1027/10213/143471/5694/5710/5692/5693/5687/143471/5705/5687/5688/5718/5684/5707/5708/5714/5719/5686/5691/5717/5704/1017/5708/890/5713/9491/1029
REACTOME	R-HSA-1169091	Activation of NF-kappaB in B cells	61	-0.571563	-2.52168	0.000193125	0.00155046	23291/23198/5716/5970/5699/5685/5698/1147/5683/10197/5966/4793/5706/5685/5715/5696/8915/5702/5689/5709/5690/5688/5682/9861/6500/5701/10213/143471/5694/5710/5692/5693/5687/143471/5705/5687/5688/5718/5684/5707/5708/5714/5719/5686/5691/5717/5704/5708/5713/9491
REACTOME	R-HSA-68867	Assembly of the pre-replicative complex	61	-0.590545	-2.60542	0.000193125	0.00155046	5700/5000/5711/5720/4176/5721/23198/5716/5699/4175/5685/5698/4173/5683/10197/5706/5685/5715/4171/5696/5702/5689/5709/5690/5688/5682/9861/5701/10213/143471/5694/5710/5692/5693/5687/143471/5705/5687/5688/5718/5684/5707/5708/5714/5719/5686/5691/5717/5704/5708/5713/9491/51053
REACTOME	R-HSA-8939902	Regulation of RUNX2 expression and activity	55	-0.628891	-2.71841	0.000193125	0.00155046	5716/11059/5699/5685/5698/5683/10197/865/5706/5685/5715/5696/865/865/5702/5689/5709/5690/5688/5682/9861/6500/5701/10213/143471/5694/5710/5692/5693/5687/143471/10273/2932/5705/5687/5688/5718/5684/5707/5708/5714/5719/5686/5691/5717/5704/5708/5713/9491
REACTOME	R-HSA-5658442	Regulation of RAS by GAPs	60	-0.575866	-2.53247	0.000193199	0.00155046	5685/5698/4893/5683/10197/3845/5706/5685/5715/5696/5702/84078/5689/5709/5690/5688/5682/9861/5701/3845/10213/143471/5694/5710/5692/5693/5687/143471/5705/5687/5688/5718/5684/5707/5708/5714/5719/5686/5691/3265/5717/5704/5708/5713/9491/5922/22821
REACTOME	R-HSA-174154	APC/C:Cdc20 mediated degradation of Securin	60	-0.580967	-2.55491	0.000193199	0.00155046	5716/5699/996/5685/5698/5683/10197/5706/5685/5715/5696/29945/246184/5702/5689/5709/5690/5688/5682/9861/5701/10213/143471/5694/5710/5692/5693/5687/10393/143471/5705/5687/5688/5718/5684/5707/5708/5714/5719/5686/5691/5717/5704/5708/5713/9491
REACTOME	R-HSA-5358346	Hedgehog ligand biogenesis	52	-0.610031	-2.60212	0.000193237	0.00155046	5685/5698/5683/10197/5706/5685/5715/5696/5702/5689/5709/5690/5688/5682/9861/5701/10213/143471/5694/5710/5692/5693/5687/143471/5705/5687/5688/7415/5718/5684/5707/5708/5714/5719/5686/5691/5717/5704/5708/5713/9491
REACTOME	R-HSA-187577	SCF(Skp2)-mediated degradation of p27/p21	51	-0.651651	-2.76846	0.000193424	0.00155046	5685/5698/5683/10197/5706/5685/5715/5696/5702/5689/5709/5690/5688/5682/9861/6500/5701/1027/10213/5694/5710/5692/5693/5687/5705/5687/5688/5718/5684/5707/5708/5714/5719/5686/5691/5717/5704/1017/5708/890/5713/9491
REACTOME	R-HSA-450408	AUF1 (hnRNP D0) binds and destabilizes mRNA	51	-0.622363	-2.64403	0.000193424	0.00155046	5700/26986/5711/5720/5721/23198/1981/5716/5699/3312/5685/5698/5683/3303/10197/5706/5685/5715/5696/5702/5689/5709/5690/5688/5682/9861/5701/10213/143471/5694/5710/5692/5693/5687/143471/5705/5687/5688/5718/5684/5707/5708/5714/5719/5686/5691/5717/5704/5708/5713/9491
REACTOME	R-HSA-5610780	Degradation of GLI1 by the proteasome	51	-0.636011	-2.70202	0.000193424	0.00155046	5711/5720/5567/5721/23198/5716/5699/5567/5685/5698/5683/10197/5706/5685/5715/5696/5702/5689/5709/5690/5688/5682/9861/6500/5701/10213/143471/5694/5710/5692/5693/5687/143471/5705/5687/5688/5718/5684/5707/5708/5714/5719/5686/5691/5717/5704/5708/5713/9491
REACTOME	R-HSA-5610783	Degradation of GLI2 by the proteasome	51	-0.642461	-2.72942	0.000193424	0.00155046	5711/5720/5567/5721/23198/5716/5699/5567/5685/5698/5683/10197/5706/5685/5715/5696/5702/5689/5709/5690/5688/5682/9861/6500/5701/10213/143471/5694/5710/5692/5693/5687/143471/2932/5705/5687/5688/5718/5684/5707/5708/5714/5719/5686/5691/5717/5704/5708/5713/9491
REACTOME	R-HSA-5610785	GLI3 is processed to GLI3R by the proteasome	51	-0.642461	-2.72942	0.000193424	0.00155046	5711/5720/5567/5721/23198/5716/5699/5567/5685/5698/5683/10197/5706/5685/5715/5696/5702/5689/5709/5690/5688/5682/9861/6500/5701/10213/143471/5694/5710/5692/5693/5687/143471/2932/5705/5687/5688/5718/5684/5707/5708/5714/5719/5686/5691/5717/5704/5708/5713/9491
REACTOME	R-HSA-5676590	NIK-->noncanonical NF-kB signaling	53	-0.629012	-2.69551	0.000193424	0.00155046	23291/23198/5716/5699/5685/5698/1147/5683/10197/5706/9040/5685/5715/5696/5702/5689/5709/5690/5688/5682/9861/6500/5701/10213/143471/5694/5710/5692/5693/5687/143471/5705/5687/5688/5718/5684/5707/5708/5714/5719/5686/5691/5717/5704/5708/5713/9491
REACTOME	R-HSA-5678895	Defective CFTR causes cystic fibrosis	53	-0.582184	-2.49484	0.000193424	0.00155046	5683/10197/5706/5685/5715/5696/5702/5689/5709/5690/5688/5682/9861/5701/10213/143471/5694/5710/5692/5693/5687/143471/5705/5687/5688/7415/5718/5684/5707/5708/5714/5719/5686/5691/5717/5704/5708/5713/9491
REACTOME	R-HSA-68827	CDT1 association with the CDC6:ORC:origin complex	53	-0.618913	-2.65223	0.000193424	0.00155046	5683/10197/5706/5685/5715/5696/5702/5689/5709/5690/5688/5682/9861/5701/10213/143471/5694/5710/5692/5693/5687/143471/5705/5687/5688/5718/5684/5707/5708/5714/5719/5686/5691/5717/5704/5708/5713/9491/51053
REACTOME	R-HSA-1234174	Cellular response to hypoxia	58	-0.538308	-2.35248	0.000193686	0.00155046	6921/23198/8453/5716/7323/5699/5685/5698/5683/10197/5706/5685/5715/5696/5702/405/5689/5709/5690/5688/5682/9861/5701/10213/143471/5694/5710/5692/5693/5687/143471/5705/5687/5688/5718/5684/5707/5708/5714/5719/5686/5691/5717/5704/5708/5713/9491
REACTOME	R-HSA-174084	Autodegradation of Cdh1 by Cdh1:APC/C	58	-0.582177	-2.54419	0.000193686	0.00155046	5716/5699/996/5685/5698/5683/10197/5706/5685/5715/5696/29945/246184/5702/5689/5709/5690/5688/5682/9861/5701/10213/5694/5710/5692/5693/5687/10393/5705/5687/5688/5718/5684/5707/5708/5714/5719/5686/5691/5717/5704/5708/5713/9491
REACTOME	R-HSA-1236978	Cross-presentation of soluble exogenous antigens (endosomes)	46	-0.666277	-2.77019	0.000193874	0.00155046	23198/5716/2209/5699/5685/5698/5683/9902/10197/5706/5685/5715/5696/5702/5689/5709/5690/5688/5682/9861/5701/10213/143471/5694/5710/5692/5693/5687/143471/5705/5687/5688/5718/5684/5707/5708/5714/5719/5686/5691/5717/5704/5708/5713/9491
REACTOME	R-HSA-211733	Regulation of activated PAK-2p34 by proteasome mediated degradation	46	-0.655999	-2.72745	0.000193874	0.00155046	23198/5716/5699/5685/5698/5683/10197/5706/5685/5715/5696/5702/5689/5709/5690/5688/5682/9861/5701/10213/143471/5694/5710/5692/5693/5687/143471/5705/5687/5688/5718/5684/5707/5708/5714/5719/5686/5691/5717/5704/5708/5713/9491
REACTOME	R-HSA-5620920	Cargo trafficking to the periciliary membrane	26	-0.616144	-2.22099	0.000194137	0.00155046	50807/10640/55763/23265/10694/23265/23265/22948/149371/54536/10576/60412/8729/6950/11336/10575/55770/84747/54585/378/5147/403/117177
REACTOME	R-HSA-5619084	ABC transporter disorders	59	-0.551198	-2.41511	0.00019425	0.00155046	5683/10197/5706/5685/5715/5696/5702/10058/5689/5709/5690/5688/5682/9861/5701/21/10213/143471/5694/5710/5692/5693/5687/143471/5705/5687/5688/7415/5718/5684/5707/5708/5714/5719/5686/5691/5717/5704/5708/5713/9491
REACTOME	R-HSA-5632684	Hedgehog 'on' state	59	-0.541799	-2.37393	0.00019425	0.00155046	5700/25989/5711/5720/11127/5721/23198/5716/5699/5685/5698/5683/10197/5706/5685/5715/5696/5702/5689/5709/5690/5688/5682/9861/5701/10213/143471/5694/5710/5692/5693/5687/143471/5705/5687/5688/5718/5684/5707/5708/5714/5719/5686/5691/5717/5704/5708/5713/9491
REACTOME	R-HSA-350562	Regulation of ornithine decarboxylase (ODC)	43	-0.676407	-2.76551	0.000195313	0.00155046	23198/5716/5699/5685/5698/5683/10197/5706/5685/5715/5696/5702/5689/5709/5690/5688/5682/9861/5701/10213/143471/5694/5710/5692/5693/5687/143471/5705/5687/5688/5718/5684/5707/5708/5714/5719/5686/5691/5717/5704/5708/5713/9491
REACTOME	R-HSA-389948	PD-1 signaling	17	0.679637	2.21378	0.000201776	0.00155046	3125/3119/3119/3119/3119/3127/3119/3119/3127/3119/3113/3123/3115/3122/3123/3117/3123/3123/3123/3123/3123/3123/3115/3123/3125/3119
REACTOME	R-HSA-163210	Formation of ATP by chemiosmotic coupling	14	0.708151	2.16882	0.000202184	0.00155046	516/27109/509/521/498/4508/513/539/522/10476/4508/10632/506/515/506/506
REACTOME	R-HSA-71403	Citric acid cycle (TCA cycle)	22	0.619837	2.17784	0.00020429	0.00155046	10873/1743/3420/6390/6391/4191/6392/6389/4200/3419/3421/8802/8801/3418/8803/4967/23530
REACTOME	R-HSA-389661	Glyoxylate metabolism and glycine degradation	24	0.59776	2.1505	0.000204457	0.00155046	9380/8528/1743/51601/594/593/2806/5162/5161/1737/5160/275/2653/5160/8050/4706
REACTOME	R-HSA-177243	Interactions of Rev with host cellular proteins	36	0.633065	2.53054	0.000204792	0.00155046	55706/9972/23165/8086/23511/9631/9688/57122/129401/23279/5903/55746/79902/9818/79023/1104/4928/7175/81929/53371/23636/4927/11097/6396/10762/9883/4869/8021/8021
REACTOME	R-HSA-3232142	SUMOylation of ubiquitinylation proteins	36	0.646917	2.58592	0.000204792	0.00155046	55706/9972/23165/5371/8086/23511/9631/5371/5371/9688/57122/129401/23279/5903/55746/79902/9818/7329/79023/4928/7175/5987/81929/53371/23636/4927/11097/6396/10762/9883/8021/8021
REACTOME	R-HSA-159234	Transport of Mature mRNAs Derived from Intronless Transcripts	42	0.560796	2.33841	0.000205212	0.00155046	55706/9972/23165/8086/23511/9631/9688/57122/129401/23279/5903/55746/79902/9818/79023/4928/7175/81929/10189/53371/23636/10482/4927/11097/6396/10762/9883/10482/8021/8021
REACTOME	R-HSA-168325	Viral Messenger RNA Synthesis	42	0.606833	2.53038	0.000205212	0.00155046	55706/9972/23165/8086/23511/9631/9688/57122/129401/23279/5439/5903/55746/5430/79902/9818/79023/4928/7175/5431/81929/53371/5436/23636/4927/11097/6396/10762/9883/5438/8021/8021/5432
REACTOME	R-HSA-159231	Transport of Mature mRNA Derived from an Intronless Transcript	41	0.568743	2.35563	0.000205465	0.00155046	55706/9972/23165/8086/23511/9631/9688/57122/129401/23279/5903/55746/79902/9818/79023/4928/7175/81929/10189/53371/23636/10482/4927/11097/6396/10762/9883/10482/8021/8021
REACTOME	R-HSA-4570464	SUMOylation of RNA binding proteins	45	0.574452	2.43514	0.000206143	0.00155046	55706/84733/9972/23165/8086/23511/9631/9688/57122/129401/23279/51602/5903/55746/79902/9818/22955/7329/79023/4928/7175/81929/53371/23636/4927/11097/6396/1912/10762/9883/8021/8021
REACTOME	R-HSA-159230	Transport of the SLBP Dependant Mature mRNA	35	0.630232	2.50078	0.000206186	0.00155046	55706/9972/23165/8086/23511/9631/9688/57122/129401/23279/5903/55746/79902/9818/79023/4928/7175/81929/10189/53371/23636/10482/4927/11097/6396/10762/9883/10482/8021/8021
REACTOME	R-HSA-176033	Interactions of Vpr with host cellular proteins	35	0.637274	2.52872	0.000206186	0.00155046	3159/3159/55706/9972/8815/23165/8086/23511/9631/9688/57122/129401/23279/5903/55746/79902/9818/79023/4928/7175/81929/53371/23636/4927/11097/6396/10762/9883/8021/8021
REACTOME	R-HSA-3301854	Nuclear Pore Complex (NPC) Disassembly	35	0.580611	2.30388	0.000206186	0.00155046	55706/9972/23165/8086/23511/9631/9688/57122/129401/23279/5903/55746/79902/9818/79023/4928/7175/81929/53371/23636/4927/11097/6396/10762/9883/10783/8021/8021
REACTOME	R-HSA-168274	Export of Viral Ribonucleoproteins from Nucleus	32	0.643099	2.50217	0.000206441	0.00155046	55706/9972/23165/8086/23511/9631/9688/57122/129401/23279/5903/55746/79902/9818/79023/4928/7175/81929/53371/23636/4927/11097/6396/10762/9883/8021/8021
REACTOME	R-HSA-1268020	Mitochondrial protein import	58	0.623339	2.79565	0.000206654	0.00155046	80273/51287/9804/51025/516/51142/401505/56993/388753/3313/3313/131474/7416/617/9868/26520/131118/10469/29928/56942/3329/10452/4714/26519/197257/498/150274/1537/10245/3421/6901/25813/92609/54927/10651/23203/29090/10063/4580/2671/90639/506/10165/1678/26521/26515/100188893/8604/291/9512/84269/506/50/506
REACTOME	R-HSA-8949613	Cristae formation	27	0.655185	2.44067	0.000206782	0.00155046	516/3313/3313/27109/509/521/79135/498/10989/4508/513/10989/10989/10989/125988/539/522/25813/54927/10651/10476/4580/55735/4508/10632/506/515/139322
REACTOME	R-HSA-9615933	Postmitotic nuclear pore complex (NPC) reformation	27	0.634362	2.3631	0.000206782	0.00155046	55706/25909/23165/23511/9631/9688/57122/129401/23279/55746/79902/9818/7329/79023/1104/4928/81929/53371/23636/6396/9883
REACTOME	R-HSA-6784531	tRNA processing in the nucleus	56	0.489665	2.18149	0.000206911	0.00155046	55706/9972/23165/8086/23511/10940/9631/10557/9688/57122/129401/23279/5903/55746/79902/51367/79042/9818/79023/79897/4928/7175/81929/10799/53371/23636/4927/11097/6396/10762/9883/8021/8021/10556
REACTOME	R-HSA-159227	Transport of the SLBP independent Mature mRNA	34	0.639572	2.52477	0.000207125	0.00155046	55706/9972/23165/8086/23511/9631/9688/57122/129401/23279/5903/55746/79902/9818/79023/4928/7175/81929/10189/53371/23636/10482/4927/11097/6396/10762/9883/10482/8021/8021
REACTOME	R-HSA-4085377	SUMOylation of SUMOylation proteins	34	0.621719	2.45429	0.000207125	0.00155046	55706/9972/23165/8086/23511/9631/9688/57122/129401/23279/5903/55746/79902/9818/7329/79023/4928/7175/81929/53371/23636/4927/11097/6396/10762/9883/8021/8021
REACTOME	R-HSA-165054	Rev-mediated nuclear export of HIV RNA	34	0.651019	2.56996	0.000207125	0.00155046	55706/9972/23165/8086/23511/9631/9688/57122/129401/23279/5903/55746/79902/9818/79023/1104/4928/7175/81929/53371/23636/4927/11097/6396/10762/9883/8021/8021
REACTOME	R-HSA-191859	snRNP Assembly	52	0.465274	2.03687	0.000207168	0.00155046	55706/9972/23165/8086/23511/9631/9688/57122/129401/23279/5903/55746/79902/79760/9818/79023/54960/4928/7175/6606/81929/53371/96764/23636/50628/4927/11097/6396/10762/9883/8021/8021
REACTOME	R-HSA-194441	Metabolism of non-coding RNA	52	0.465274	2.03687	0.000207168	0.00155046	55706/9972/23165/8086/23511/9631/9688/57122/129401/23279/5903/55746/79902/79760/9818/79023/54960/4928/7175/6606/81929/53371/96764/23636/50628/4927/11097/6396/10762/9883/8021/8021
REACTOME	R-HSA-1221632	Meiotic synapsis	33	0.585839	2.29305	0.000207211	0.00155046	8338/3013/3014/23353/672/4000/7013/8243/4000/128312/7014/8341/4001/8340/7329/8349/94239/545/10274/26277/23224/27127/672
REACTOME	R-HSA-180746	Nuclear import of Rev protein	33	0.668732	2.6175	0.000207211	0.00155046	55706/9972/23165/8086/23511/9631/9688/57122/129401/23279/5903/55746/79902/9818/79023/1104/4928/7175/81929/53371/23636/4927/11097/6396/10762/9883/4869/8021/8021
REACTOME	R-HSA-180910	Vpr-mediated nuclear import of PICs	33	0.660251	2.58431	0.000207211	0.00155046	3159/3159/55706/9972/8815/23165/8086/23511/9631/9688/57122/129401/23279/5903/55746/79902/9818/79023/4928/7175/81929/53371/23636/4927/11097/6396/10762/9883/8021/8021
REACTOME	R-HSA-4551638	SUMOylation of chromatin organization proteins	55	0.552651	2.45069	0.000207297	0.00155046	55706/9189/6304/84733/9972/23165/8086/23511/9631/9688/57122/129401/23279/5903/55746/79902/23314/9818/22955/7329/23512/79023/4928/7175/23468/83746/81929/53371/23636/4927/11097/6396/1912/10762/9883/8021/8021
REACTOME	R-HSA-5578749	Transcriptional regulation by small RNAs	55	0.589855	2.61567	0.000207297	0.00155046	8338/55706/3013/3014/9972/23165/8086/23511/9631/9688/57122/129401/23279/5439/5903/55746/5430/79902/128312/9818/8341/8340/79023/8349/4928/7175/5431/94239/81929/53371/5436/23636/4927/11097/6396/10762/9883/5438/8021/8021/5432/94239
REACTOME	R-HSA-2980766	Nuclear Envelope Breakdown	50	0.485445	2.10829	0.000207383	0.00155046	55706/9972/7112/8815/23165/8086/23511/9631/4000/4000/7112/9688/57122/129401/23279/7112/5903/55746/79902/9818/4001/23592/79023/4928/7175/81929/53371/23636/23399/4927/11097/6396/10762/9883/10783/8021/8021
REACTOME	R-HSA-6790901	rRNA modification in the nucleus and cytosol	57	0.76161	3.40485	0.000207641	0.00155046	27340/51077/8602/92856/51118/10171/84135/51096/10885/9790/55813/57050/84916/27341/65083/10813/55272/25879/84128/5822/22984/134430/23160/10528/4839/79050/55127/10607/9277/25926/54433/57647/4839/10436/55505/27292/10199/51202/55226/4809/51602/2091/55651/9136/4809/11056/88745/11103/56902
REACTOME	R-HSA-168271	Transport of Ribonucleoproteins into the Host Nucleus	31	0.641567	2.4702	0.000207943	0.00155046	55706/9972/23165/8086/23511/9631/9688/57122/129401/23279/5903/55746/79902/9818/79023/4928/7175/81929/53371/23636/4927/11097/6396/10762/9883/8021/8021
REACTOME	R-HSA-168333	NEP/NS2 Interacts with the Cellular Export Machinery	31	0.667996	2.57196	0.000207943	0.00155046	55706/9972/23165/8086/23511/9631/9688/57122/129401/23279/5903/55746/79902/9818/79023/4928/7175/81929/53371/23636/4927/11097/6396/10762/9883/8021/8021
REACTOME	R-HSA-170822	Regulation of Glucokinase by Glucokinase Regulatory Protein	29	0.698375	2.64227	0.000208464	0.00155046	55706/9972/23165/8086/23511/9631/9688/57122/129401/23279/5903/55746/79902/9818/79023/4928/7175/81929/53371/23636/4927/11097/6396/10762/9883/8021/8021
REACTOME	R-HSA-5619107	Defective TPR may confer susceptibility towards thyroid papillary carcinoma (TPC)	29	0.698375	2.64227	0.000208464	0.00155046	55706/9972/23165/8086/23511/9631/9688/57122/129401/23279/5903/55746/79902/9818/79023/4928/7175/81929/53371/23636/4927/11097/6396/10762/9883/8021/8021
REACTOME	R-HSA-6799198	Complex I biogenesis	48	0.598161	2.56625	0.000208551	0.00155046	55471/137682/4731/4709/4711/4711/55967/4700/54539/4705/4702/4714/4540/4701/4726/4718/4717/4695/4704/4537/4713/4701/4728/29078/4707/91942/4715/51079/126328/4706/4710/4698/4719/4716/126328/4729/374291/28976/4723/4720/4696/4722
REACTOME	R-HSA-159236	Transport of Mature mRNA derived from an Intron-Containing Transcript	67	0.472957	2.19133	0.000208986	0.00155046	55706/9972/23165/57187/8086/23511/9631/8563/57187/9688/57122/129401/23279/5903/55746/79902/9818/79228/79023/4928/7175/2733/9785/26097/84271/81929/9984/10189/53371/23636/10482/4927/11097/6396/10762/9883/10569/10482/8021/8021/80145
REACTOME	R-HSA-3108214	SUMOylation of DNA damage response and repair proteins	72	0.481612	2.26783	0.000211775	0.00155046	55706/23137/84733/9972/79677/51564/23165/5371/672/8086/23511/9631/5371/8243/5371/9688/57122/129401/23279/51564/5903/55746/79902/56160/9818/9656/22955/7329/79023/4928/7175/54780/10274/6996/81929/286053/53371/23636/4927/672/11097/6396/1912/10762/9883/8021/8924/8021
REACTOME	R-HSA-9609690	HCMV Early Events	74	0.512097	2.42277	0.000211864	0.00155046	8338/55706/3013/317772/9972/23165/5371/8086/23511/9631/2146/5371/5371/9688/57122/129401/23279/1781/5903/55746/79902/3688/128312/9818/8341/8340/23512/79023/8349/84617/4928/7175/79718/1780/6907/81929/53371/23636/4927/11097/4790/6396/9612/10762/9883/8021/8021
REACTOME	R-HSA-211000	Gene Silencing by RNA	73	0.502644	2.3734	0.000211999	0.00155046	8338/55706/3013/3014/9972/23165/23405/8086/23511/9631/9688/57122/129401/23279/54487/5439/5903/55746/5430/79902/128312/9818/8341/8340/79023/8349/4928/7175/5431/94239/81929/53371/5436/23636/4927/11097/6396/10762/9883/6895/5438/8021/8021/5432/94239
REACTOME	R-HSA-72202	Transport of Mature Transcript to Cytoplasm	76	0.420466	1.9971	0.000212902	0.00155046	55706/9972/23165/57187/8086/23511/9631/8563/57187/9688/57122/129401/23279/5903/55746/79902/9818/79228/79023/4928/7175/2733/9785/26097/84271/81929/9984/10189/53371/23636/10482/4927/11097/6396/10762/9883/10569/10482/8021/8021/80145
REACTOME	R-HSA-1592230	Mitochondrial biogenesis	78	0.453112	2.16018	0.000213904	0.00155046	7978/64784/516/7019/3313/4208/3313/27109/4208/509/2746/521/23408/5442/79135/80205/64216/498/4209/10989/56652/6300/4508/1386/513/10989/10989/79718/10989/6742/125988/539/4209/814/522/25813/85441/54927/10651/6907/11232/10476/4580/55735/96764/3418/4508/10632/506/1387/515/51106/139322/6604
REACTOME	R-HSA-5419276	Mitochondrial translation termination	82	0.66126	3.18285	0.000213995	0.00155046	51373/51650/64960/64968/51258/10573/28957/54948/64975/3396/65008/55168/64951/51021/51073/60488/118487/56945/64983/51264/63931/64949/51081/54998/28973/9553/23107/6183/64965/10240/92399/51263/57129/64963/29088/65003/78988/9801/26589/55037/64969/64976/64432/6150/54148/55173/26284/84340/116541/55052/63875/116540/51642/65993/28998/5018/51649/79590/10884/51116/84545/64978/54534/51069/65080/84545/6182/9…
REACTOME	R-HSA-611105	Respiratory electron transport	90	0.536177	2.63408	0.000214316	0.00155046	55471/4519/137682/6390/6391/10131/51241/4731/4709/4711/4711/55967/4512/4700/54539/4705/6392/4702/4714/6389/4540/10128/4701/80219/4726/4718/4717/1537/6341/4695/1350/4704/4537/7384/4713/1340/4701/4728/29078/4707/91942/4715/7381/51079/126328/4706/4710/27089/51204/84987/116228/4698/4719/1329/9997/1345/90639/4716/126328/4729/374291/28976/9167/1351/29796/4723/4720/4696/4722/7388/7385/4724/4513
REACTOME	R-HSA-5389840	Mitochondrial translation elongation	83	0.651913	3.14282	0.000214454	0.00155046	51373/51650/64960/64968/51258/10573/28957/54948/64975/3396/65008/55168/64951/51021/51073/60488/118487/56945/64983/51264/63931/64949/51081/85476/54998/28973/9553/23107/6183/64965/10240/51263/57129/64963/29088/65003/78988/9801/26589/55037/64969/64976/64432/6150/54148/55173/26284/116541/55052/63875/116540/51642/65993/28998/5018/51649/79590/10884/51116/84545/64978/54534/51069/65080/84545/6182/90480/1…
REACTOME	R-HSA-5368286	Mitochondrial translation initiation	83	0.655654	3.16085	0.000214454	0.00155046	51373/51650/64960/64968/51258/10573/28957/54948/64975/3396/65008/55168/64951/51021/51073/60488/118487/56945/64983/51264/63931/64949/51081/54998/28973/9553/23107/6183/64965/10240/51263/57129/64963/29088/65003/78988/9801/26589/55037/64969/64976/4528/64432/6150/54148/55173/26284/116541/123263/55052/63875/116540/51642/65993/28998/5018/51649/79590/10884/51116/84545/64978/54534/51069/65080/84545/6182/9…
REACTOME	R-HSA-212165	Epigenetic regulation of gene expression	88	0.403357	1.96632	0.000214823	0.00155046	29128/22823/8338/3013/3014/9013/8819/9031/1108/200424/2146/9219/1788/51742/23309/57504/128312/11176/8341/8340/23512/54815/8349/51742/10514/2965/94239/8467/23378/2648/10284/6996/9188/5252/9112/2071/8932/94239/25942/64426/3065/10919/4331/9014/6839/2966/2033/26147/3066/5928/5441/2968/79595/8726/5931/25885/8726/2967/5437/5434/2068/5928/5252/2967/57459
REACTOME	R-HSA-5368287	Mitochondrial translation	88	0.650979	3.17345	0.000214823	0.00155046	51373/51650/64960/64968/51258/10573/28957/54948/64975/3396/65008/55168/64951/51021/51073/60488/118487/56945/64983/51264/63931/64949/51081/85476/54998/28973/9553/23107/6183/64965/10240/92399/51263/57129/64963/29088/65003/78988/9801/26589/55037/64969/64976/4528/64432/6150/54148/55173/26284/84340/116541/123263/55052/63875/116540/51642/65993/28998/5018/51649/79590/10884/51116/84545/64978/54534/51069/…
REACTOME	R-HSA-9609646	HCMV Infection	96	0.377257	1.87611	0.000215703	0.00155046	8338/55706/3013/317772/9972/23165/5371/8086/23511/9631/2146/5371/93343/5371/9688/57122/129401/23279/1781/5903/55746/79902/3688/128312/9818/8341/8340/23512/79023/8349/84617/4928/7175/91782/79718/1780/6907/81929/137492/53371/23636/4927/11097/4790/6396/9612/10762/9883
REACTOME	R-HSA-163200	Respiratory electron transport, ATP synthesis by chemiosmotic coupling, and heat production by uncoupling proteins.	105	0.558832	2.82907	0.000217014	0.00155046	516/9016/55471/4519/137682/6390/6391/10131/51241/4731/27109/4709/4711/4711/509/55967/4512/521/4700/54539/4705/6392/4702/4714/6389/4540/10128/498/4701/80219/4726/4508/513/4718/4717/1537/6341/4695/1350/4704/4537/7384/4713/1340/4701/4728/29078/4707/539/91942/4715/7381/522/51079/126328/4706/4710/27089/51204/84987/116228/4698/10476/4719/1329/9997/1345/4508/90639/4716/10632/506/126328/4729/374291/28976…
REACTOME	R-HSA-3108232	SUMO E3 ligases SUMOylate target proteins	135	0.375534	1.9784	0.000222519	0.00155046	55706/9189/23137/6304/84733/9972/79677/51564/23165/5371/672/8086/23511/9631/1788/5371/8243/5371/9688/57122/129401/23279/51564/51602/5903/55746/7158/115426/79902/23314/56160/9818/9656/22955/2908/7329/23512/79023/4928/7175/2908/54780/7181/10274/23468/83746/6996/5987/81929/7150/4152/286053/53371/23636/4152/9112/4927/672/11097/6396/1387/9612/1912/10762/9883/4869/8021/8924/8021/6670/7155/197370/25942/…
REACTOME	R-HSA-2990846	SUMOylation	138	0.374475	1.9789	0.000223514	0.00155046	55706/9189/23137/6304/84733/9972/79677/51564/23165/5371/672/8086/23511/9631/1788/5371/8243/5371/29843/9688/57122/129401/23279/51564/51602/5903/55746/7158/115426/79902/23314/56160/9818/9656/22955/2908/7329/23512/79023/4928/7175/2908/54780/7181/10274/23468/83746/6996/5987/81929/7150/4152/286053/53371/23636/4152/9112/4927/672/11097/6396/1387/9612/1912/10762/9883/4869/8021/8924/8021/6670/7155/197370/…
REACTOME	R-HSA-1428517	The citric acid (TCA) cycle and respiratory electron transport	148	0.501075	2.68666	0.000223614	0.00155046	5163/10873/1743/3420/516/9016/55471/4519/137682/55066/6390/6391/7416/10131/51241/4731/27109/4709/4711/4711/509/55967/4512/521/4191/5162/5161/4700/54539/4705/1737/6392/4702/4714/6389/4540/5164/5160/79944/10128/498/4200/4701/80219/4726/4508/513/3419/4718/4717/1537/6341/3421/4695/1350/8802/4704/4537/728294/5160/7384/4713/8050/1340/4701/4728/29078/8801/4707/539/91942/54704/4715/7381/522/51079/126328/…
REACTOME	R-HSA-8868773	rRNA processing in the nucleus and cytosol	182	0.413479	2.29567	0.000224366	0.00155046	27340/54881/51077/8602/92856/6232/51118/10171/84135/51096/10885/9790/117246/57418/55813/57050/51065/84916/27341/65083/10813/26354/55272/25879/84128/27043/5822/22984/134430/81887/23160/10528/4839/23246/79050/55127/55131/10607/9277/79159/25926/54433/57647/8568/10557/4839/10436/55505/27292/10199/51202/26168/55226/4809/51602/2091/6166/55651/10969/9136/23481/4809/22894/11056/88745/200916/79897/79707/5…
REACTOME	R-HSA-6791226	Major pathway of rRNA processing in the nucleolus and cytosol	173	0.400219	2.20423	0.000224467	0.00155046	27340/54881/51077/8602/92856/6232/51118/10171/84135/51096/10885/9790/117246/57418/55813/57050/51065/84916/27341/65083/10813/26354/55272/25879/84128/27043/5822/22984/134430/81887/23160/10528/23246/79050/55127/55131/10607/9277/79159/25926/57647/8568/10557/10436/10199/51202/26168/4809/51602/2091/6166/10969/9136/23481/4809/22894/11056/88745/200916/79897/79707/55759/11103/56902
REACTOME	R-HSA-3247509	Chromatin modifying enzymes	198	0.317406	1.7859	0.000225124	0.00155046	79723/8338/3013/7994/317772/3014/8819/23774/4297/23338/84444/1108/2146/7862/9219/1788/84678/55193/10445/196528/23522/23135/51742/51562/55870/6599/84678/57504/55578/51111/128312/51230/5927/8341/10943/54556/23326/8340/23512/54815/1386/57634/8349/51742/79718/94239/3717/55929/23133/8295/26009/8295/2648/10765/10284/79813/64769/6907/6603/7403/57325/55689/56950/6595/6603/9112/339287/51147/55683/4790/138…
REACTOME	R-HSA-4839726	Chromatin organization	198	0.317406	1.7859	0.000225124	0.00155046	79723/8338/3013/7994/317772/3014/8819/23774/4297/23338/84444/1108/2146/7862/9219/1788/84678/55193/10445/196528/23522/23135/51742/51562/55870/6599/84678/57504/55578/51111/128312/51230/5927/8341/10943/54556/23326/8340/23512/54815/1386/57634/8349/51742/79718/94239/3717/55929/23133/8295/26009/8295/2648/10765/10284/79813/64769/6907/6603/7403/57325/55689/56950/6595/6603/9112/339287/51147/55683/4790/138…
REACTOME	R-HSA-72312	rRNA processing	192	0.413428	2.31363	0.000225327	0.00155046	27340/54881/51077/8602/92856/6232/51118/10171/84135/51096/10885/9790/117246/57418/55813/57050/79922/51065/84916/27341/65083/10813/26354/55272/25879/84128/54931/27043/5822/22984/134430/81887/23160/10528/4839/23246/55178/79050/55127/55131/10607/9277/79159/25926/54433/57647/8568/10557/4839/10436/55505/27292/10199/51202/26168/55226/4809/51602/2091/6166/55651/10969/9136/23481/4809/22894/11056/88745/20…
REACTOME	R-HSA-195721	Signaling by WNT	171	-0.317602	-1.69534	0.00036075	0.00245355	1460/3845/5706/5685/5715/5696/23002/5879/5702/8395/5689/5709/5690/5688/55737/5527/5682/9861/6500/5701/208/3845/10213/143471/5694/5710/815/1211/5692/5693/5687/8312/143471/2790/864/2932/9559/5705/1211/5687/5688/5718/5880/5684/5707/5708/5714/5719/55737/5686/5691/163/8395/5717/5704/5708/8724/5713/1173/51699/160/9491/1213/1175/5519/1212/1212/1499/2787
REACTOME	R-HSA-1257604	PIP3 activates AKT signaling	181	-0.320281	-1.72452	0.000360815	0.00245355	1460/5706/84232/84335/5685/7409/5715/5296/5293/5696/2534/7874/5879/5702/8395/5295/5689/5709/5690/5688/1107/5527/5682/9861/5701/7189/208/5595/572/942/1027/10213/143471/5694/5710/5692/5693/5687/143471/23608/10273/2932/5705/3654/3725/5687/5688/5718/5880/5684/5707/5708/5714/5719/5686/5691/2122/8395/5717/5704/842/5708/5713/5291/9491/2549/5519/79837
REACTOME	R-HSA-69481	G2/M Checkpoints	125	-0.361294	-1.83625	0.000366233	0.00247582	580/8318/7341/7533/5700/5000/5711/51588/5720/4176/5721/9133/23198/7532/63967/29086/5716/5699/4175/3364/5685/5698/80010/7336/7531/7334/4173/5683/10197/7531/10971/5706/6117/5685/5715/4171/6118/5696/5702/6119/5689/5709/7529/5690/5688/5682/9861/5701/10213/143471/5694/5710/5692/891/5693/5687/143471/2810/5705/5687/5688/5718/5684/5707/5708/5714/5719/5686/5691/5717/5704/1017/5708/5713/9491
REACTOME	R-HSA-983712	Ion channel transport	88	-0.442493	-2.11026	0.000374042	0.00248641	23400/526/2040/1182/53373/538/540/815/9296/23327/523/28962/535/9550/51606/65125/492/65125/65268/491/1193/6717/493/1183/79895/5205/57198/1184/285175/11035
REACTOME	R-HSA-112314	Neurotransmitter receptors and postsynaptic signal transmission	91	-0.401995	-1.93063	0.000374111	0.00248641	5567/2773/5573/5563/27020/23236/816/59345/2036/5564/10381/5567/53632/161/4905/6196/2783/161/5594/4893/2782/10382/3845/2905/1742/5562/1740/2774/5879/1740/81027/5595/1739/3845/815/5575/2790/27330/9463/3838/5571/163/3265/5577/6195/23426/1173/6195/160/6195/9647/1175/2787/113/8536
REACTOME	R-HSA-5607764	CLEC7A (Dectin-1) signaling	89	-0.431326	-2.06052	0.000374251	0.00248641	5721/841/841/23291/23198/6850/5716/5970/5699/841/5685/5698/10768/1147/7334/5683/10197/5706/9040/5685/5715/5696/8915/5702/5689/5709/5690/5688/7335/5682/9861/6500/5701/7189/997/10213/143471/5694/5710/5692/5693/5687/143471/5705/5687/5688/5718/5684/5707/5708/5714/5719/5686/5691/257397/5717/5704/5708/5713/9491/5580/5336/29108
REACTOME	R-HSA-189451	Heme biosynthesis	11	-0.735886	-2.07808	0.000399202	0.00263701	213/5498/212/3145/1371/7390/2235/7389/210
REACTOME	R-HSA-4615885	SUMOylation of DNA replication proteins	44	0.472899	1.99425	0.000410762	0.00269101	55706/9972/23165/8086/23511/9631/9688/57122/129401/23279/5903/55746/79902/9818/7329/79023/4928/7175/81929/7150/53371/23636/4927/11097/6396/10762/9883/8021/8021/7155
REACTOME	R-HSA-9610379	HCMV Late Events	59	0.448952	2.02334	0.000412031	0.00269101	8338/55706/3013/317772/9972/23165/8086/23511/9631/93343/9688/57122/129401/23279/5903/55746/79902/128312/9818/8341/8340/79023/8349/4928/7175/91782/81929/137492/53371/23636/4927/11097/6396/10762/9883/8021/8021
REACTOME	R-HSA-72306	tRNA processing	99	0.36578	1.82656	0.000436015	0.00282013	55706/54931/9972/23165/25821/8086/54517/23511/10940/9631/10557/9688/57122/129401/23279/84705/5903/55746/79902/51367/79042/9818/60487/79023/54482/79897/80324/4928/7175/93587/54901/54888/79691/54974/83480/81929/10799/53371/23636/9692/4927/11097/6396/10762/9883/8021/8021/10556
REACTOME	R-HSA-8978868	Fatty acid metabolism	118	0.333201	1.71771	0.000436681	0.00282013	22949/11001/5445/240/27349/9200/246/390916/117145/166785/1622/26027/60481/127281/109703458/11000/201562/3248/9524/51144/35/84869/23597/80142/30/145482/7923/641371/1375/3033/1375/27306/4594/80221/6916/51102/197322/6576/55825/247/127281/10449/1374/4706/215/84693/55856/10455/80724/23417/3032
REACTOME	R-HSA-76002	Platelet activation, signaling and aggregation	190	-0.308914	-1.67568	0.000541908	0.0034629	1191/5874/78991/5595/5321/10235/1278/226/3937/2790/5880/6403/6814/7094/6810/2812/5341/1606/83706/5291/5580/81/5552/22915/5336/2316/7450/948/2316/3959/2815/2787/87/7057/3690/2811/94121/3674/5473/11343
REACTOME	R-HSA-5689880	Ub-specific processing proteases	137	-0.339365	-1.7517	0.000542201	0.0034629	23770/5685/9146/5698/7353/8078/9097/7375/5683/7375/10197/55611/5706/5685/5715/5696/7874/29761/5702/154/5689/5709/5690/11047/5688/9958/9958/5682/9861/5701/7189/10868/3416/10213/143471/5694/5710/5692/5693/5687/10254/8312/63891/143471/8239/5705/5687/5688/5718/5684/5707/5708/1540/5714/5719/5686/5691/84196/5717/84196/5704/55031/55031/5708/890/8724/5713/1643/9491
REACTOME	R-HSA-1236974	ER-Phagosome pathway	75	-0.397501	-1.83164	0.000569368	0.00361643	5706/5685/5715/5696/3106/3105/5702/5689/5709/5690/5688/5682/9861/5701/10213/143471/5694/5710/5692/5693/5687/143471/5705/5687/5688/5718/5684/5707/5708/5714/5719/3106/5686/5691/3106/6810/5717/5704/5708/5713/3106/9491/948
REACTOME	R-HSA-446728	Cell junction organization	33	-0.522572	-2.00457	0.000579598	0.00366129	5818/5818/55742/2318/3611/3987/55679/221935/3987/29780/2316/1499/2316/87/5819/5817
REACTOME	R-HSA-427359	SIRT1 negatively regulates rRNA expression	15	0.65577	2.0543	0.000605694	0.00377356	8338/3013/3014/9013/128312/8341/8340/8349/94239/23378
REACTOME	R-HSA-5334118	DNA methylation	14	0.683882	2.09449	0.000606551	0.00377356	29128/8338/3013/3014/1788/128312/8341/8340/8349/94239
REACTOME	R-HSA-171306	Packaging Of Telomere Ends	16	0.650342	2.08124	0.000607165	0.00377356	8338/3013/3014/7013/128312/7014/8341/8340/8349/94239
REACTOME	R-HSA-168276	NS1 Mediated Effects on Host Pathways	38	0.49787	2.02354	0.000614125	0.00379641	55706/9972/23165/8086/23511/9631/9688/57122/129401/23279/5903/55746/79902/9818/79023/4928/7175/81929/53371/23636/4927/11097/6396/10762/9883/8021/8021
REACTOME	R-HSA-68875	Mitotic Prophase	89	0.367722	1.79803	0.000644053	0.00396024	8338/55706/3013/3014/9972/7112/8815/23165/8086/23511/9631/4000/4000/7112/9688/57122/129401/23279/7112/5903/55746/79902/128312/9818/8341/4001/23592/8340/79023/8349/4926/4928/7175/94239/4926/23133/81929/53371/23636/23399/8548/4927/11097/6396/10762/9883/23133/10783/8021/8021
REACTOME	R-HSA-202403	TCR signaling	108	-0.376382	-1.86126	0.000740741	0.00453067	5685/5715/2533/5296/2533/5696/8915/5702/3113/5295/3123/5689/5709/5690/5688/3123/7335/5682/9861/9398/6500/5701/7189/997/10213/143471/5694/5710/5692/5693/5687/143471/3937/5058/5705/5687/5688/5718/5684/5707/5708/5714/5719/5686/5691/5717/5704/5708/5713/5291/9491/5336/26191
REACTOME	R-HSA-8939236	RUNX1 regulates transcription of genes involved in differentiation of HSCs	69	-0.405375	-1.83976	0.000761325	0.00463206	5683/10197/865/5706/5685/5715/5696/865/2623/865/5702/5689/5709/5690/5688/5682/9861/5701/10213/143471/5694/5710/5692/5693/5687/143471/5705/5687/5688/5718/5684/5707/5708/5714/5719/5686/5691/5717/5704/5708/5713/9491
REACTOME	R-HSA-432722	Golgi Associated Vesicle Biogenesis	51	-0.458151	-1.9464	0.000773694	0.00468267	1785/164/84062/1785/1176/3312/9685/55330/2647/27131/9685/5878/6456/286451/1174/6643/7037/375/162/1211/162/4952/8546/1211/25977/8301/54885/8301/1213/8775/9829/6272/3482
REACTOME	R-HSA-5625886	Activated PKN1 stimulates transcription of AR (androgen receptor) regulated genes KLK2 and KLK3	13	0.690696	2.06725	0.000804667	0.00484477	8338/3013/3014/128312/8341/8340/8349/94239
REACTOME	R-HSA-372790	Signaling by GPCR	221	-0.296498	-1.64246	0.000891583	0.00534026	64407/208/2778/5595/5321/10235/3845/10636/815/6352/5575/92840/2778/2778/2790/5058/10636/2870/2870/3838/222236/10988/10988/3265/5577/8644/26020/7504/3792/1645/6195/1241/1606/6195/6195/5580/1524/50865/5144/5519/5144/1889/5998/50940/5138/29/10170/2787/2015/113/5473/29/56670/11343
REACTOME	R-HSA-389957	Prefoldin mediated transfer of substrate to CCT/TriC	23	-0.58007	-2.01738	0.000978857	0.00583277	908/10471/10694/10381/10693/10693/5203/22948/10382/5202/10576/6950/5201/7411/81027/10575/5204/10574
REACTOME	R-HSA-71336	Pentose phosphate pathway	13	-0.697059	-2.06362	0.000993838	0.00589168	25796/7086/5226/23729/22934/51071/6888/51071/6120/5631/5634/2539/64080
REACTOME	R-HSA-212300	PRC2 methylates histones and DNA	22	0.578351	2.03208	0.00102145	0.00602447	22823/8338/3013/3014/2146/1788/128312/8341/8340/23512/8349/94239
REACTOME	R-HSA-606279	Deposition of new CENPA-containing nucleosomes at the centromere	33	0.512648	2.00657	0.00103605	0.00604889	8338/3013/3014/1060/23421/80152/128312/2491/8341/8340/91687/8349/94239/8467/55166/55839/4869/94239/64946/55320/64105/51773/4869
REACTOME	R-HSA-774815	Nucleosome assembly	33	0.512648	2.00657	0.00103605	0.00604889	8338/3013/3014/1060/23421/80152/128312/2491/8341/8340/91687/8349/94239/8467/55166/55839/4869/94239/64946/55320/64105/51773/4869
REACTOME	R-HSA-449147	Signaling by Interleukins	272	-0.289022	-1.64636	0.00105097	0.00610514	5685/51135/9252/5698/6196/3572/1147/5594/1072/7334/5683/3561/1849/5778/10197/829/3934/1398/6416/6813/4793/5706/5601/5602/5685/4507/3689/3689/7409/7525/5715/2335/59307/5296/5293/5696/2534/2335/3557/5702/57162/5295/5689/6950/5709/5690/2335/5688/5782/6888/5606/7335/5682/9861/6500/4170/5701/3936/7189/2889/5595/375/942/598/5606/10213/143471/5694/5710/5692/6352/5693/5687/1278/143471/5705/3654/3725/5687…
REACTOME	R-HSA-202424	Downstream TCR signaling	87	-0.383367	-1.82465	0.00112066	0.0064774	5716/5970/3125/3123/5699/3123/5685/5698/1147/7334/5683/10197/5706/5685/5715/5296/5696/8915/5702/3113/5295/3123/5689/5709/5690/5688/3123/7335/5682/9861/6500/5701/7189/997/10213/143471/5694/5710/5692/5693/5687/143471/5705/5687/5688/5718/5684/5707/5708/5714/5719/5686/5691/5717/5704/5708/5713/5291/9491
REACTOME	R-HSA-1445148	Translocation of SLC2A4 (GLUT4) to the plasma membrane	59	-0.428719	-1.87846	0.0011655	0.00670308	7533/4012/57148/22920/11127/5872/57148/5563/10640/7532/55763/23265/5564/10381/53632/23265/23265/7531/4644/10890/10382/7531/10971/149371/54536/5867/5879/60412/9847/9847/7529/11336/81027/208/55770/2810/6814/5571/6810
REACTOME	R-HSA-379716	Cytosolic tRNA aminoacylation	24	-0.572329	-2.01465	0.00117394	0.00671818	2058/7965/3376/833/5859/16/833/7965/9255/3035/6897/3735/2617/7453/8565/6301/2193/9521/4141/10056/5464
REACTOME	R-HSA-3214815	HDACs deacetylate histones	39	0.478293	1.95239	0.00122875	0.00694319	8338/3013/317772/8819/1108/9219/51742/57504/128312/8341/8340/54815/8349/51742/79718/10284/6907/9112/9612/5978/64426/3065/2874/5926/3066/5928
REACTOME	R-HSA-6805567	Keratinization	42	0.459209	1.91482	0.00123127	0.00694319	3875/7051/5317/3849/147183/51350/192666/5045/338785/3858/3860/3850/1828/11187/2312/374454/3872/286887/3866/3861/3856/3853/3854/3728/3880/3859/23581
REACTOME	R-HSA-6809371	Formation of the cornified envelope	42	0.459209	1.91482	0.00123127	0.00694319	3875/7051/5317/3849/147183/51350/192666/5045/338785/3858/3860/3850/1828/11187/2312/374454/3872/286887/3866/3861/3856/3853/3854/3728/3880/3859/23581
REACTOME	R-HSA-76009	Platelet Aggregation (Plug Formation)	29	-0.532594	-1.98142	0.00134486	0.00754689	2147/6714/2885/6464/5906/6850/1277/1398/2335/2335/2335/10235/1278/7094/2812/7450/2815/3690/2811/3674
REACTOME	R-HSA-6803157	Antimicrobial peptides	24	-0.565583	-1.9909	0.00136959	0.00764856	6039/3934/475/6037/1191/538/820/4057/4069/671/8993/1668/1667/1511
REACTOME	R-HSA-163560	Triglyceride catabolism	13	-0.688075	-2.03703	0.00139137	0.00765483	2167/2170/11343
REACTOME	R-HSA-5099900	WNT5A-dependent internalization of FZD4	13	-0.689882	-2.04238	0.00139137	0.00765483	1211/1211/163/1173/160/1213/1175/1212/1212
REACTOME	R-HSA-430116	GP1b-IX-V activation signalling	11	-0.722246	-2.03957	0.00139721	0.00765483	5295/1278/2812/2316/7450/2316/2815/2811
REACTOME	R-HSA-75892	Platelet Adhesion to exposed collagen	11	-0.70454	-1.98957	0.00139721	0.00765483	1277/2534/1278/2812/3673/7450/2815/2811
REACTOME	R-HSA-9006925	Intracellular signaling by second messengers	212	-0.295572	-1.63073	0.00142172	0.00775238	1460/5706/84232/84335/5685/7409/5715/5296/5293/5696/2534/7874/5879/5702/8395/5295/5689/5709/5690/5688/1107/5527/5682/9861/5701/7189/208/5595/572/942/1027/10213/143471/5694/5710/815/5692/5575/5693/5687/143471/23608/10273/2932/5705/3654/3725/5687/5688/5718/5880/5684/5707/3838/5708/5714/5719/5686/5691/5577/2122/8395/5717/5704/842/5708/5713/5291/9491/5580/2549/5519/113/79837
REACTOME	R-HSA-1236975	Antigen processing-Cross presentation	88	-0.376409	-1.7951	0.00149617	0.00812004	5683/9902/10197/5706/3693/5685/5715/5696/3106/3105/5702/5689/5709/5690/5688/5682/9861/5701/10213/143471/5694/5710/5692/5693/5687/143471/5705/5687/5688/5718/5684/5707/5708/5714/5719/3106/5686/5691/3106/6810/5717/5704/1514/5708/5713/3106/9491/948
REACTOME	R-HSA-8953897	Cellular responses to external stimuli	443	-0.244559	-1.47376	0.00151822	0.00820122	830/153129/23198/3320/816/6167/6134/3490/1051/10963/8453/5716/6187/5970/7323/4217/27000/5699/9448/57805/10381/6227/9973/6143/3312/996/7001/6144/4688/9448/5685/529/1021/5698/23523/1783/23411/6196/1968/3305/27244/4495/6202/5594/7531/6152/5925/3310/5683/3303/2936/54205/10382/10197/829/6164/6416/7531/6169/6141/9588/5706/6117/5601/5602/7296/22824/84335/5685/84516/6128/5715/96459/1965/6118/5696/6218/29…
REACTOME	R-HSA-445095	Interaction between L1 and Ankyrins	13	-0.683949	-2.02481	0.00159014	0.00854978	6712/57731/286/286/6708/6710/287/288
REACTOME	R-HSA-71406	Pyruvate metabolism and Citric Acid (TCA) cycle	47	0.4327	1.85119	0.00166147	0.00885283	5163/10873/1743/3420/55066/6390/6391/7416/4191/5162/5161/1737/6392/6389/5164/5160/79944/4200/3419/3421/8802/728294/5160/8050/8801/54704
REACTOME	R-HSA-77289	Mitochondrial Fatty Acid Beta-Oxidation	30	0.510854	1.95381	0.00166182	0.00885283	27349/117145/166785/1622/26027/35/23597/641371/3033/4594/80221/51102/10449/4706/84693/55856/80724/3032/1666/5095/3030/5096/1632/5096/1892
REACTOME	R-HSA-3214847	HATs acetylate histones	84	0.358822	1.73298	0.00172043	0.00909396	8338/3013/7994/317772/23774/23338/7862/10445/23522/51562/55578/128312/51230/8341/10943/54556/23326/8340/1386/57634/8349/55929/8295/26009/8295/2648/64769/57325/55689/339287/51147/55683/1387/284058/80314/56970/9767/10943/84289/55167/2033/11143/10524/54934/117143/79595/5931/1810/6944/6880/79960/10629/56943/86/93624/8089/8464/55257/8473/10902
REACTOME	R-HSA-199992	trans-Golgi Network Vesicle Budding	64	-0.402385	-1.79914	0.00172282	0.00909396	1785/164/84062/1785/1176/3312/9685/55330/9146/2647/27131/9685/5878/6456/286451/1174/8729/6643/7037/8906/375/162/1211/162/4952/8546/1211/25977/8301/6810/54885/8301/1213/8775/9829/1212/1212/6272/3482
REACTOME	R-HSA-442742	CREB1 phosphorylation through NMDA receptor-mediated activation of RAS signaling	19	-0.592171	-1.95737	0.0017741	0.00927345	6196/5594/4893/3845/1742/1740/1740/5595/1739/3845/815/27330/3265/6195/6195/6195
REACTOME	R-HSA-9609507	Protein localization	140	0.308864	1.63846	0.00178333	0.00927345	351/11001/8528/80273/51287/390916/9381/9804/51025/516/51142/401505/56993/388753/3313/3313/131474/7416/30/617/9868/26520/131118/10469/29928/56942/3329/10452/4714/26519/197257/5825/498/3155/150274/10952/1537/10245/3421/55825/6901/219743/25813/92609/54927/10651/23203/215/29090/10063/4580/2671/10455/90639/23417/506/10165/6811/1678/26521/225
REACTOME	R-HSA-421270	Cell-cell junction organization	13	-0.667418	-1.97587	0.00178891	0.00927345	5818/5818/221935/1499/5819/5817
REACTOME	R-HSA-8964038	LDL clearance	13	-0.673337	-1.9934	0.00178891	0.00927345	161/161/10577/1211/1211/163/1173/160/1213/1175/57552
REACTOME	R-HSA-73929	Base-Excision Repair, AP Site Formation	25	0.541902	1.97481	0.00184087	0.00950019	4913/8338/3013/3014/7013/252969/128312/7014/8341/8340/8349/94239/6996/4595/26277/7374/94239/8930/8930
REACTOME	R-HSA-72766	Translation	277	0.25989	1.53133	0.0018635	0.00957424	25973/51373/51650/64960/6232/6747/64968/51258/10573/28957/54948/64975/3396/65008/51065/55168/64951/51021/51073/60488/118487/56945/23395/64983/51264/63931/54938/64949/51081/8661/85476/54998/28973/9553/79587/23107/6183/64965/10240/92399/51263/6748/57129/64963/92935/29088/65003/78988/9801/58477/26589/55037/6166/64969/55157/6185/6185/64976/4528/64432/6150/1650/54148/10952/55173/57505/79731/26284/8434…
REACTOME	R-HSA-202733	Cell surface interactions at the vascular wall	80	-0.379048	-1.77266	0.00187652	0.00959851	3689/3689/7525/2335/5296/2534/2335/6693/5295/51744/2335/2995/8832/3845/634/1278/9057/9463/6520/6403/682/3265/83692/9123/8140/5291/3687/3684/634/1088/4680/3690/5197
REACTOME	R-HSA-198323	AKT phosphorylates targets in the cytosol	12	-0.684351	-1.98551	0.00199362	0.0101525	2931/1147/84335/208/572/1027/23608/2932/842
REACTOME	R-HSA-877300	Interferon gamma signaling	67	0.388694	1.80092	0.00208986	0.010596	388646/3125/3119/3119/3119/3106/3119/3383/3127/3119/3119/3127/3119/115361/3113/3106/5371/3123/3115/3122/3123/5371/5371/3117/10612/3394/3106/960/7726/3105/3107/4939/3106/4938/2634/3105/3107/115362/3662/3105/3123/3107/3123/3123/3123/3123/3123/3115/3716/3717/3123/3105/3107/2635/3125/3105/3119
REACTOME	R-HSA-6804114	TP53 Regulates Transcription of Genes Involved in G2 Cell Cycle Arrest	15	-0.634705	-1.95456	0.00217865	0.0109979	7027/891/2810/5111/581/6790/1874
REACTOME	R-HSA-2262752	Cellular responses to stress	439	-0.240898	-1.44913	0.00220078	0.0110613	830/153129/23198/3320/816/6167/6134/3490/1051/10963/8453/5716/6187/5970/7323/4217/27000/5699/9448/57805/10381/6227/9973/6143/3312/996/7001/6144/4688/9448/5685/529/1021/5698/23523/1783/23411/6196/1968/3305/27244/6202/5594/7531/6152/5925/3310/5683/3303/2936/54205/10382/10197/829/6164/6416/7531/6169/6141/9588/5706/6117/5601/5602/7296/22824/84335/5685/84516/6128/5715/96459/1965/6118/5696/6218/29945/3…
REACTOME	R-HSA-427389	ERCC6 (CSB) and EHMT2 (G9a) positively regulate rRNA expression	26	0.530347	1.9521	0.00226757	0.0113477	8338/3013/3014/1108/9219/57504/128312/8341/8340/54815/8349/94239
REACTOME	R-HSA-442755	Activation of NMDA receptors and postsynaptic events	58	-0.418608	-1.82938	0.00232423	0.011556	5564/10381/5567/53632/6196/5594/4893/10382/3845/2905/1742/5562/1740/5879/1740/81027/5595/1739/3845/815/5575/27330/3838/5571/3265/5577/6195/6195/6195/9647/8536
REACTOME	R-HSA-917937	Iron uptake and transport	35	-0.489259	-1.90427	0.00232919	0.011556	3934/10539/55832/7018/526/6500/7036/7037/9296/523/535/9550/51606/79901/30061
REACTOME	R-HSA-110328	Recognition and association of DNA glycosylase with site containing an affected pyrimidine	23	0.553354	1.96873	0.00245198	0.0120106	4913/8338/3013/3014/7013/252969/128312/7014/8341/8340/8349/94239/6996/26277/7374/94239/8930/8930
REACTOME	R-HSA-110329	Cleavage of the damaged pyrimidine	23	0.553354	1.96873	0.00245198	0.0120106	4913/8338/3013/3014/7013/252969/128312/7014/8341/8340/8349/94239/6996/26277/7374/94239/8930/8930
REACTOME	R-HSA-73928	Depyrimidination	23	0.553354	1.96873	0.00245198	0.0120106	4913/8338/3013/3014/7013/252969/128312/7014/8341/8340/8349/94239/6996/26277/7374/94239/8930/8930
REACTOME	R-HSA-9670095	Inhibition of DNA recombination at telomere	30	0.50318	1.92446	0.00249273	0.0121586	8338/3013/3014/7013/5439/5430/128312/7014/8341/8340/8349/5431/94239/26277/5436/5438/5432/94239/1616/546/546/5441/546/546/5437/5434
REACTOME	R-HSA-5619115	Disorders of transmembrane transporters	109	-0.339124	-1.68018	0.00259307	0.0125949	5702/10058/5689/5709/5690/5688/6513/5682/9861/5701/21/10213/143471/5694/5710/5692/5693/5687/143471/5705/5687/5688/7415/5718/5684/5707/5708/5714/6521/5719/6520/5686/5691/682/10479/5717/5704/5708/5713/9491/10479/55315/30061
REACTOME	R-HSA-438064	Post NMDA receptor activation events	54	-0.425272	-1.83122	0.00269698	0.0130448	5564/10381/5567/53632/6196/5594/4893/10382/3845/2905/1742/5562/1740/5879/1740/81027/5595/1739/3845/815/5575/27330/3838/5571/3265/5577/6195/6195/6195/8536
REACTOME	R-HSA-373076	Class A/1 (Rhodopsin-like receptors)	27	-0.529678	-1.93037	0.00271003	0.0130533	154/7852/6352/7504/3792/1241/1524/50865/1889/5473/56670
REACTOME	R-HSA-2672351	Stimuli-sensing channels	39	-0.468651	-1.87259	0.00273491	0.0131185	2040/1182/53373/23327/28962/65125/65125/65268/1193/6717/1183/1184/285175/11035
REACTOME	R-HSA-427413	NoRC negatively regulates rRNA expression	49	0.405881	1.75196	0.00291242	0.0138783	8338/3013/3014/9013/8819/51742/23309/128312/11176/8341/8340/8349/51742/2965/94239/8467/10284/2071/8932/94239/25942/64426/3065/4331/9014/2966/3066/5441/2968/79595/25885/2967/5437/5434/2068
REACTOME	R-HSA-500792	GPCR ligand binding	41	-0.462229	-1.86488	0.00292113	0.0138783	154/7852/2778/6352/2778/2778/2790/7504/3792/1241/1524/50865/1889/2787/2015/5473/56670
REACTOME	R-HSA-5617833	Cilium Assembly	130	-0.318695	-1.62807	0.00292933	0.0138783	7203/9793/583/55755/55764/79441/5048/55835/55764/22920/11127/54801/50807/3842/10640/3320/7532/55763/23265/9742/54930/10694/10381/4957/51134/23354/51668/23265/23332/23265/79598/5048/8636/7531/7283/22948/79809/10382/7531/149371/54536/10576/60412/8729/10013/6950/57539/57728/11336/81027/10575/55770/84747/54585/378/79959/11020/11258/5147/1639/5577/22919/10540/54820/10121/403/117177
REACTOME	R-HSA-201681	TCF dependent signaling in response to WNT	112	-0.334165	-1.66685	0.00294659	0.0139031	1460/5706/5685/5715/5696/5702/8395/5689/5709/5690/5688/5527/5682/9861/5701/208/10213/143471/5694/5710/5692/5693/5687/8312/143471/864/2932/5705/5687/5688/5718/5684/5707/5708/5714/5719/5686/5691/8395/5717/5704/5708/5713/9491/5519/1499
REACTOME	R-HSA-216083	Integrin cell surface interactions	49	-0.43169	-1.82075	0.00327238	0.0153775	1277/3384/3693/3689/3689/2335/3384/2335/3371/1292/1293/2335/3371/1278/1291/682/3681/3687/3684/3673/7450/7412/7057/3690/3674/3682
REACTOME	R-HSA-901042	Calnexin/calreticulin cycle	20	0.566722	1.93054	0.00346162	0.0162009	811/10206/10299/821/23193/23193/6048/5589/23193/84447/9695/6400/2923/10956/11253/2923/55741
REACTOME	R-HSA-5663202	Diseases of signal transduction by growth factor receptors and second messengers	258	-0.271417	-1.53417	0.00369653	0.0172306	3845/5706/84335/5685/7409/7525/5715/2335/5296/5293/5696/2534/2335/5879/5702/5295/10013/5689/5709/8315/7529/5690/2335/5688/4140/5782/5527/5682/9861/6500/5701/208/5595/572/942/1027/5605/3845/10213/143471/5694/5710/815/5692/5693/5687/8546/2280/8312/143471/10533/2932/5705/5687/5688/7415/5718/5880/5684/5707/5708/5714/5719/5686/5691/7094/3265/5717/5704/842/5708/5713/5291/10827/9491/2549/5519/7450/1499/…
REACTOME	R-HSA-202430	Translocation of ZAP-70 to Immunological synapse	16	0.600909	1.92305	0.00384538	0.0178243	3125/3119/3119/3119/3119/3127/3119/3119/3127/3119/3113/3123/3115/3122/3123/3117/7535/3123/3123/3123/3123/3123/3123/3115/3123/3125/3119
REACTOME	R-HSA-1483166	Synthesis of PA	19	0.575983	1.93614	0.00385474	0.0178243	10555/137964/84803/254531/55326/79888
REACTOME	R-HSA-1483249	Inositol phosphate metabolism	32	-0.488811	-1.85579	0.00387747	0.017858	66036/9807/23262/3631/9677/3705/4952/8867/9562/5333/5336/11163/8821/11163/3633/3632/8821
REACTOME	R-HSA-5620916	VxPx cargo-targeting to cilium	14	-0.622738	-1.88346	0.0039557	0.018146	50807/10640/55763/23265/23265/23265/149371/54536/60412/8729/11336/55770/378/117177
REACTOME	R-HSA-388396	GPCR downstream signalling	210	-0.279612	-1.53973	0.00409617	0.0187161	64407/208/2778/5595/5321/10235/3845/10636/815/6352/5575/92840/2778/2778/2790/5058/10636/2870/2870/3838/222236/10988/10988/3265/5577/8644/26020/1645/6195/1241/1606/6195/6195/5580/1524/50865/5144/5519/5144/5998/50940/5138/29/10170/2787/113/5473/29/56670/11343
REACTOME	R-HSA-389958	Cooperation of Prefoldin and TriC/CCT in actin and tubulin folding	26	-0.525702	-1.89498	0.00427102	0.0194382	908/10471/10694/10381/10693/10693/5203/22948/10382/5202/10576/6950/5201/7411/81027/10575/5204/10574
REACTOME	R-HSA-399719	Trafficking of AMPA receptors	19	-0.571113	-1.88776	0.00453381	0.020473	816/2036/161/4905/161/1742/1739/815/9463/163/23426/1173/160/1175
REACTOME	R-HSA-399721	Glutamate binding, activation of AMPA receptors and synaptic plasticity	19	-0.571113	-1.88776	0.00453381	0.020473	816/2036/161/4905/161/1742/1739/815/9463/163/23426/1173/160/1175
REACTOME	R-HSA-9617324	Negative regulation of NMDA receptor-mediated neuronal transmission	12	-0.656704	-1.9053	0.00458533	0.0205533	2905/1742/1740/1740/1739/815/9647/8536
REACTOME	R-HSA-71291	Metabolism of amino acids and derivatives	265	-0.264901	-1.50205	0.00458716	0.0205533	5683/2936/10197/6164/5827/6169/6141/55256/5706/7296/5685/4507/6128/5715/2184/2628/5696/6218/23464/3921/435/223/51074/5702/6301/6129/5689/5709/5690/440/5688/2184/2593/5682/9861/5092/4837/5701/9521/6206/6161/10213/143471/5694/5710/6132/4141/259307/4736/5692/5693/113675/5687/4942/143471/2752/6231/5705/6142/25873/22928/5687/5688/6223/5718/6168/5684/5707/5708/5714/5719/6520/5686/5691/5860/6229/5717/57…
REACTOME	R-HSA-6802948	Signaling by high-kinase activity BRAF mutants	32	-0.48329	-1.83483	0.00484684	0.021633	5594/4893/3845/2335/2335/7529/2335/4140/5595/5605/3845/7094/3265/7450/3690/3674
REACTOME	R-HSA-5250941	Negative epigenetic regulation of rRNA expression	52	0.397581	1.74052	0.00497203	0.0220557	8338/3013/3014/9013/8819/51742/23309/128312/11176/8341/8340/8349/51742/2965/94239/8467/23378/10284/2071/8932/94239/25942/64426/3065/4331/9014/6839/2966/3066/5441/2968/79595/25885/2967/5437/5434/2068
REACTOME	R-HSA-76005	Response to elevated platelet cytosolic Ca2+	104	-0.333479	-1.63991	0.00497971	0.0220557	6403/6814/7094/6810/5341/83706/81/5552/22915/2316/7450/948/2316/3959/87/7057/3690/94121/3674/5473
REACTOME	R-HSA-5250913	Positive epigenetic regulation of rRNA expression	48	0.399751	1.71503	0.00500521	0.0220841	8338/3013/3014/9013/9031/1108/9219/57504/128312/8341/8340/54815/8349/10514/94239/8467/2648/9188/9112/94239/3065/10919/9014/2033/3066/5928
REACTOME	R-HSA-70895	Branched-chain amino acid catabolism	21	0.544274	1.88076	0.00512926	0.0225213	586/64087/594/56922/593/549/3712/4329
REACTOME	R-HSA-199977	ER to Golgi Anterograde Transport	129	-0.312297	-1.59344	0.00514328	0.0225213	6399/6711/23243/22796/122553/10466/10960/55291/830/10802/5265/83548/7109/10381/22820/79090/4905/1783/9632/5861/10652/51128/81876/10382/829/126003/63908/5537/58485/51399/27095/84516/9871/11196/8729/22870/81027/375/6712/84516/10342/1075/381/378/57731/10671/11258/286/51164/55860/1639/286/6708/8774/10540/6710/10121/8775/287/288/966
REACTOME	R-HSA-6807878	COPI-mediated anterograde transport	86	-0.352739	-1.6764	0.00539435	0.0235316	10381/22820/4905/1783/5861/10652/81876/10382/829/63908/84516/8729/81027/375/6712/84516/381/378/57731/10671/11258/286/51164/55860/1639/286/6708/8774/10540/6710/10121/8775/287/288/966
REACTOME	R-HSA-446353	Cell-extracellular matrix interactions	14	-0.610406	-1.84617	0.00553797	0.0240673	55742/2318/3611/3987/55679/3987/29780/2316/2316/87
REACTOME	R-HSA-8982491	Glycogen metabolism	20	-0.555771	-1.86242	0.00569633	0.0246627	178/283209/2992/5257/5257/5256/5261/2998/5260/5236
REACTOME	R-HSA-177504	Retrograde neurotrophin signalling	12	-0.641911	-1.86238	0.0057815	0.0248454	1785/1785/161/161/6456/1211/1211/163/1173/160/1213/1175
REACTOME	R-HSA-416993	Trafficking of GluR2-containing AMPA receptors	12	-0.642016	-1.86268	0.0057815	0.0248454	161/4905/161/9463/163/23426/1173/160/1175
REACTOME	R-HSA-2151201	Transcriptional activation of mitochondrial biogenesis	45	0.406758	1.72428	0.00597815	0.0255953	7978/64784/7019/4208/4208/2746/23408/5442/80205/64216/4209/56652/1386/79718/6742/4209/814/85441/6907/11232/96764/3418/506/1387/51106/6604/5469/1385/506/506/9611/6648/2551/805/8841/23410
REACTOME	R-HSA-187687	Signalling to ERKs	25	-0.516438	-1.83972	0.00625856	0.0266736	9261/1399/6714/57498/2885/6464/5906/5594/4893/1398/3845/7529/5899/2889/5595/5605/3845/3265/6016
REACTOME	R-HSA-2995410	Nuclear Envelope (NE) Reassembly	68	0.357266	1.66318	0.00627615	0.0266736	55706/3930/25909/7112/8815/23165/23511/9631/4000/4000/7112/9688/57122/129401/23279/7112/55746/79902/9818/4001/23592/7329/79023/84617/1104/4928/91782
REACTOME	R-HSA-1500931	Cell-Cell communication	59	-0.395976	-1.735	0.00641026	0.0271438	5818/2533/5296/2533/2534/5818/55742/5295/2318/3611/3987/55679/221935/3987/29780/5291/81/2316/1499/2316/87/5819/5817
REACTOME	R-HSA-156584	Cytosolic sulfonation of small molecules	10	0.670464	1.85192	0.00677966	0.0286032	9060/6818/6817
REACTOME	R-HSA-73728	RNA Polymerase I Promoter Opening	13	0.61812	1.85003	0.00704084	0.0295971	8338/3013/3014/128312/8341/8340/8349/94239
REACTOME	R-HSA-913531	Interferon Signaling	149	0.28377	1.5227	0.00716204	0.0299975	388646/3125/3119/3119/3119/3106/3119/55706/3383/3127/3119/3119/3127/2317/2317/3119/9972/115361/3113/23165/3106/5371/3123/8086/23511/3115/9631/3122/3123/5371/5371/3117/10612/5335/9688/57122/129401/3394/23279/3106/960/5903/55746/79902/7726/3105/3107/4939/3106/4938/2634/9818/3105/3107/115362/3662/3105/3123/3107/3123/3123/79023/3123/3123/3123/4928/3115/3716/7175/3717/3123/3105/3107/2635/7324/3125/310…
REACTOME	R-HSA-140877	Formation of Fibrin Clot (Clotting Cascade)	22	-0.531339	-1.82718	0.00763658	0.0318696	5547/2812/7450/2815/2811/5197
REACTOME	R-HSA-5250924	B-WICH complex positively regulates rRNA expression	33	0.451593	1.76759	0.00787402	0.0326098	8338/3013/3014/9013/9031/128312/8341/8340/8349/10514/94239/8467/2648/9188
REACTOME	R-HSA-917977	Transferrin endocytosis and recycling	19	-0.554476	-1.83277	0.00788488	0.0326098	7018/526/7036/7037/9296/523/535/9550/51606
REACTOME	R-HSA-1474165	Reproduction	54	0.381315	1.68369	0.00789857	0.0326098	928/8338/3013/3014/23353/672/4000/7013/8243/4000/128312/7014/8341/4001/8340/7329/8349/94239/545/10274/26277/23224/27127/672/675/94239/4683/11083/7156/5932/4292/472/9126/10734/4361/23345/11083/10111/84329/5885/2683
REACTOME	R-HSA-1660499	Synthesis of PIPs at the plasma membrane	47	-0.414399	-1.73461	0.00809717	0.0333108	66036/5296/5293/51763/5867/3631/8395/5295/375/4952/8867/57664/8395/5291/55361/8821/8821/79837
REACTOME	R-HSA-8964043	Plasma lipoprotein clearance	20	-0.542708	-1.81865	0.00824985	0.0337826	161/161/10577/1211/1211/163/1173/160/1213/1175/57552
REACTOME	R-HSA-418594	G alpha (i) signalling events	116	-0.314272	-1.57649	0.00829035	0.0337826	64407/2778/5321/10636/815/6352/5575/2778/2778/2790/10636/3838/222236/10988/10988/5577/8644/26020/1645/5580/1524/50865/5144/5519/5144/5998/10170/2787/113/5473/56670
REACTOME	R-HSA-162909	Host Interactions of HIV factors	118	-0.311119	-1.56449	0.00829952	0.0337826	5685/5715/5696/2534/5879/1174/3105/5702/5689/5709/5690/5688/3836/5682/9861/6500/5701/375/10213/143471/5694/5710/162/5692/162/5693/5687/143471/5705/5687/5688/5718/5684/5707/5708/5714/5719/5686/5691/51606/163/5717/5704/5708/5713/1173/160/9491/3055/1175
REACTOME	R-HSA-70221	Glycogen breakdown (glycogenolysis)	13	-0.608929	-1.80272	0.00854701	0.0346679	178/283209/2992/5257/5257/5256/5261/5260
REACTOME	R-HSA-9656223	Signaling by RAF1 mutants	37	-0.445406	-1.75781	0.00859375	0.0347356	5594/4893/3845/2335/2335/7529/2335/4140/5595/5605/3845/815/7094/3265/7450/3690/3674
REACTOME	R-HSA-5633008	TP53 Regulates Transcription of Cell Death Genes	25	-0.501365	-1.78602	0.0088011	0.0354497	1121/55240/839/8738/332/835/10397/637/843/843/317/55367/834/355/581/665/8794/84883
REACTOME	R-HSA-140837	Intrinsic Pathway of Fibrin Clot Formation	14	-0.593758	-1.79582	0.00890032	0.0357249	5547/2812/7450/2815/2811
REACTOME	R-HSA-164952	The role of Nef in HIV-1 replication and disease pathogenesis	23	-0.514065	-1.78783	0.00900548	0.0360219	2534/5879/1174/3105/375/162/162/51606/163/1173/160/3055/1175
REACTOME	R-HSA-5674135	MAP2K and MAPK activation	35	-0.453231	-1.76404	0.00931677	0.0371386	5594/4893/3845/2335/2335/7529/2335/4140/5595/5605/3845/7094/3265/7450/3690/3674
REACTOME	R-HSA-8979227	Triglyceride metabolism	18	-0.551422	-1.7928	0.00987947	0.039041	23175/9663/2167/2170/11343
REACTOME	R-HSA-6802946	Signaling by moderate kinase activity BRAF mutants	40	-0.430715	-1.72803	0.00996288	0.039041	5594/4893/3845/2335/2335/8315/7529/2335/4140/5595/5605/3845/815/7094/3265/7450/3690/3674
REACTOME	R-HSA-6802949	Signaling by RAS mutants	40	-0.430715	-1.72803	0.00996288	0.039041	5594/4893/3845/2335/2335/8315/7529/2335/4140/5595/5605/3845/815/7094/3265/7450/3690/3674
REACTOME	R-HSA-6802955	Paradoxical activation of RAF signaling by kinase inactive BRAF	40	-0.430715	-1.72803	0.00996288	0.039041	5594/4893/3845/2335/2335/8315/7529/2335/4140/5595/5605/3845/815/7094/3265/7450/3690/3674
REACTOME	R-HSA-9649948	Signaling downstream of RAS mutants	40	-0.430715	-1.72803	0.00996288	0.039041	5594/4893/3845/2335/2335/8315/7529/2335/4140/5595/5605/3845/815/7094/3265/7450/3690/3674
REACTOME	R-HSA-166016	Toll Like Receptor 4 (TLR4) Cascade	100	-0.325154	-1.58749	0.010026	0.0391556	841/23291/1785/5528/29110/5970/1785/7323/841/51295/51135/9252/6196/1147/5594/7334/1849/6416/4793/5601/5602/3689/3689/59307/3661/57162/8772/4064/5606/7335/6500/7189/5595/5606/3654/3725/5608/10010/257397/671/6195/6195/3684/6195/5519/5336/6285/948/11035
REACTOME	R-HSA-5607763	CLEC7A (Dectin-1) induces NFAT activation	11	0.640601	1.82291	0.0104167	0.0405443	3708/3708/3710/4772/4772/3709
REACTOME	R-HSA-6807070	PTEN Regulation	123	-0.304143	-1.54143	0.0106442	0.0412907	5683/10197/4734/1460/5706/84232/5685/5715/5696/7874/5702/5689/5709/5690/5688/1107/5682/9861/5701/208/5595/10213/143471/5694/5710/5692/5693/5687/143471/23608/10273/5705/3725/5687/5688/5718/5684/5707/5708/5714/5719/5686/5691/2122/5717/5704/5708/5713/9491
REACTOME	R-HSA-3928665	EPH-ephrin mediated repulsion of cells	29	-0.474143	-1.76397	0.0107589	0.041468	7525/2534/5879/1211/1211/163/1173/160/1213/8218/1175/4318/1212/1212
REACTOME	R-HSA-1500620	Meiosis	51	0.380003	1.65677	0.0107616	0.041468	8338/3013/3014/23353/672/4000/7013/8243/4000/128312/7014/8341/4001/8340/7329/8349/94239/545/10274/26277/23224/27127/672/675/94239/4683/11083/7156/5932/4292/472/9126/10734/4361/23345/11083
REACTOME	R-HSA-1474244	Extracellular matrix organization	128	-0.301371	-1.53633	0.0110112	0.0422888	1514/3681/1605/3687/3684/726/3673/4318/634/1088/4680/1509/85007/7450/7412/4052/87/7057/3690/1511/3674/4317/3682
REACTOME	R-HSA-9637690	Response of Mtb to phagocytosis	20	-0.529438	-1.77418	0.0111962	0.0427742	5868/26276/3837/11151/2931/9146/5594/3836/5595/5230/7879/51606/1511
REACTOME	R-HSA-948021	Transport to the Golgi and subsequent modification	148	-0.286953	-1.49868	0.0112116	0.0427742	6399/6711/23243/22796/122553/10466/10960/25834/55291/830/10802/5265/83548/7109/4124/10381/22820/79090/4905/1783/9632/5861/10652/51128/81876/10382/829/126003/63908/8703/5537/58485/51399/9334/27095/84516/9871/11196/8729/22870/81027/375/6712/84516/10342/1075/381/378/57731/10671/11258/286/51164/55860/1639/286/6708/8774/10540/6484/6710/10121/8775/287/288/966
REACTOME	R-HSA-532668	N-glycan trimming in the ER and Calnexin/Calreticulin cycle	29	0.467866	1.77015	0.011257	0.0428064	811/10206/10299/7841/821/23193/23193/6048/5589/23193/79139/5887/9761/84447/9695/6400/2923/10956/11253/2923/55741
REACTOME	R-HSA-73854	RNA Polymerase I Promoter Clearance	53	0.372188	1.6366	0.0113825	0.0431414	8338/3013/3014/9013/1108/9219/57504/128312/8341/8340/54815/8349/2965/94239/2648/9112/2071/8932/94239/3065/10919/4331/9014/2966/3066/5928/5441/2968/5931/25885/2967/5437/5434/2068/5928/2967/57459
REACTOME	R-HSA-112315	Transmission across Chemical Synapses	113	-0.308494	-1.54111	0.0115937	0.0437983	5564/10381/5567/53632/3312/161/4905/6196/2783/161/5594/4893/2782/10382/3845/2905/1742/5562/1740/2774/80331/5879/1740/81027/5595/1739/3845/815/5575/2752/2790/27330/9463/3838/5571/163/3265/5577/6195/23426/1173/6195/160/6195/9647/1175/5864/2787/113/8536
REACTOME	R-HSA-114608	Platelet degranulation	99	-0.321956	-1.57078	0.0125577	0.0472857	6403/7094/5341/83706/81/5552/22915/2316/7450/948/2316/3959/87/7057/3690/94121/3674/5473
REACTOME	R-HSA-2132295	MHC class II antigen presentation	103	-0.316613	-1.55349	0.0127377	0.0478076	830/1785/64837/164/10802/1785/3125/3123/10381/3123/24137/29127/3835/161/1783/3832/9632/161/6456/51128/10382/829/84516/9871/9493/1174/3113/3123/10120/3123/1512/81027/375/162/1211/7879/162/6712/84516/1211/1075/10671/11258/51164/55860/163/1639/1514/10540/83547/1173/10121/160/1213/8722/5476/1175/1519/1509
REACTOME	R-HSA-9616222	Transcriptional regulation of granulopoiesis	30	0.452682	1.73133	0.0128791	0.048182	1441/8338/3013/3014/6688/861/4297/5371/5371/861/5371/861/128312/8341/8340/8349/94239
REACTOME	R-HSA-354194	GRB2:SOS provides linkage to MAPK signaling for Integrins	15	-0.567246	-1.74683	0.01327	0.0489265	2335/2335/2335/7094/7450/3690/3674
REACTOME	R-HSA-936837	Ion transport by P-type ATPases	36	-0.438354	-1.71796	0.0132838	0.0489265	483/490/10079/816/51761/478/478/479/23250/478/23400/538/540/815/492/491/6717/493/79895/5205/57198
REACTOME	R-HSA-8854214	TBC/RABGAPs	38	-0.428089	-1.70071	0.013289	0.0489265	128637/23637/9230/9230/57465/23163/5868/374403/5869/9135/8408/5878/10133/11337/51762/27342/5867/54662/79735/7879/26088/26000/83874/11345/84958
REACTOME	R-HSA-437239	Recycling pathway of L1	38	-0.428588	-1.70269	0.013289	0.0489265	1785/1785/10381/24137/9252/161/6196/161/6456/5594/10382/81027/1211/27330/1211/163/6195/1173/6195/160/6195/1213/1175
REACTOME	R-HSA-9694548	Maturation of spike protein	24	0.4868	1.75131	0.0132897	0.0489265	6480/7841/7991/84061/6482/1603/6185/6185/3703/821/1650/23193/23193/5589/23193/6185
REACTOME	R-HSA-5688426	Deubiquitination	198	-0.264732	-1.4449	0.0134892	0.0495033	91833/123228/23770/5685/4287/9146/5698/7353/51377/8078/9097/7375/5683/4287/7375/10197/3054/4287/55611/4287/5706/51377/5685/5715/5696/7874/3054/55252/29761/5702/154/5689/5709/5690/11047/5688/9958/9958/5682/9861/5701/7189/10868/3416/10213/143471/5694/5710/5692/5693/5687/10254/8312/63891/143471/8239/5705/5687/5688/7415/5718/5684/5707/5708/1540/5714/5719/55593/5686/5691/7347/10617/84196/5717/84196/57…

## Sheet: Supplementary Figure 1
Supplementary Figure 1. Leukemic cell proteomic profiles comparing MRD1 positive with negative in 16 AML patients. (A) Volcano plot illustrating differentially regulated proteins expression with MRD1 positive (n=8) compared with MRD1 negative (n=8). Differential protein expression revealed a total of 17 upregulated proteins (red) and 48 downregulated proteins (blue) (p-value < 0.05, |Log2FC| > 1)…
A)										B)

## Sheet: Supplementary Table 3
Supplementary Table 3. Significant differential expressed proteins between MRD1 positive and negative in 16 AML patients
	MRD1 Status (8 positive vs 8 negative)			Protein-Transcript Correlation
ProteinIDs_GeneName	Log2FC	P.value	Direction	Corr	Corr.Pvalue	Protein.Description
Q86UY8__NT5DC3	1.069	3.903e-05	up	0.414286	0.124715	5'-nucleotidase domain-containing protein 3 OS=Homo sapiens OX=9606 GN=NT5DC3 PE=1 SV=1
Q9UDT6__CLIP2	1.017	0.001283	up	0.228571	0.412566	CAP-Gly domain-containing linker protein 2 OS=Homo sapiens OX=9606 GN=CLIP2 PE=1 SV=1
Q9UDT6-2__CLIP2	1.021	0.001451	up			Isoform 2 of CAP-Gly domain-containing linker protein 2 OS=Homo sapiens OX=9606 GN=CLIP2
Q9P0M6__MACROH2A2	1.227	0.00146	up	0.0607143	0.829812	Core histone macro-H2A.2 OS=Homo sapiens OX=9606 GN=MACROH2A2 PE=1 SV=3
O76041__NEBL	1.088	0.002268	up	-0.0785714	0.780755	Nebulette OS=Homo sapiens OX=9606 GN=NEBL PE=1 SV=1
Q99685__MGLL	1.086	0.002476	up	-0.132143	0.638744	Monoglyceride lipase OS=Homo sapiens OX=9606 GN=MGLL PE=1 SV=2
Q9XS09__HLA-DPA1	1.226	0.004142	up			MHC class II antigen (Fragment) OS=Homo sapiens OX=9606 GN=HLA-DPA1 PE=4 SV=1
A0A0A7C5G7__HLA-DPB1	1.046	0.004393	up			MHC class II antigen (Fragment) OS=Homo sapiens OX=9606 GN=HLA-DPB1 PE=4 SV=1
P04040__CAT	1.02	0.006003	up	-0.289286	0.295665	Catalase OS=Homo sapiens OX=9606 GN=CAT PE=1 SV=3
Q6P2S7__TTC41P	1.214	0.007199	up			Putative tetratricopeptide repeat protein 41 OS=Homo sapiens OX=9606 GN=TTC41P PE=5 SV=3
Q05084__ICA1	1.023	0.007931	up	0.346429	0.205896	Islet cell autoantigen 1 OS=Homo sapiens OX=9606 GN=ICA1 PE=1 SV=2
Q0IIM8__TBC1D8B	1.093	0.009122	up	-0.292857	0.289472	TBC1 domain family member 8B OS=Homo sapiens OX=9606 GN=TBC1D8B PE=1 SV=2
D6RF30__GOLGA8K	1.014	0.01271	up			Golgin subfamily A member 8K OS=Homo sapiens OX=9606 GN=GOLGA8K PE=3 SV=1
P04216__THY1	1.034	0.01319	up	0.4	0.139595	Thy-1 membrane glycoprotein OS=Homo sapiens OX=9606 GN=THY1 PE=1 SV=2
Q9NYD6__HOXC10	1.084	0.03346	up	-0.121429	0.666401	Homeobox protein Hox-C10 OS=Homo sapiens OX=9606 GN=HOXC10 PE=1 SV=2
P28358__HOXD10	1.084	0.03962	up	-0.121429	0.666401	Homeobox protein Hox-D10 OS=Homo sapiens OX=9606 GN=HOXD10 PE=1 SV=2
P62304__SNRPE	1.029	0.04009	up	0.475	0.0735709	Small nuclear ribonucleoprotein E OS=Homo sapiens OX=9606 GN=SNRPE PE=1 SV=1
P15144__ANPEP	-1.523	1.402e-07	down	0.228571	0.412566	Aminopeptidase N OS=Homo sapiens OX=9606 GN=ANPEP PE=1 SV=4
Q9Y6K8__AK5	-1.558	3.009e-05	down	0.189286	0.499263	Adenylate kinase isoenzyme 5 OS=Homo sapiens OX=9606 GN=AK5 PE=1 SV=2
P50281__MMP14	-1.618	0.000113	down	0.425	0.114295	Matrix metalloproteinase-14 OS=Homo sapiens OX=9606 GN=MMP14 PE=1 SV=3
P21926__CD9	-1.321	0.0001335	down	0.15	0.59363	CD9 antigen OS=Homo sapiens OX=9606 GN=CD9 PE=1 SV=4
P16050__ALOX15	-1.694	0.0001887	down	0.0928571	0.742045	Arachidonate 15-lipoxygenase OS=Homo sapiens OX=9606 GN=ALOX15 PE=1 SV=3
Q5H9R4__ARMCX4	-1.006	0.0002254	down	-0.164286	0.558497	Armadillo repeat-containing X-linked protein 4 OS=Homo sapiens OX=9606 GN=ARMCX4 PE=2 SV=3
Q9Y623__MYH4	-1.42	0.0003278	down	0.0285714	0.91949	Myosin-4 OS=Homo sapiens OX=9606 GN=MYH4 PE=2 SV=2
P59768__GNG2	-1.171	0.0003414	down			Guanine nucleotide-binding protein G(I)/G(S)/G(O) subunit gamma-2 OS=Homo sapiens OX=9606 GN=GNG2 PE=1 SV=2
Q13421-2__MSLN	-1.213	0.0003544	down			Isoform 3 of Mesothelin OS=Homo sapiens OX=9606 GN=MSLN
Q13421__MSLN	-1.269	0.0004245	down	0.207143	0.458843	Mesothelin OS=Homo sapiens OX=9606 GN=MSLN PE=1 SV=2
Q53EU6__GPAT3	-1.015	0.0005727	down			Glycerol-3-phosphate acyltransferase 3 OS=Homo sapiens OX=9606 GN=GPAT3 PE=1 SV=2
P09486__SPARC	-1.009	0.0006357	down	0.185714	0.507541	SPARC OS=Homo sapiens OX=9606 GN=SPARC PE=1 SV=1
Q8IWG1__WDR63	-1.288	0.0006628	down			WD repeat-containing protein 63 OS=Homo sapiens OX=9606 GN=WDR63 PE=2 SV=1
P52943__CRIP2	-1.032	0.0007481	down	-0.303571	0.271356	Cysteine-rich protein 2 OS=Homo sapiens OX=9606 GN=CRIP2 PE=1 SV=1
P11055__MYH3	-1.276	0.0009107	down	0.353571	0.196072	Myosin-3 OS=Homo sapiens OX=9606 GN=MYH3 PE=1 SV=3
Q8NCM8__DYNC2H1	-1.285	0.0009221	down	0.446429	0.0952932	Cytoplasmic dynein 2 heavy chain 1 OS=Homo sapiens OX=9606 GN=DYNC2H1 PE=1 SV=4
P05783__KRT18	-1.038	0.000924	down	-0.0107143	0.96977	Keratin, type I cytoskeletal 18 OS=Homo sapiens OX=9606 GN=KRT18 PE=1 SV=2
Q96SQ9__CYP2S1	-1.385	0.001075	down			Cytochrome P450 2S1 OS=Homo sapiens OX=9606 GN=CYP2S1 PE=1 SV=2
Q5EB52__MEST	-1.238	0.001371	down	0.339286	0.216029	Mesoderm-specific transcript homolog protein OS=Homo sapiens OX=9606 GN=MEST PE=1 SV=2
Q9BW30__TPPP3	-1.728	0.001607	down	0.00357143	0.989921	Tubulin polymerization-promoting protein family member 3 OS=Homo sapiens OX=9606 GN=TPPP3 PE=1 SV=1
Q8TEW0-10__PARD3	-1.274	0.002363	down	-0.464286	0.081251	Isoform 10 of Partitioning defective 3 homolog OS=Homo sapiens OX=9606 GN=PARD3
M0R081__CLEC11A	-1.231	0.002391	down	-0.289286	0.295665	C-type lectin domain family 11 member A OS=Homo sapiens OX=9606 GN=CLEC11A PE=1 SV=1
Q9Y5R2__MMP24	-1.479	0.002723	down	0.257143	0.35486	Matrix metalloproteinase-24 OS=Homo sapiens OX=9606 GN=MMP24 PE=2 SV=1
Q9NY25__CLEC5A	-1.208	0.002749	down	-0.0392857	0.889446	C-type lectin domain family 5 member A OS=Homo sapiens OX=9606 GN=CLEC5A PE=1 SV=1
Q6UX27__VSTM1	-1.103	0.002932	down			V-set and transmembrane domain-containing protein 1 OS=Homo sapiens OX=9606 GN=VSTM1 PE=1 SV=2
Q15599__SLC9A3R2	-1.074	0.003906	down	0.0678571	0.810109	Na(+)/H(+) exchange regulatory cofactor NHE-RF2 OS=Homo sapiens OX=9606 GN=SLC9A3R2 PE=1 SV=2
Q8NFW1__COL22A1	-1.062	0.004067	down			Collagen alpha-1(XXII) chain OS=Homo sapiens OX=9606 GN=COL22A1 PE=2 SV=2
Q9C073__FAM117A	-1.068	0.004479	down	0.392857	0.147467	Protein FAM117A OS=Homo sapiens OX=9606 GN=FAM117A PE=1 SV=1
Q93062__RBPMS	-1.099	0.004692	down	0.392857	0.147467	RNA-binding protein with multiple splicing OS=Homo sapiens OX=9606 GN=RBPMS PE=1 SV=1
Q8IYY4__DZIP1L	-1.145	0.006505	down			Zinc finger protein DZIP1L OS=Homo sapiens OX=9606 GN=DZIP1L PE=1 SV=2
Q5M9N0__CCDC158	-1.122	0.007139	down			Coiled-coil domain-containing protein 158 OS=Homo sapiens OX=9606 GN=CCDC158 PE=2 SV=2
Q5RHP9__ERICH3	-1.124	0.007752	down			Glutamate-rich protein 3 OS=Homo sapiens OX=9606 GN=ERICH3 PE=2 SV=1
Q86VX9__MON1A	-1.204	0.007988	down			Vacuolar fusion protein MON1 homolog A OS=Homo sapiens OX=9606 GN=MON1A PE=1 SV=3
Q9TNT8__HLA-B	-1.085	0.008271	down			HLA-B protein (Fragment) OS=Homo sapiens OX=9606 GN=HLA-B PE=3 SV=1
P60903__S100A10	-1.166	0.008339	down	-0.0285714	0.91949	Protein S100-A10 OS=Homo sapiens OX=9606 GN=S100A10 PE=1 SV=2
P21730__C5AR1	-1.031	0.008616	down	0.303571	0.271356	C5a anaphylatoxin chemotactic receptor 1 OS=Homo sapiens OX=9606 GN=C5AR1 PE=1 SV=2
Q6UWH4__GASK1B	-1.328	0.008687	down	-0.0428571	0.87946	Golgi-associated kinase 1B OS=Homo sapiens OX=9606 GN=GASK1B PE=2 SV=1
Q07157__TJP1	-1.051	0.008874	down	-0.278571	0.314709	Tight junction protein ZO-1 OS=Homo sapiens OX=9606 GN=TJP1 PE=1 SV=3
Q6ZQQ6__WDR87	-1.288	0.009701	down			WD repeat-containing protein 87 OS=Homo sapiens OX=9606 GN=WDR87 PE=1 SV=3
P05120__SERPINB2	-1.076	0.009884	down	0.307143	0.265473	Plasminogen activator inhibitor 2 OS=Homo sapiens OX=9606 GN=SERPINB2 PE=1 SV=2
Q9Y2Y8__PRG3	-1.517	0.01044	down	0.492857	0.061951	Proteoglycan 3 OS=Homo sapiens OX=9606 GN=PRG3 PE=1 SV=2
Q9UPA5__BSN	-1.146	0.0106	down	0.282143	0.308284	Protein bassoon OS=Homo sapiens OX=9606 GN=BSN PE=1 SV=4
Q9H8M5__CNNM2	-1.038	0.01192	down	0.207143	0.458843	Metal transporter CNNM2 OS=Homo sapiens OX=9606 GN=CNNM2 PE=1 SV=2
Q9UPW8__UNC13A	-1.025	0.01238	down	-0.235714	0.397703	Protein unc-13 homolog A OS=Homo sapiens OX=9606 GN=UNC13A PE=2 SV=4
Q9P267__MBD5	-1.009	0.0135	down	0.278571	0.314709	Methyl-CpG-binding domain protein 5 OS=Homo sapiens OX=9606 GN=MBD5 PE=1 SV=3
Q2TAC6__KIF19	-1.214	0.01399	down			Kinesin-like protein KIF19 OS=Homo sapiens OX=9606 GN=KIF19 PE=2 SV=2
O95976__IGSF6	-1.059	0.01528	down	0.360714	0.186554	Immunoglobulin superfamily member 6 OS=Homo sapiens OX=9606 GN=IGSF6 PE=2 SV=2
P05109__S100A8	-1.116	0.02478	down	0.4	0.139595	Protein S100-A8 OS=Homo sapiens OX=9606 GN=S100A8 PE=1 SV=1

## Sheet: Supplementary Figure 2
Supplementary Figure 2. Leukemic cell proteomic profiles comparing Ara-C LC50 high with negative in 13 patients with available LC50 level. (A) Volcano plot illustrating differentially regulated proteins expression in patients with LC50 high (n=7) compared with low (n=6). Differential protein expression revealed a total of 3 upregulated proteins (red) and 21 downregulated proteins (blue) (p-value …
A)									B)

## Sheet: Supplementary Table 4
Supplementary Table 4. Significant differential expressed proteins between Ara-C LC50 high and low in 13 patients with available LC50
	Ara-C LC50 status (7 high vs 6 low)			Protein-Transcript Correlation
ProteinIDs_GeneName	Log2FC	P.value	Direction	Corr	Corr.Pvalue	Protein.Description
Q9UBX1__CTSF	1.085	0.001265	up	-0.0964286	0.732453	Cathepsin F OS=Homo sapiens OX=9606 GN=CTSF PE=1 SV=1
P50440__GATM	1.101	0.03155	up	0.228571	0.412566	Glycine amidinotransferase, mitochondrial OS=Homo sapiens OX=9606 GN=GATM PE=1 SV=1
P02458__COL2A1	1.015	0.04737	up	0.132143	0.638744	Collagen alpha-1(II) chain OS=Homo sapiens OX=9606 GN=COL2A1 PE=1 SV=3
P01591__JCHAIN	-1.157	7.541e-05	down	0.0178571	0.949635	Immunoglobulin J chain OS=Homo sapiens OX=9606 GN=JCHAIN PE=1 SV=4
Q16873__LTC4S	-1.114	0.0002082	down	0.6	0.0180501	Leukotriene C4 synthase OS=Homo sapiens OX=9606 GN=LTC4S PE=1 SV=1
Q96NX9__DACH2	-1.157	0.0007485	down			Dachshund homolog 2 OS=Homo sapiens OX=9606 GN=DACH2 PE=2 SV=1
P15144__ANPEP	-1.247	0.001491	down	0.228571	0.412566	Aminopeptidase N OS=Homo sapiens OX=9606 GN=ANPEP PE=1 SV=4
Q9Y6M0__PRSS21	-1.615	0.001956	down	0.15	0.59363	Testisin OS=Homo sapiens OX=9606 GN=PRSS21 PE=1 SV=1
Q9UI36__DACH1	-1.152	0.001995	down	0.121429	0.666401	Dachshund homolog 1 OS=Homo sapiens OX=9606 GN=DACH1 PE=1 SV=4
Q9UN36__NDRG2	-1.054	0.00285	down	-0.364286	0.18191	Protein NDRG2 OS=Homo sapiens OX=9606 GN=NDRG2 PE=1 SV=2
P05162__LGALS2	-1.004	0.004231	down	0.107143	0.703901	Galectin-2 OS=Homo sapiens OX=9606 GN=LGALS2 PE=1 SV=3
Q86XR2__NIBAN3	-1.024	0.004979	down			Protein Niban 3 OS=Homo sapiens OX=9606 GN=NIBAN3 PE=1 SV=2
Q14195-2__DPYSL3	-1.09	0.005347	down			Isoform LCRMP-4 of Dihydropyrimidinase-related protein 3 OS=Homo sapiens OX=9606 GN=DPYSL3
P23141__CES1	-1.028	0.006903	down	0.217857	0.435393	Liver carboxylesterase 1 OS=Homo sapiens OX=9606 GN=CES1 PE=1 SV=2
Q9TNT8__HLA-B	-1.264	0.007466	down			HLA-B protein (Fragment) OS=Homo sapiens OX=9606 GN=HLA-B PE=3 SV=1
Q9Y2Y8__PRG3	-1.67	0.007721	down	0.492857	0.061951	Proteoglycan 3 OS=Homo sapiens OX=9606 GN=PRG3 PE=1 SV=2
Q9Y6K8__AK5	-1.113	0.01022	down	0.189286	0.499263	Adenylate kinase isoenzyme 5 OS=Homo sapiens OX=9606 GN=AK5 PE=1 SV=2
Q93062__RBPMS	-1.06	0.01063	down	0.392857	0.147467	RNA-binding protein with multiple splicing OS=Homo sapiens OX=9606 GN=RBPMS PE=1 SV=1
Q969Z3__MTARC2	-1.009	0.02044	down	0.271429	0.327789	Mitochondrial amidoxime reducing component 2 OS=Homo sapiens OX=9606 GN=MTARC2 PE=1 SV=1
O95976__IGSF6	-1.207	0.02168	down	0.360714	0.186554	Immunoglobulin superfamily member 6 OS=Homo sapiens OX=9606 GN=IGSF6 PE=2 SV=2
A0A0A7C9L9__HLA-DRB1	-1.217	0.03224	down			MHC class II antigen (Fragment) OS=Homo sapiens OX=9606 GN=HLA-DRB1 PE=4 SV=1
P04439__HLA-A	-1.101	0.03403	down			HLA class I histocompatibility antigen, A alpha chain OS=Homo sapiens OX=9606 GN=HLA-A PE=1 SV=2
P50281__MMP14	-1.063	0.03449	down	0.425	0.114295	Matrix metalloproteinase-14 OS=Homo sapiens OX=9606 GN=MMP14 PE=1 SV=3
A0A0A7C616__HLA-B	-1.028	0.04042	down	-0.553571	0.0322871	MHC class I antigen (Fragment) OS=Homo sapiens OX=9606 GN=HLA-B PE=3 SV=1

## Sheet: Supplementary Table 5
Supplementary Table 5. Integrative Analysis of at least two significant differential expressed proteins among three comparator status (CBF, MRD1, and Ara-C LC50)
	CBF Status (6 CBF vs 10 non-CBF)			MRD1 Status (8 positive vs 8 negative)			LC50 status (7 high vs 6 low)				Protein-Transcript Correlation
ProteinIDs_GeneName	CBF1.Log2FC	CBF1.FDR	UpRegulated in	MRD1.Log2FC	MRD1.P.value	MRD1.direction	LC50.Log2FC	LC50.P.value	LC50.direction	Sig.Group	Corr	Corr.Pvalue	Protein.Description
P04040__CAT	-1.691	7.99876e-05	non-CBF	1.02	0.006003	up	0.7863	0.07781	up	CBF.MRD1.Sig	-0.289286	0.295665	Catalase OS=Homo sapiens OX=9606 GN=CAT PE=1 SV=3
Q99685__MGLL	-1.957	4.06896e-06	non-CBF	1.086	0.002476	up	0.6343	0.1137	up	CBF.MRD1.Sig	-0.132143	0.638744	Monoglyceride lipase OS=Homo sapiens OX=9606 GN=MGLL PE=1 SV=2
Q9NYD6__HOXC10	-1.928	0.0459714	non-CBF	1.084	0.03346	up	0.2807	0.559	up	CBF.MRD1.Sig	-0.121429	0.666401	Homeobox protein Hox-C10 OS=Homo sapiens OX=9606 GN=HOXC10 PE=1 SV=2
Q9P0M6__MACROH2A2	-1.418	0.0337563	non-CBF	1.227	0.00146	up	0.9125	0.03389	up	CBF.MRD1.Sig	0.0607143	0.829812	Core histone macro-H2A.2 OS=Homo sapiens OX=9606 GN=MACROH2A2 PE=1 SV=3
Q9UDT6-2__CLIP2	-1.619	9.163e-05	non-CBF	1.021	0.001451	up	0.7191	0.0647	up	CBF.MRD1.Sig			Isoform 2 of CAP-Gly domain-containing linker protein 2 OS=Homo sapiens OX=9606 GN=CLIP2
Q9UDT6__CLIP2	-1.609	0.00022127	non-CBF	1.017	0.001283	up	0.7181	0.05664	up	CBF.MRD1.Sig	0.228571	0.412566	CAP-Gly domain-containing linker protein 2 OS=Homo sapiens OX=9606 GN=CLIP2 PE=1 SV=1
M0R081__CLEC11A	1.556	0.0040229	CBF	-1.231	0.002391	down	-0.974	0.02816	down	CBF.MRD1.Sig	-0.289286	0.295665	C-type lectin domain family 11 member A OS=Homo sapiens OX=9606 GN=CLEC11A PE=1 SV=1
O95976__IGSF6	0.3765	0.356751	CBF	-1.059	0.01528	down	-1.207	0.02168	down	LC50.MRD1.Sig	0.360714	0.186554	Immunoglobulin superfamily member 6 OS=Homo sapiens OX=9606 GN=IGSF6 PE=2 SV=2
P05783__KRT18	1.322	0.0123528	CBF	-1.038	0.000924	down	-0.8731	0.01685	down	CBF.MRD1.Sig	-0.0107143	0.96977	Keratin, type I cytoskeletal 18 OS=Homo sapiens OX=9606 GN=KRT18 PE=1 SV=2
P09486__SPARC	1.332	0.00744622	CBF	-1.009	0.0006357	down	-0.6533	0.05214	down	CBF.MRD1.Sig	0.185714	0.507541	SPARC OS=Homo sapiens OX=9606 GN=SPARC PE=1 SV=1
P11055__MYH3	1.666	0.0209653	CBF	-1.276	0.0009107	down	-0.8395	0.03787	down	CBF.MRD1.Sig	0.353571	0.196072	Myosin-3 OS=Homo sapiens OX=9606 GN=MYH3 PE=1 SV=3
P15144__ANPEP	1.431	0.0372704	CBF	-1.523	1.402e-07	down	-1.247	0.001491	down	All.Sig	0.228571	0.412566	Aminopeptidase N OS=Homo sapiens OX=9606 GN=ANPEP PE=1 SV=4
P50281__MMP14	2.151	0.000469766	CBF	-1.618	0.000113	down	-1.063	0.03449	down	All.Sig	0.425	0.114295	Matrix metalloproteinase-14 OS=Homo sapiens OX=9606 GN=MMP14 PE=1 SV=3
P52943__CRIP2	1.664	3.4888e-05	CBF	-1.032	0.0007481	down	-0.8923	0.002952	down	CBF.MRD1.Sig	-0.303571	0.271356	Cysteine-rich protein 2 OS=Homo sapiens OX=9606 GN=CRIP2 PE=1 SV=1
P59768__GNG2	1.263	0.0277295	CBF	-1.171	0.0003414	down	-0.432	0.117	down	CBF.MRD1.Sig			Guanine nucleotide-binding protein G(I)/G(S)/G(O) subunit gamma-2 OS=Homo sapiens OX=9606 GN=GNG2 PE=1 SV=2
Q15599__SLC9A3R2	1.639	9.2806e-05	CBF	-1.074	0.003906	down	-0.8626	0.03947	down	CBF.MRD1.Sig	0.0678571	0.810109	Na(+)/H(+) exchange regulatory cofactor NHE-RF2 OS=Homo sapiens OX=9606 GN=SLC9A3R2 PE=1 SV=2
Q5EB52__MEST	1.84	0.0214223	CBF	-1.238	0.001371	down	-0.538	0.1101	down	CBF.MRD1.Sig	0.339286	0.216029	Mesoderm-specific transcript homolog protein OS=Homo sapiens OX=9606 GN=MEST PE=1 SV=2
Q8IWG1__WDR63	1.75	0.00197215	CBF	-1.288	0.0006628	down	-0.747	0.102	down	CBF.MRD1.Sig			WD repeat-containing protein 63 OS=Homo sapiens OX=9606 GN=WDR63 PE=2 SV=1
Q93062__RBPMS	1.508	0.050931	CBF	-1.099	0.004692	down	-1.06	0.01063	down	LC50.MRD1.Sig	0.392857	0.147467	RNA-binding protein with multiple splicing OS=Homo sapiens OX=9606 GN=RBPMS PE=1 SV=1
Q96SQ9__CYP2S1	1.882	0.00364862	CBF	-1.385	0.001075	down	-0.991	0.02056	down	CBF.MRD1.Sig			Cytochrome P450 2S1 OS=Homo sapiens OX=9606 GN=CYP2S1 PE=1 SV=2
Q9BW30__TPPP3	3.059	2.93412e-10	CBF	-1.728	0.001607	down	-1.037	0.08134	down	CBF.MRD1.Sig	0.00357143	0.989921	Tubulin polymerization-promoting protein family member 3 OS=Homo sapiens OX=9606 GN=TPPP3 PE=1 SV=1
Q9TNT8__HLA-B	1.05	0.229696	CBF	-1.085	0.008271	down	-1.264	0.007466	down	LC50.MRD1.Sig			HLA-B protein (Fragment) OS=Homo sapiens OX=9606 GN=HLA-B PE=3 SV=1
Q9Y2Y8__PRG3	1.029	0.367718	CBF	-1.517	0.01044	down	-1.67	0.007721	down	LC50.MRD1.Sig	0.492857	0.061951	Proteoglycan 3 OS=Homo sapiens OX=9606 GN=PRG3 PE=1 SV=2
Q9Y5R2__MMP24	2.121	0.0053687	CBF	-1.479	0.002723	down	-1.038	0.06977	down	CBF.MRD1.Sig	0.257143	0.35486	Matrix metalloproteinase-24 OS=Homo sapiens OX=9606 GN=MMP24 PE=2 SV=1
Q9Y623__MYH4	1.819	0.00946811	CBF	-1.42	0.0003278	down	-0.8936	0.05181	down	CBF.MRD1.Sig	0.0285714	0.91949	Myosin-4 OS=Homo sapiens OX=9606 GN=MYH4 PE=2 SV=2
Q9Y6K8__AK5	1.653	0.0420175	CBF	-1.558	3.009e-05	down	-1.113	0.01022	down	All.Sig	0.189286	0.499263	Adenylate kinase isoenzyme 5 OS=Homo sapiens OX=9606 GN=AK5 PE=1 SV=2

## Sheet: ExtraTable.atleast1.sig
Extra table: Same as Supplementary Table 5
IDs_GeneName	CBF	MRD1	LC50	Corr	Corr.Pvalue	Protein.Description	Sig.Gro↑
P15144__ANPEP	↑CBF	↓	↓	0.228571	0.412566	Aminopeptidase N OS=Homo sapiens OX=9606 GN=ANPEP PE=1 SV=4	All.Sig
P50281__MMP14	↑CBF	↓	↓	0.425	0.114295	Matrix metalloproteinase-14 OS=Homo sapiens OX=9606 GN=MMP14 PE=1 SV=3	All.Sig
Q9Y6K8__AK5	↑CBF	↓	↓	0.189286	0.499263	Adenylate kinase isoenzyme 5 OS=Homo sapiens OX=9606 GN=AK5 PE=1 SV=2	All.Sig
IDs_GeneName	CBF	MRD1	LC50	Corr	Corr.Pvalue	Protein.Description	Sig.Gro↑
P04040__CAT	↑NCBF	↑	↑	-0.289286	0.295665	Catalase OS=Homo sapiens OX=9606 GN=CAT PE=1 SV=3	CBF.MRD1.Sig
Q99685__MGLL	↑NCBF	↑	↑	-0.132143	0.638744	Monoglyceride lipase OS=Homo sapiens OX=9606 GN=MGLL PE=1 SV=2	CBF.MRD1.Sig
Q9NYD6__HOXC10	↑NCBF	↑	↑	-0.121429	0.666401	Homeobox protein Hox-C10 OS=Homo sapiens OX=9606 GN=HOXC10 PE=1 SV=2	CBF.MRD1.Sig
Q9P0M6__MACROH2A2	↑NCBF	↑	↑	0.0607143	0.829812	Core histone macro-H2A.2 OS=Homo sapiens OX=9606 GN=MACROH2A2 PE=1 SV=3	CBF.MRD1.Sig
Q9UDT6-2__CLIP2	↑NCBF	↑	↑	0.228571	0.412566	Isoform 2 of CAP-Gly domain-containing linker protein 2 OS=Homo sapiens OX=9606 GN=CLIP2	CBF.MRD1.Sig
Q9UDT6__CLIP2	↑NCBF	↑	↑			CAP-Gly domain-containing linker protein 2 OS=Homo sapiens OX=9606 GN=CLIP2 PE=1 SV=1	CBF.MRD1.Sig
M0R081__CLEC11A	↑CBF	↓	↓	-0.289286	0.295665	C-type lectin domain family 11 member A OS=Homo sapiens OX=9606 GN=CLEC11A PE=1 SV=1	CBF.MRD1.Sig
P05783__KRT18	↑CBF	↓	↓	-0.0107143	0.96977	Keratin, type I cytoskeletal 18 OS=Homo sapiens OX=9606 GN=KRT18 PE=1 SV=2	CBF.MRD1.Sig
P09486__SPARC	↑CBF	↓	↓	0.185714	0.507541	SPARC OS=Homo sapiens OX=9606 GN=SPARC PE=1 SV=1	CBF.MRD1.Sig
P11055__MYH3	↑CBF	↓	↓	0.353571	0.196072	Myosin-3 OS=Homo sapiens OX=9606 GN=MYH3 PE=1 SV=3	CBF.MRD1.Sig
P52943__CRIP2	↑CBF	↓	↓	-0.303571	0.271356	Cysteine-rich protein 2 OS=Homo sapiens OX=9606 GN=CRIP2 PE=1 SV=1	CBF.MRD1.Sig
P59768__GNG2	↑CBF	↓	↓			Guanine nucleotide-binding protein G(I)/G(S)/G(O) subunit gamma-2 OS=Homo sapiens OX=9606 GN=GNG2 PE=1 SV=2	CBF.MRD1.Sig
Q15599__SLC9A3R2	↑CBF	↓	↓	0.0678571	0.810109	Na(+)/H(+) exchange regulatory cofactor NHE-RF2 OS=Homo sapiens OX=9606 GN=SLC9A3R2 PE=1 SV=2	CBF.MRD1.Sig
Q5EB52__MEST	↑CBF	↓	↓	0.339286	0.216029	Mesoderm-specific transcript homolog protein OS=Homo sapiens OX=9606 GN=MEST PE=1 SV=2	CBF.MRD1.Sig
Q8IWG1__WDR63	↑CBF	↓	↓			WD repeat-containing protein 63 OS=Homo sapiens OX=9606 GN=WDR63 PE=2 SV=1	CBF.MRD1.Sig
Q96SQ9__CYP2S1	↑CBF	↓	↓			Cytochrome P450 2S1 OS=Homo sapiens OX=9606 GN=CYP2S1 PE=1 SV=2	CBF.MRD1.Sig
Q9BW30__TPPP3	↑CBF	↓	↓	0.00357143	0.989921	Tubulin polymerization-promoting protein family member 3 OS=Homo sapiens OX=9606 GN=TPPP3 PE=1 SV=1	CBF.MRD1.Sig
Q9Y5R2__MMP24	↑CBF	↓	↓	0.257143	0.35486	Matrix metalloproteinase-24 OS=Homo sapiens OX=9606 GN=MMP24 PE=2 SV=1	CBF.MRD1.Sig
Q9Y623__MYH4	↑CBF	↓	↓	0.0285714	0.91949	Myosin-4 OS=Homo sapiens OX=9606 GN=MYH4 PE=2 SV=2	CBF.MRD1.Sig
IDs_GeneName	CBF	MRD1	LC50	Corr	Corr.Pvalue	Protein.Description	Sig.Gro↑
O95976__IGSF6	↑CBF	↓	↓	0.360714	0.186554	Immunoglobulin s↑erfamily member 6 OS=Homo sapiens OX=9606 GN=IGSF6 PE=2 SV=2	LC50.MRD1.Sig
Q93062__RBPMS	↑CBF	↓	↓	0.392857	0.147467	RNA-binding protein with multiple splicing OS=Homo sapiens OX=9606 GN=RBPMS PE=1 SV=1	LC50.MRD1.Sig
Q9TNT8__HLA-B	↑CBF	↓	↓			HLA-B protein (Fragment) OS=Homo sapiens OX=9606 GN=HLA-B PE=3 SV=1	LC50.MRD1.Sig
Q9Y2Y8__PRG3	↑CBF	↓	↓	0.492857	0.061951	Proteoglycan 3 OS=Homo sapiens OX=9606 GN=PRG3 PE=1 SV=2	LC50.MRD1.Sig
